# Supplementary material for: SCAF4 and SCAF8, mRNA Anti-Terminator Proteins
Source: Cell. 2019 Jun 13;177(7):1797–1813.e18. doi: 10.1016/j.cell.2019.04.038 (PMC6579486; doi:10.1016/j.cell.2019.04.038)
Supplement: Table S1. Label-free Protein Quantification of FLAG-SCAF4 and FLAG-SCAF8 IPs, Related to Figure 2 [file mmc1.xlsx]

## Sheet: FLAG-SCAF4
Protein IDs	Majority protein IDs	Protein names	Gene names	LFQ intensity parental rep1_1	LFQ intensity parental rep1_2	LFQ intensity parental rep1_3	LFQ intensity parental rep2_1	LFQ intensity parental rep2_2	LFQ intensity parental rep2_3	LFQ intensity FLAG-SCAF4 rep1_1	LFQ intensity FLAG-SCAF4 rep1_2	LFQ intensity FLAG-SCAF4 rep1_3	LFQ intensity FLAG-SCAF4 rep2_1	LFQ intensity FLAG-SCAF4 rep2_2	LFQ intensity FLAG-SCAF4 rep2_3	Experiment parental4 rep1_1	Experiment parental4 rep1_2	Experiment parental4 rep1_3	Experiment parental4 rep2_1	Experiment parental4 rep2_2	Experiment parental4 rep2_3	PEP	Intensity	Experiment FLAG-SCAF4 rep1_1	Experiment FLAG-SCAF4 rep1_2	Experiment FLAG-SCAF4 rep1_3	Experiment FLAG-SCAF4rep2_1	Experiment FLAG-SCAF4 rep2_2	Experiment FLAG-SCAF4 rep2_3	Significance (-log t-test p value)	Difference	t-test Significant_parental noUV vs FLAg-SCAF4 noUV	Proteins
Q53HS1;Q9NRG9;F8VZ44;H3BU82;B4DDU7;F8VUB6;D9DBT1;D9DBT3	Q53HS1;Q9NRG9;F8VZ44;H3BU82;B4DDU7	Aladin	AAAS	18.0356	18.3191	18.2722	17.7083	17.6296	17.6015	18.34	18.3716	18.1485	18.5202	18.5971	18.5974	3	3	3	3	3	3	3.4898e-30	9322900	5	4	4	6	5	5	2.11535	0.501419		8
Q5JTZ9	Q5JTZ9	Alanine--tRNA ligase, mitochondrial	AARS2	18.1479	18.5249	18.5779	17.7792	17.8165	18.0876	18.9091	19.1948	19.0275	18.2524	18.2976	18.3222	5	5	5	5	4	5	1.3257e-41	10829000	9	7	9	4	4	4	1.36206	0.511619		1
B2RB23;B3KNP8;P42765	B2RB23;B3KNP8;P42765	3-ketoacyl-CoA thiolase, mitochondrial	ACAA2	23.6582	23.4083	23.4138	22.8177	22.9607	23.0403	24.2852	24.2812	24.2505	22.8571	22.8967	22.9168	9	8	8	12	12	11	2.3188e-238	371990000	16	16	16	14	14	14	0.51764	0.36474		3
Q709F0;D6RDI8;F8WEV0;Q08AE9	Q709F0;D6RDI8;F8WEV0	Acyl-CoA dehydrogenase family member 11	ACAD11	16.8915	16.5491	15.5505	16.4382	16.0906	15.3586	17.4224	18.1168	18.1209	14.9431	14.6121	16.1506	2	1	1	NaN	1	1	5.4612e-10	3794900	2	2	3	1	1	1	0.254186	0.414555		4
P45954;Q5SQN6;B4DQ51;H0Y6T4;Q5SQN7	P45954;Q5SQN6;B4DQ51	Short/branched chain specific acyl-CoA dehydrogenase, mitochondrial	ACADSB	18.1593	17.9277	15.7095	20.2461	20.2583	20.4716	19.6152	19.569	19.5217	19.9654	19.9879	19.8469	2	2	1	8	9	8	2.3286e-80	26951000	5	4	7	7	8	7	0.610951	0.955568		5
P24752;H0YEL7;G3XAB4;Q96FG8;E9PRQ6;E9PKF3	P24752	Acetyl-CoA acetyltransferase, mitochondrial	ACAT1	25.089	24.8258	24.7828	24.3255	24.3579	24.4223	25.2344	25.2975	25.2093	24.0674	24.0914	24.047	16	16	15	23	22	23	0	857840000	21	20	21	21	20	20	0.0285489	0.0239592		6
P49753;A1L172;B4DV16;E9KL42;Q86TX2;B7ZMC1;G3V4F2;B3KSA0	P49753;A1L172;B4DV16;E9KL42;Q86TX2;B7ZMC1;G3V4F2;B3KSA0	Acyl-coenzyme A thioesterase 2, mitochondrial;Acyl-coenzyme A thioesterase 1	ACOT2;ACOT1	19.3187	19.2066	19.1805	18.4604	18.6703	18.6964	20.3608	20.4084	20.2444	19.1257	19.2297	19.2289	4	4	4	4	4	4	2.7846e-38	22961000	6	5	6	4	4	4	1.77058	0.844174		8
O00154;B3KQ12;B4DUX0;B7Z957;F5GWE2	O00154;B3KQ12;B4DUX0;B7Z957;F5GWE2	Cytosolic acyl coenzyme A thioester hydrolase	ACOT7	16.0324	15.5577	15.6396	15.2037	14.8971	14.6696	16.1316	15.1387	16.2603	15.7463	15.5076	15.9519	1	1	1	2	2	2	2.8742e-06	1041300	2	1	2	2	2	2	0.923216	0.456037		5
B2RBE0;O95573;B3KN05;B3KMA6;Q6PIM8;H7C260;H7BYZ7	B2RBE0;O95573;B3KN05;B3KMA6	Long-chain-fatty-acid--CoA ligase 3	ACSL3	20.089	20.1556	20.1028	16.417	14.6681	16.5213	18.5429	18.7001	18.3744	19.2301	19.2799	15.8183	6	7	6	1	NaN	NaN	8.617e-29	14032000	4	4	4	2	2	1	0.112152	0.331951		7
P63261;B4E3A4;F5H0N0;B4DVQ0;I3L3I4;I3L1U9;I3L3I0;I3L4N8;I3L3R2	P63261;B4E3A4;F5H0N0;B4DVQ0;I3L3I4;I3L1U9;I3L3I0;I3L4N8	Actin, cytoplasmic 2;Actin, cytoplasmic 2, N-terminally processed	ACTG1	26.217	25.9859	26.0055	26.3064	26.4193	26.4597	24.7935	24.9044	24.8538	24.2184	24.3793	24.2176	22	23	21	25	26	27	0	1548400000	23	23	24	22	23	23	6.07315	-1.67115	+	9
O96019;Q53FS0;Q6FI97;H7C5S0;O94805;D3DNS0;C9JQT2	O96019;Q53FS0;Q6FI97;H7C5S0	Actin-like protein 6A	ACTL6A;BAF53A	20.7137	20.5814	20.5377	19.9958	20.008	19.9528	20.3138	20.242	20.2007	19.6241	19.3878	19.6739	9	10	9	6	6	5	5.5206e-31	30835000	7	7	7	6	5	6	1.01124	-0.391169		7
O43707;D6PXK4;Q96BG6;A4K467;F5GXS2;E7EV83;H7C144;B4DSX0;B4E337;B7TY16;P12814;B7Z565;H9KV75;B2R8Y4;Q08043;Q86TX4;G3V2W4;B4DZQ2;B2RCS5;P35609;B7Z2W3;B4DFY0;B3KUX9;A1L0V1;H7C5W8;B7Z4V1;G3V2N5;B4DRP5;H0YJW3;H0YJ11;G3V2X9;G3V5M4;Q5ZEZ4;G3V2E8;B7Z2N5;B3W6H3;D6RH00	O43707;D6PXK4;Q96BG6;A4K467;F5GXS2	Alpha-actinin-4	ACTN4	20.5677	20.5596	20.6438	20.2619	20.0422	20.1842	18.5186	18.0326	17.962	17.7272	17.9305	17.8166	13	14	15	14	13	13	2.5284e-207	26102000	3	2	3	2	2	2	7.64993	-2.37864	+	37
E7ENU4;P55265;H0YCK3;D3DV75	E7ENU4;P55265;H0YCK3;D3DV75	Double-stranded RNA-specific adenosine deaminase	ADAR	21.6714	21.6057	21.6059	20.7647	20.7561	20.9621	21.7505	22.1782	21.9489	21.0596	21.1281	21.1188	18	18	18	13	12	14	3.0599e-249	88383000	18	18	19	17	16	16	0.540741	0.303008		4
Q8NI60;B4DVB7;Q5T7A4;Q5T7A2;B4DN23;B4DU83;E7EVZ8;A1L377;B4DED1	Q8NI60;B4DVB7;Q5T7A4;Q5T7A2;B4DN23;B4DU83;E7EVZ8;A1L377;B4DED1	Chaperone activity of bc1 complex-like, mitochondrial	ADCK3;CABC1	19.3021	19.6386	19.7599	19.4583	19.5014	19.7101	20.8518	20.8642	20.7763	20.2899	20.408	20.4629	3	3	3	5	5	4	3.069e-60	39533000	8	7	8	8	7	7	5.12229	1.04711		9
Q96D53	Q96D53	Uncharacterized aarF domain-containing protein kinase 4	ADCK4	15.664	16.6726	16.936	15.6965	14.5667	15.9124	19.9349	19.7236	19.7157	18.599	18.567	18.6744	NaN	NaN	NaN	1	1	1	1.0995e-42	12166000	7	6	7	4	4	5	4.72646	3.29438	+	1
B2RBM8;Q6DHZ8;Q9H2P0;E9PQK8	B2RBM8;Q6DHZ8;Q9H2P0	Activity-dependent neuroprotector homeobox protein	ADNP	16.3	16.7027	14.3193	18.1465	18.0827	18.0952	18.4065	18.4756	18.4325	18.8114	18.9476	18.984	2	1	1	5	5	4	4.0809e-86	11266000	5	6	5	9	10	10	1.70216	1.73521	+	4
P30566;Q71UA4;B4DP46;E7ERF4;B7ZB91;A8K4X6;B4DUM2;B0QY75;B4DEP1	P30566;Q71UA4;B4DP46;E7ERF4;B7ZB91;A8K4X6;B4DUM2	Adenylosuccinate lyase	ADSL;TNRC6B	15.1935	16.4255	15.5975	15.2926	16.1823	16.6905	18.0752	18.2587	18.2229	18.1898	18.1244	17.9464	1	2	1	1	1	NaN	8.6068e-16	5599200	3	3	3	3	3	3	5.23356	2.23921	+	9
O00116;B7Z3Q4;B8ZZ81;Q53S12;Q53SG6;F5H632;B7ZAC5;Q53SN7	O00116;B7Z3Q4;B8ZZ81;Q53S12	Alkyldihydroxyacetonephosphate synthase, peroxisomal	AGPS	15.8163	15.1005	15.9949	14.7753	15.5072	15.8438	15.8099	15.7514	16.0154	17.4029	17.6717	17.5498	1	1	1	NaN	1	1	1.4979e-35	3652300	NaN	NaN	NaN	4	4	4	1.72303	1.19384		8
Q09666;Q8N274;Q6ZQN2;B4DTV0;Q13727	Q09666;Q8N274	Neuroblast differentiation-associated protein AHNAK	AHNAK	16.1285	16.6134	15.6159	18.0557	18.7743	18.4421	16.1975	15.665	16.8745	16.0527	16.0157	16.0833	1	1	NaN	2	2	2	5.2062e-14	5428200	NaN	NaN	NaN	NaN	1	1	1.13046	-1.12351		5
O95831;E9PMA0;Q1L6K4;Q2QKE4;Q5RZA0;Q5RZ99	O95831	Apoptosis-inducing factor 1, mitochondrial	AIFM1	20.858	20.742	20.8	20.4647	20.357	20.383	20.3787	20.3166	20.3598	20.4462	20.4872	20.6494	10	11	12	7	7	7	3.0781e-157	44762000	10	11	10	12	12	12	0.820257	-0.161153		6
Q12904;B4DNK3;D6R937	Q12904;B4DNK3;D6R937	Aminoacyl tRNA synthase complex-interacting multifunctional protein 1;Endothelial monocyte-activating polypeptide 2	AIMP1	16.3387	15.6294	16.8676	15.5733	15.0872	16.1111	16.8083	16.5831	16.6314	14.9223	14.4353	15.7444	NaN	NaN	1	1	1	1	6.354e-06	1527200	2	2	2	1	1	1	0.0601892	-0.080428		3
P27144;D3DQ64	P27144;D3DQ64	Adenylate kinase isoenzyme 4, mitochondrial	AK4	16.4757	16.8529	15.8512	15.0244	15.3314	15.1405	17.5337	17.5909	17.5687	17.313	17.0781	17.2612	NaN	NaN	NaN	1	1	1	1.708e-06	2891300	2	2	2	3	3	3	3.31304	1.6116	+	2
O43823;Q8NE02;Q9UG73;B7Z8L8	O43823;Q8NE02;Q9UG73;B7Z8L8	A-kinase anchor protein 8	AKAP8;DKFZp586B1222	18.0803	18.4237	18.6141	18.4492	17.9216	17.9956	15.5088	17.0429	16.5048	16.5166	15.8758	15.5965	2	3	3	2	2	2	1.9487e-40	5236100	1	1	1	1	1	1	4.71999	-2.07319	+	4
P07724;B4DPP6;E7ESU5;B2RBS8;CON__P02768-1;P02768;Q56G89;A8K9P0;F6KPG5;Q8IUK7;H7C013	P07724	Serum albumin	Alb	17.3972	17.2062	16.2357	17.7211	17.835	17.857	15.8131	16.2555	14.742	17.2599	17.4677	17.2395	2	2	2	5	5	5	1.9874e-30	3749700	1	NaN	1	4	5	5	1.00317	-0.912428		11
P54886	P54886	Delta-1-pyrroline-5-carboxylate synthase;Glutamate 5-kinase;Gamma-glutamyl phosphate reductase	ALDH18A1	21.3081	21.3618	21.4862	20.3061	20.4841	20.457	21.6793	21.7667	21.6576	21.085	21.1528	21.1184	14	12	14	7	7	7	7.6501e-86	76937000	16	14	15	16	15	16	1.12814	0.509411		1
B4DTU7;Q3SY69;H0YHN9	B4DTU7;Q3SY69	Mitochondrial 10-formyltetrahydrofolate dehydrogenase	ALDH1L2	16.0447	17.8	14.4711	14.5281	14.4346	14.6782	19.5927	19.9852	19.8813	15.8595	15.6587	15.9813	NaN	NaN	NaN	NaN	NaN	NaN	3.186e-73	6608700	10	10	10	1	1	1	1.41106	2.50034	+	3
P51648;Q6I9T3;Q59H65;Q68D64;I3L1M4;I3L0X1;C9JGJ2;I3L2W1	P51648;Q6I9T3;Q59H65;Q68D64	Fatty aldehyde dehydrogenase;Aldehyde dehydrogenase	ALDH3A2;DKFZp686E23276	18.1051	18.0939	18.2083	17.7948	17.878	18.1387	18.6418	18.5862	18.4576	18.3464	18.2734	18.3698	4	4	4	3	3	3	9.8702e-34	8623300	4	4	4	3	3	3	3.02471	0.409378		8
G5E949;A8K435;P51649;Q546H9;C9J8Q5;B4DGP6;F5H328;Q8N3W6;Q8N3W7	G5E949;A8K435;P51649;Q546H9;C9J8Q5;B4DGP6;F5H328;Q8N3W6;Q8N3W7	Succinate-semialdehyde dehydrogenase, mitochondrial	ALDH5A1	14.7971	15.9524	14.9819	14.9139	16.3674	16.5312	18.3683	18.0654	18.3788	18.2808	17.9922	17.8367	1	1	1	1	1	1	2.6093e-38	5730100	4	4	4	2	3	3	4.78397	2.56306	+	9
Q02252;Q53H94;Q53FN8;B4DFS8;G3V4Z4;O43573	Q02252;Q53H94;Q53FN8;B4DFS8	Methylmalonate-semialdehyde dehydrogenase [acylating], mitochondrial	ALDH6A1	18.8015	19.0393	19.106	15.9385	15.6177	14.5917	20.5924	20.6045	20.4997	19.4916	19.6723	19.5532	2	2	2	1	1	1	7.748e-83	26678000	11	10	10	8	7	8	2.14908	2.88649	+	6
E9PB61;Q86V81	E9PB61;Q86V81	THO complex subunit 4	ALYREF	18.9016	18.8212	18.6876	18.8556	18.7467	18.6571	18.9698	18.2931	18.6749	18.486	18.2566	18.4884	4	4	4	8	9	9	6.8215e-150	11734000	7	4	7	5	5	6	1.26401	-0.250167		2
P07355;H0YN42;H0YMU9;H0YMD0;B4DNH8;H0YKS4;H0YMM1;H0YM50;H0YMW4;H0YKX9;H0YMT9;H0YLV6;H0YKZ7;A6NMY6;H0YNP5;H0YKL9;H0YKV8;B3KRQ1;H0YL33;H0YN28;H0YNA0;H0YMD9;H0YKN4;H0YN52;H0YNB8;H0YLE2	P07355;H0YN42;H0YMU9;H0YMD0;B4DNH8;H0YKS4;H0YMM1;H0YM50;H0YMW4;H0YKX9;H0YMT9;H0YLV6;H0YKZ7;A6NMY6;H0YNP5;H0YKL9;H0YKV8	Annexin A2;Annexin;Putative annexin A2-like protein	ANXA2;ANXA2P2	17.1008	15.5004	16.2722	17.4484	17.3994	17.8782	15.1838	15.0328	15.6622	16.0825	15.9206	15.6985	1	1	1	4	4	4	2.0127e-19	1478000	NaN	NaN	1	NaN	NaN	NaN	2.14248	-1.33652		26
Q59EK3;B3KNH5;Q9BXS5;E7ENJ6;B4DDG7;B4DN99;B3KN68;Q53GI5;Q9Y6Q5	Q59EK3;B3KNH5;Q9BXS5;E7ENJ6;B4DDG7;B4DN99;B3KN68;Q53GI5;Q9Y6Q5	AP-1 complex subunit mu-1;AP-1 complex subunit mu-2	AP1M1;AP1M2	16.7571	16.9638	16.7408	17.0989	17.0321	17.2545	17.365	17.1165	17.044	16.4814	17.1911	17.1095	2	2	2	2	2	2	3.3213e-15	3512900	4	4	4	2	2	2	0.212226	0.0767212		9
O95782;Q8N9K4;O94973;B7Z5S9;E7ESQ4;B7Z1Q4;E9PJJ7;C9J1S3;B4DXJ6;E9PR62;B3KMI7;E7EVC3	O95782;Q8N9K4	AP-2 complex subunit alpha-1	AP2A1	18.0995	18.2762	18.3364	15.8549	15.8763	15.3559	15.9041	15.3048	17.0944	14.9753	15.4009	15.2145	4	5	4	NaN	NaN	NaN	7.5826e-16	2367200	3	2	2	2	2	2	1.14269	-1.31753		12
A8K916;H0UID3;P63010;H0UID4;H0UID5;Q7Z451;B4E261;F5GYG9;Q68DI0;A8K0G3;B4DWG4;Q96EL6;B4DIL5;B4DG47;B4DS79;B4DKH5;Q7Z3M8	A8K916;H0UID3;P63010;H0UID4;H0UID5;Q7Z451;B4E261;F5GYG9;Q68DI0;A8K0G3;B4DWG4;Q96EL6;B4DIL5	AP-2 complex subunit beta	AP2B1;DKFZp781K0743	19.4403	19.3951	19.4598	18.1828	18.3116	18.5674	18.8423	19.1488	19.0442	15.4714	15.1845	16.1703	10	9	9	4	4	3	1.1086e-39	9725500	7	6	7	NaN	NaN	NaN	1.09846	-1.58259		17
B4DNB9;E9PFW3;Q96CW1;B4DFM1;B4E304;F5H0H0;B4DJB1;C9JJ47;C9JGT8;C9JTK4;B7Z4N2;B4DTI4;C9JPV8;C9JJD3;H7C4C3	B4DNB9;E9PFW3;Q96CW1;B4DFM1;B4E304;F5H0H0;B4DJB1;C9JJ47;C9JGT8;C9JTK4	AP-2 complex subunit mu	AP2M1	18.0846	17.9908	17.6823	15.9105	16.7117	14.8687	18.0395	17.7196	17.9388	17.7671	17.49	17.7273	4	4	3	3	2	3	5.115e-24	4708300	3	5	3	2	3	3	0.920114	0.905623		15
O14617;Q6PK82;G5E988;E7EMM2	O14617;Q6PK82;G5E988;E7EMM2	AP-3 complex subunit delta-1	AP3D1	15.0687	15.8961	15.7714	15.0426	16.683	15.9358	15.3186	15.2264	16.0006	14.7956	15.0434	14.8597	NaN	NaN	NaN	NaN	NaN	NaN	1.0037e-05	312040	1	NaN	NaN	2	2	2	0.924698	-0.525538		4
O60306;A8K6F0;B0AZM4;H0YH15;H0YLN9	O60306;A8K6F0;B0AZM4	Intron-binding protein aquarius	AQR	19.7099	19.3988	19.7436	19.3871	19.5713	19.5225	19.1055	19.447	19.3174	19.3245	19.3076	19.4828	11	10	9	5	5	6	3.245e-81	18028000	8	8	7	7	6	6	1.68231	-0.224727		5
B0YIW6;Q6MZV5;B0YIW5;P48444;B4E1X2;E9PEU4;Q6P1Q5;E9PK34	B0YIW6;Q6MZV5;B0YIW5;P48444;B4E1X2;E9PEU4;Q6P1Q5	Coatomer subunit delta	ARCN1;DKFZp686M09245	18.4376	18.6429	18.5944	17.9026	17.8617	18.4497	18.0095	18.4063	18.2722	18.7923	18.7871	18.8385	3	4	4	2	2	3	2.2019e-37	11685000	6	6	5	9	9	7	0.481727	0.202821		8
P61204;P84077;F5H3A6;F5H423;B4DEB9;B4DN70;B4E190;B7ZB63;B4DLJ3;A4D0Z3;P84085;B4DJC8;C9J1Z8;F5H0C7;P18085;C9JPM4;H0YGG7;F8WDB3;F8WCJ5;F5H6T5;F5H1V1	P61204;P84077;F5H3A6;F5H423;B4DEB9;B4DN70;B4E190;B7ZB63;B4DLJ3;A4D0Z3;P84085;B4DJC8;C9J1Z8;F5H0C7	ADP-ribosylation factor 3;ADP-ribosylation factor 1;ADP-ribosylation factor 5	ARF3;ARF1;ARF5	17.0753	17.1187	17.0573	15.0025	14.9678	15.4774	15.9423	15.5254	15.0894	15.9141	15.8438	16.4274	2	2	2	2	2	2	1.0401e-16	1000400	1	NaN	1	NaN	NaN	NaN	0.293684	-0.326091		21
A6NI28;E9PJK4;H0YEJ7	A6NI28;E9PJK4	Rho GTPase-activating protein 42	ARHGAP42	16.0145	16.5147	16.2939	15.0433	16.7207	15.8796	15.7753	15.1116	15.0016	15.135	16.11	15.6776	2	3	3	1	1	1	9.6502e-10	776600	NaN	NaN	NaN	NaN	NaN	NaN	1.13791	-0.609264		3
D3DVA5;Q5VY93;Q92974;B7Z977;B4DJ49;F5H3H5	D3DVA5;Q5VY93;Q92974;B7Z977;B4DJ49;F5H3H5	Rho guanine nucleotide exchange factor 2	ARHGEF2	16.2342	15.8436	15.7867	15.8812	16.0204	15.2241	16.4301	15.6761	14.6348	16.2357	14.3162	16.5311	2	2	2	NaN	NaN	NaN	4.0282e-08	704460	3	1	1	NaN	NaN	NaN	0.188604	-0.19437		6
Q68CP9;F8WCU9;F8W108;E7ENG3;Q8NBP1;F8VWP4;Q96SQ4	Q68CP9;F8WCU9;F8W108	AT-rich interactive domain-containing protein 2	ARID2	16.5483	16.5868	16.5726	16.209	15.7038	15.6617	16.0328	15.5085	14.977	16.0247	16.1949	15.59	2	2	2	1	1	1	3.4035e-08	1746800	1	1	NaN	2	2	2	1.07616	-0.492398		7
E7ETI0;C9JWM7;F8WCF6;P59998;F8WDD7;H7C0A3;Q9H7Z5;F6TTL5	E7ETI0;C9JWM7;F8WCF6;P59998;F8WDD7;H7C0A3;Q9H7Z5;F6TTL5	Actin-related protein 2/3 complex subunit 4	ARPC4-TTLL3;ARPC4	14.9559	17.062	14.8638	16.1759	16.0586	16.4095	16.6999	14.9602	15.2304	16.0723	15.2444	15.4764	2	1	1	2	2	2	6.4675e-07	632550	NaN	NaN	NaN	NaN	NaN	NaN	0.30045	-0.307028		8
Q9NVI7;D2K8Q1;H0Y2W2;Q5SV24;B3KPB3;G3V1I6;Q5T9A4;Q96T67;A6NMA2;Q9H834;Q5T2N8;E9PDY1;Q8N3E6;A8MSP6;Q5SV16;Q5SV15;A6NFL3;Q5T9A2;Q5SV14	Q9NVI7;D2K8Q1;H0Y2W2;Q5SV24;B3KPB3;G3V1I6;Q5T9A4;Q96T67;A6NMA2;Q9H834;Q5T2N8;E9PDY1	ATPase family AAA domain-containing protein 3A;ATPase family AAA domain-containing protein 3B;ATPase family AAA domain-containing protein 3C	ATAD3A;ATAD3B;ATAD3C	18.6625	18.8081	18.7037	17.5527	17.9764	17.9359	17.5224	18.2192	17.8761	17.5382	17.8747	17.9265	5	5	6	3	3	3	5.0555e-22	8164000	3	3	3	3	3	3	1.0511	-0.447041		19
P16615;H7C5W9;O14983;Q7Z675;Q8N3X5;Q7Z6E5;B3KY17;Q93084;A8K9K1;B3KS35;H3BVB2;B1PM99;F8VSH0	P16615;H7C5W9	Sarcoplasmic/endoplasmic reticulum calcium ATPase 2	ATP2A2	21.6174	21.5158	21.6135	19.6996	19.2597	19.7183	21.6599	21.9204	21.7525	20.6024	20.7241	20.7396	17	14	18	4	3	4	2.5847e-146	60404000	25	22	23	9	8	6	0.635792	0.662429		13
P25705;A8K092;B4DY56;B4DGW3	P25705;A8K092;B4DY56	ATP synthase subunit alpha, mitochondrial;ATP synthase subunit alpha	ATP5A1	21.1619	21.0821	21.0223	20.6103	20.7179	20.7504	21.8982	21.8452	21.8367	20.7512	20.7339	20.821	13	14	13	6	6	6	3.5319e-121	74260000	13	15	14	9	9	9	0.866007	0.423534		4
P06576;Q0QEN7;H0YH81;F8VPV9;F8W079;F8W0P7;F8VQY0;H0YI37	P06576;Q0QEN7;H0YH81;F8VPV9;F8W079	ATP synthase subunit beta, mitochondrial;ATP synthase subunit beta	ATP5B	19.385	19.5665	19.5839	19.3661	19.4097	19.4619	20.2728	20.0863	20.1932	19.3224	19.0621	19.1073	7	7	8	7	8	9	6.5745e-45	24431000	12	10	11	7	6	6	0.409839	0.211806		8
P36542;Q6I9V2;Q8TAS0;B4DL14;B4DFE6	P36542;Q6I9V2;Q8TAS0;B4DL14;B4DFE6	ATP synthase subunit gamma, mitochondrial;ATP synthase gamma chain	ATP5C1	19.0018	18.8777	18.2809	19.3009	18.8041	15.8555	20.0134	19.6992	19.8621	19.8219	19.4899	19.4639	3	3	3	4	4	2	6.071e-22	25892000	5	4	4	5	5	4	1.58528	1.37157		5
Q9NRL2;D3DS96;F5H239;Q59G54;B3KND8;Q32ND1;Q05CW0	Q9NRL2;D3DS96;F5H239;Q59G54	Bromodomain adjacent to zinc finger domain protein 1A	BAZ1A	17.7183	17.5849	17.8721	17.2685	17.4872	17.6738	18.0757	18.4918	18.2462	17.8944	17.9625	18.0123	2	2	2	2	2	3	4.9665e-56	7556500	5	4	4	4	4	4	2.70012	0.513037		7
P51572;Q53G72;Q53HT6;C9J0M4;C9JQ75;C9JSP1;C9JMD7	P51572;Q53G72;Q53HT6	B-cell receptor-associated protein 31	BCAP31	18.5331	18.4142	18.374	18.1495	18.0051	18.6028	17.6892	17.9924	17.6758	15.5943	15.9381	15.1142	2	2	2	2	2	3	8.537e-09	6344800	2	2	2	1	1	NaN	2.03511	-1.67914	+	7
B2R7W3;O75934;Q53HE3	B2R7W3;O75934;Q53HE3	Pre-mRNA-splicing factor SPF27	BCAS2	20.2319	20.2137	20.187	20.2192	20.3953	20.2986	20.4264	20.1726	20.253	19.3948	19.3883	19.4544	7	7	7	6	7	7	3.5602e-38	26776000	9	8	8	4	4	4	1.16502	-0.409368		3
Q9NYF8;H0YF14;B0AZU3	Q9NYF8	Bcl-2-associated transcription factor 1	BCLAF1	22.5731	22.6927	22.6243	22.9295	23.1285	23.119	22.2042	22.6359	22.3906	22.9057	23.1079	22.9061	10	9	10	18	17	18	3.887e-175	252110000	10	11	11	21	21	20	0.398417	-0.152805		3
Q5T5X7	Q5T5X7	BEN domain-containing protein 3	BEND3	17.0565	17.613	17.2119	15.2558	15.5422	16.0275	14.9815	15.8982	14.6517	15.5755	16.3334	16.257	4	4	4	1	1	NaN	3.7337e-14	2985500	2	NaN	1	NaN	NaN	NaN	0.934929	-0.834941		1
Q14692	Q14692	Ribosome biogenesis protein BMS1 homolog	BMS1	17.2874	15.462	15.9109	15.0801	16.4131	15.0892	16.0795	16.641	15.878	15.9375	16.0069	14.6079	NaN	NaN	NaN	1	1	1	1.623e-30	2559100	NaN	NaN	NaN	1	1	1	0.0118056	-0.0153623		1
Q6ZN30;B1APH0;B4DR27;F5H586;F5H8G9;D3DRJ1;H0Y6W5;Q5H9S4;B4E3J2;Q06HC1;Q06HC3;Q06HC2;Q06HB9;Q01954;B7Z885;F5GY04	Q6ZN30;B1APH0;B4DR27;F5H586;F5H8G9;D3DRJ1;H0Y6W5;Q5H9S4;B4E3J2;Q06HC1;Q06HC3	Zinc finger protein basonuclin-2	BNC2;hCG_27250;DKFZp686A01127	19.3672	19.1987	19.3045	17.849	17.7571	18.0899	18.6259	18.7992	18.8525	18.1299	18.5472	17.6535	8	6	9	4	4	2	3.5196e-56	10857000	4	5	4	3	2	4	0.172258	-0.159701		16
O43684;B4DDM6	O43684;B4DDM6	Mitotic checkpoint protein BUB3	BUB3	19.4247	19.4142	19.4931	19.1175	19.1686	19.3152	19.6617	19.7163	19.6808	18.6076	18.4617	18.8208	5	5	6	4	4	4	3.968e-22	18818000	6	6	7	5	6	5	0.280487	-0.164053		2
A8K4Z6;Q9BRD0	A8K4Z6;Q9BRD0	BUD13 homolog	BUD13	17.3583	17.6865	17.5403	17.509	15.6294	15.8229	15.6294	16.018	16.0913	17.1867	16.0849	16.4347	2	2	3	NaN	NaN	NaN	1.0251e-06	890930	1	1	1	NaN	NaN	NaN	0.822339	-0.683568		2
P41223;C9JNV2;B7Z4S9;C9JCD9	P41223;C9JNV2;B7Z4S9;C9JCD9	Protein BUD31 homolog	BUD31	20.6958	20.6608	20.694	20.6105	20.8294	20.8351	20.407	20.3641	20.2844	20.0764	20.0257	20.1198	7	6	6	7	7	7	7.0256e-27	38641000	7	7	7	7	7	7	4.29711	-0.508027		4
Q9BUA3;H0YGY5;H0YGK9	Q9BUA3	Uncharacterized protein C11orf84	C11orf84	19.7882	19.7975	19.6657	18.8264	18.9203	18.8026	19.04	18.9952	18.9514	18.5989	18.4609	18.6197	5	5	4	3	3	3	9.6737e-16	15346000	3	3	3	4	3	4	1.35899	-0.522436		3
Q9H7Z3;E9PBK4;Q0VFW7;H0YJT0	Q9H7Z3;E9PBK4;Q0VFW7	UPF0614 protein C14orf102	C14orf102	15.3311	14.2497	14.9385	15.3172	16.0284	15.6565	15.4136	16.2104	16.9398	15.234	15.6669	15.4475	NaN	NaN	NaN	NaN	NaN	NaN	8.7652e-09	447230	1	NaN	NaN	2	3	3	0.821769	0.565139		4
Q9Y6A4;B4DN94	Q9Y6A4	UPF0468 protein C16orf80	C16orf80	18.9971	18.7076	18.363	19.1128	19.1405	19.0968	18.5359	18.3996	18.486	18.1585	18.0867	18.1557	3	3	2	4	3	3	7.3754e-19	10897000	2	2	2	3	3	3	2.62027	-0.599226		2
Q5TDF0;Q5TDE9;Q9BSD7	Q5TDF0;Q5TDE9;Q9BSD7	Cancer-related nucleoside-triphosphatase	C1orf57;NTPCR	17.7744	17.5558	17.6488	16.8977	16.5493	16.5567	18.095	15.7088	17.7265	17.1135	16.3437	17.2049	2	2	2	2	2	2	2.2584e-12	4103200	3	1	2	2	2	2	0.117071	-0.131703		3
A8K651;Q07021;I3L3B0;I3L3Q7	A8K651;Q07021;I3L3B0;I3L3Q7	Complement component 1 Q subcomponent-binding protein, mitochondrial	C1QBP	15.1997	15.2891	15.6385	19.5997	19.3214	19.1422	22.1302	21.5034	21.802	21.1007	20.6923	21.0363	1	1	1	3	3	3	1.3216e-139	43921000	6	6	6	6	5	6	2.84868	4.01238	+	4
P30042;H7C2G3;H7C1F6;H7BYH1;F2Z2Q0;H7C455	P30042;H7C2G3;H7C1F6;H7BYH1;F2Z2Q0;H7C455	ES1 protein homolog, mitochondrial	C21orf33	15.9477	16.5698	16.2913	17.2476	17.3725	16.7542	16.2432	16.0135	16.2385	17.3612	16.179	17.4384	1	1	1	2	2	1	2.8282e-10	4205300	1	1	1	3	2	2	0.131541	-0.118229		6
Q9Y3I0;B4DNA0;B4DNG5;E7EQS9;B4DXF1;B2REA2	Q9Y3I0;B4DNA0;B4DNG5;E7EQS9	tRNA-splicing ligase RtcB homolog	C22orf28	18.6732	18.6589	18.6748	18.2634	18.4856	18.3643	18.7866	18.5079	18.5043	18.2473	18.3426	18.289	4	4	4	2	2	2	2.8443e-26	10895000	4	4	4	3	3	3	0.289312	-0.0737721		6
P27708;F8VPD4;Q53SY7;Q59HF8;H0YGP4;A8K134;P31327;Q5R206;Q5R208;Q5R210;Q5R209;Q5R207;Q96CK3;H7BZB3	P27708;F8VPD4;Q53SY7	CAD protein;Glutamine-dependent carbamoyl-phosphate synthase;Aspartate carbamoyltransferase;Dihydroorotase	CAD	14.5715	15.1122	15.8247	16.8837	17.606	17.5191	15.6921	16.1475	14.933	17.8716	17.8562	17.8195	1	1	1	4	4	4	1.0414e-67	3816600	NaN	NaN	NaN	4	3	3	0.264821	0.467121		14
B7Z2B0;E9PF82;E9PBG7;Q13557;D6R938;Q4G1A8;H0Y9J2;A4D2J9;Q13554;Q53H78;D3DVK8;A8K161;Q7LDD5;Q8IWE0;Q9UQM7;B7Z1Z6;Q92991;B3KY86;B3KTH7;H7BXS4;H0Y9C2;H7BZC6;E7EQE4;E9PBE8;D6RHX9	B7Z2B0;E9PF82;E9PBG7;Q13557;D6R938;Q4G1A8;H0Y9J2	Calcium/calmodulin-dependent protein kinase type II subunit delta	CAMK2D	15.1801	13.3294	16.5918	15.5527	16.1349	16.5142	18.1742	17.4588	18.3266	17.4825	17.4147	17.5652	2	1	2	1	1	1	3.1027e-65	5542200	4	3	3	3	3	3	2.71862	2.18648	+	25
Q9P1Y5;D6W648;Q8WZ12;A2VCM1;Q08AD1;H0YE13	Q9P1Y5;D6W648	Calmodulin-regulated spectrin-associated protein 3	CAMSAP3;hCG_2004001	20.0509	20.2811	20.1076	20.6006	20.7951	20.9178	19.0343	19.3151	19.2648	18.8552	19.2085	18.4247	7	7	7	12	11	11	1.7851e-186	33725000	3	4	4	3	3	3	4.49335	-1.44173	+	6
A8K8U1;Q86VP6;B3KMG3;H0YH27;H0YGP5;O75155;B3KM30;F8WBB8;F5H6I6	A8K8U1;Q86VP6;B3KMG3	Cullin-associated NEDD8-dissociated protein 1	CAND1	19.1633	19.2381	19.3454	18.9756	19.0137	18.9872	19.813	19.8374	19.7205	20.3548	20.2971	20.3723	6	7	7	4	5	5	1.5095e-141	29317000	13	10	11	17	14	17	4.31519	0.945326		9
B4DGP8;P27824;B4E2T8;F5H856;Q16094;H0Y9Q7;D6RDP7;D6RB85;D6RAU8;D6RAQ8;D6RD16;D6RHJ3	B4DGP8;P27824;B4E2T8;F5H856;Q16094;H0Y9Q7;D6RDP7;D6RB85;D6RAU8;D6RAQ8	Calnexin	CANX	18.4501	18.7971	18.6462	15.8948	15.5015	16.8166	18.0773	18.3134	18.0487	15.6012	14.2161	15.4809	3	3	3	1	1	1	2.404e-15	5334100	3	2	3	1	2	NaN	0.344997	-0.728091		12
B2RDI5;P07384;B4DWH5;H7C5Z3;E9PRM1;E9PQB3;E9PLQ6;E9PSA6;E9PJA6;E9PMC6;E9PLC9;E9PJJ3;E9PLX0;E9PIA9	B2RDI5;P07384;B4DWH5;H7C5Z3	Calpain-1 catalytic subunit	CAPN1	15.5346	15.8969	16.3335	16.1637	15.231	15.9723	14.486	14.8812	15.7559	16.1959	15.5244	16.1366	2	1	3	1	1	1	7.6037e-09	1578300	1	1	1	1	1	1	0.526125	-0.358653		14
A8K0T9;P52907;A4D0V4;P47755;Q53GC7;Q53GE2;F8W9N7;B4DG50;C9JUG7	A8K0T9;P52907	F-actin-capping protein subunit alpha-1	CAPZA1	18.4262	17.9484	17.9772	18.1505	17.9747	18.1484	13.7831	15.3092	15.6491	16.1113	15.4476	15.5224	3	3	3	2	2	2	1.9756e-39	4176000	1	1	1	1	1	1	5.12562	-2.80044	+	9
B4DWA6;E7EQ40;B1AK88;P47756;B2R7T8;B1AK87;B1AK85;B1AK86;B1AP83;F6USW4;Q7L4N0	B4DWA6;E7EQ40;B1AK88;P47756;B2R7T8;B1AK87;B1AK85;B1AK86;B1AP83;F6USW4;Q7L4N0	F-actin-capping protein subunit beta	CAPZB	18.4415	17.8427	14.557	17.8311	18.0198	17.9828	15.5753	15.8338	15.9963	15.5297	15.549	16.5297	3	3	1	2	2	2	1.6785e-11	3188900	NaN	NaN	NaN	NaN	NaN	NaN	1.6199	-1.61017	+	11
Q9HA77;F5H7A3;H0YFF0;Q6AW83	Q9HA77;F5H7A3;H0YFF0;Q6AW83	Probable cysteine--tRNA ligase, mitochondrial	CARS2;DKFZp686G08243	16.6499	17.3825	17.2333	16.6972	15.6498	16.5354	17.6144	17.9847	17.6331	15.5943	15.9269	16.1444	1	2	2	NaN	NaN	NaN	6.9667e-08	2794700	2	3	2	NaN	NaN	NaN	0.0942215	0.124973		4
A4D177;Q13185;B8ZZ43;C9JMM0	A4D177;Q13185;B8ZZ43;C9JMM0	Chromobox protein homolog 3	CBX3	18.0417	18.5455	18.3874	18.5866	18.1903	18.5637	19.0333	18.7194	18.9855	18.5888	18.516	18.5422	4	4	5	3	3	3	6.2603e-69	10377000	5	3	3	3	2	2	1.60629	0.344995		4
Q8IX12;F5H2E6;F5H1H2;F5H3E1;H0YFJ7;F5H7M9;F5H3I8;F5H1L3;F5H218	Q8IX12;F5H2E6	Cell division cycle and apoptosis regulator protein 1	CCAR1	23.0025	22.9051	22.8979	21.8617	21.9674	22.0558	21.6981	22.0836	21.863	20.9109	21.0995	21.151	22	22	21	17	18	18	3.9082e-198	137560000	18	18	17	14	15	14	2.1276	-0.980692		9
Q96A33	Q96A33	Coiled-coil domain-containing protein 47	CCDC47	15.3592	15.3743	14.5943	15.7242	16.7822	15.3414	14.3805	17.2744	16.9785	16.2559	15.6909	15.9108	1	1	1	1	1	1	5.9569e-05	839000	NaN	NaN	NaN	2	2	2	0.512908	0.552569		1
Q8N954	Q8N954	Coiled-coil domain-containing protein 75	CCDC75	15.8574	17.7828	15.3086	18.7289	18.7754	18.8708	18.2495	16.074	15.3889	15.2471	15.7974	15.0415	3	3	3	4	4	4	3.8567e-23	5049100	2	2	2	3	2	2	1.11073	-1.58761		1
Q9P219;F8W8F4;Q9H9V0	Q9P219	Protein Daple	CCDC88C	17.2499	17.3202	17.3487	17.0241	16.9411	17.4747	15.021	16.4533	15.8838	16.7427	14.4914	15.1078	2	2	2	4	3	2	1.731e-15	1979500	NaN	NaN	NaN	NaN	NaN	NaN	2.83382	-1.60981	+	3
P78371;F5GWF6;F8VQ14;B7Z4R3;Q9H369	P78371;F5GWF6;F8VQ14;B7Z4R3	T-complex protein 1 subunit beta	CCT2	22.3959	22.3628	22.3963	21.3596	21.4072	21.4043	22.3033	22.2592	22.1874	22.0995	22.088	22.043	22	20	22	18	18	17	2.2739e-269	137290000	24	25	24	22	20	24	0.599483	0.275736		5
Q59H77;P49368;B3KX11;Q5SZY0;B4DUR8;Q2TU64;Q5SZX6;E9PRC8;Q5SZW8;Q5SZX9;E9PQ35;Q5SZX8;E9PM09	Q59H77;P49368;B3KX11;Q5SZY0;B4DUR8;Q2TU64	T-complex protein 1 subunit gamma	CCT3	22.0154	22.0667	21.966	21.6031	21.5817	21.5523	21.6301	21.9631	21.8662	22.0963	22.1039	22.0577	19	20	18	17	18	17	1.0924e-133	131830000	18	18	16	23	25	24	0.623729	0.155313		13
A8K3C3;P50991;B7Z9L0;B7Z8B1;F5H5W3;B7Z2Z8;B7Z2F4	A8K3C3;P50991;B7Z9L0;B7Z8B1;F5H5W3;B7Z2Z8;B7Z2F4	T-complex protein 1 subunit delta	CCT4	22.4988	22.3131	22.3007	21.6488	21.7197	21.7872	22.0722	22.4268	22.1524	22.28	22.1916	22.3153	16	15	15	14	14	14	8.351e-196	157500000	16	17	17	26	25	26	0.608348	0.195034		7
P48643;Q9BU08;E7EWW2;B4DZT5;B4DYC8;E7ENZ3;E9PCA1;B4DXI1;B4DDU6;B7ZAR1;B4DE30;B4DYD8;Q96GI1;B4DX08;B4DZY9;Q9HB74;H0Y914;D6RIZ7	P48643;Q9BU08;E7EWW2;B4DZT5;B4DYC8;E7ENZ3;E9PCA1;B4DXI1;B4DDU6;B7ZAR1;B4DE30;B4DYD8;Q96GI1;B4DX08;B4DZY9	T-complex protein 1 subunit epsilon	CCT5	22.1728	22.0947	22.0182	21.1992	21.1693	21.3519	20.695	20.8214	20.8132	21.6917	21.6941	21.6018	16	14	17	11	11	10	2.3634e-97	105160000	10	9	11	21	21	20	0.859432	-0.448147		18
B2R9K8;P40227;Q59ET3;B4DPJ8;A1JUI8;A6NCD2;B4DN39;Q92526;B4DX20	B2R9K8;P40227;Q59ET3;B4DPJ8;A1JUI8;A6NCD2;B4DN39	T-complex protein 1 subunit zeta	CCT6A	21.8253	21.8657	21.8172	21.1264	21.1041	21.0613	21.5559	21.5596	21.6608	21.7712	21.8043	21.7234	7	8	8	6	6	6	5.3164e-66	101570000	10	9	10	11	11	11	0.615231	0.21252		9
Q53HV2;Q99832;Q6IBT3;B8ZZC9;B7Z7I4;F5GZK5;B7Z1C9;F8WAM2;F8WBP8	Q53HV2;Q99832;Q6IBT3;B8ZZC9;B7Z7I4;F5GZK5;B7Z1C9	T-complex protein 1 subunit eta	CCT7	22.3951	22.4146	22.3765	21.8198	21.8839	22.0181	21.9941	22.2029	22.1662	22.4151	22.5055	22.4366	19	19	18	16	16	15	0	166160000	17	17	17	19	18	19	0.455733	0.135398		9
P50990;Q53HU0;G5E9B2;B4DEM7;Q7Z759;B4DQH4;H7C4C8;H7C2U0	P50990;Q53HU0;G5E9B2;B4DEM7;Q7Z759;B4DQH4	T-complex protein 1 subunit theta	CCT8	23.0182	22.945	22.9738	22.4045	22.3488	22.4649	22.5634	22.5401	22.4999	22.8759	22.842	22.8636	26	27	27	30	29	31	1.0778e-236	227960000	28	23	25	34	32	34	0.0112973	0.00490983		8
O95400;Q5QTR6	O95400	CD2 antigen cytoplasmic tail-binding protein 2	CD2BP2	18.6806	18.4398	18.4659	17.6447	17.8307	16.8098	19.0246	18.7905	19.1063	17.9636	18.0138	18.201	2	4	3	2	2	2	8.997e-20	8565300	5	3	5	3	2	2	0.794278	0.538062		2
Q13042;B2RCW0;Q7Z651;Q5T8C6;Q59EG1;B4DK74	Q13042;B2RCW0;Q7Z651;Q5T8C6	Cell division cycle protein 16 homolog	CDC16	17.088	17.123	17.1413	16.1078	14.9072	15.7301	15.1207	15.8784	15.7867	15.6475	15.1102	15.4629	3	3	3	NaN	NaN	NaN	1.9057e-05	1175000	NaN	NaN	NaN	1	1	1	1.21659	-0.848511		6
Q9UJX2;H0Y936;D6RCF8;D6RBY8	Q9UJX2	Cell division cycle protein 23 homolog	CDC23	15.8992	16.3997	15.3631	15.5217	14.3242	16.7101	16.7268	15.8096	15.3974	17.1163	16.2096	15.5362	3	2	3	NaN	NaN	NaN	6.2761e-09	877750	NaN	NaN	NaN	1	1	1	0.448485	0.429656		4
O60508;Q53H60;Q5SRN1;Q59H56;H0UI46;Q2TA76;H0Y7P6;Q5SRM8;Q5SRM9;B4DHE3	O60508;Q53H60;Q5SRN1;Q59H56;H0UI46	Pre-mRNA-processing factor 17	CDC40	20.9187	20.8805	20.8592	20.2826	20.4193	20.4135	19.8346	20.0697	19.9647	20.0567	20.0262	20.0615	8	8	7	11	12	10	2.628e-99	41757000	8	7	8	12	12	11	3.3383	-0.626746		10
B3KY60;Q99459;B4DSH1	B3KY60;Q99459;B4DSH1	Cell division cycle 5-like protein	CDC5L	24.0788	24.0622	24.1071	23.2397	23.3222	23.5038	23.4918	23.7689	23.6585	22.7174	22.7314	22.7511	24	26	24	24	24	24	0	326840000	26	26	26	25	24	25	1.14237	-0.532486		3
Q6P1J9;B4DV47	Q6P1J9;B4DV47	Parafibromin	CDC73	16.1555	15.9733	15.9207	14.9053	16.0325	15.0226	18.9479	19.2138	19.0392	18.7993	18.6695	18.2584	NaN	NaN	NaN	1	NaN	NaN	8.9184e-34	11937000	5	4	3	3	3	2	6.52197	3.15307	+	2
Q8NHQ1;B7Z2D2;C9J966;C9J710;B7Z3H3	Q8NHQ1;B7Z2D2;C9J966;C9J710	Centrosomal protein of 70 kDa	CEP70	17.8535	18.1635	17.5524	15.9374	16.2057	15.6124	15.587	15.0586	15.1747	15.7024	16.6559	15.6463	3	2	3	NaN	NaN	NaN	1.9084e-12	829510	NaN	NaN	NaN	NaN	NaN	NaN	1.49135	-1.25001		5
Q14839;F5GWX5;F5H2G1;B3KY63;Q8TDI0;E9PG89;Q12873;B1AK51;F5GXP9;F5H2K7;Q5TG85;Q659D0;Q659F1;B4DLC6;B3KRD4;Q6ZU36;F2Z2R5;Q6ZSZ4;B4DKV1;Q2TAZ1;B3KWV4;Q05CG6;F5H6N4;H7C0J3;H7C3H7;I3L229	Q14839;F5GWX5;F5H2G1;B3KY63	Chromodomain-helicase-DNA-binding protein 4	CHD4	20.1448	20.0781	20.0106	20.5319	20.5114	20.573	19.7061	20.2072	20.0033	20.3183	20.4218	20.3539	10	9	9	16	17	15	3.9225e-122	43192000	9	8	8	12	14	13	0.42118	-0.139878		26
Q8TD26;Q9P2D1;B7ZML1;Q3L8U1;Q9HCK8;H7BXG5;Q461N2;B4DLD8;H0YJG4;B4DR07;H3BTW3;C9JFU2;H7C294;O14647;O14646;B4DIS0;A8K9Y5;C9JR69	Q8TD26;Q9P2D1;B7ZML1;Q3L8U1;Q9HCK8;H7BXG5;Q461N2;B4DLD8;H0YJG4;B4DR07;H3BTW3;C9JFU2;H7C294	Chromodomain-helicase-DNA-binding protein 6;Chromodomain-helicase-DNA-binding protein 7;Chromodomain-helicase-DNA-binding protein 9;Chromodomain-helicase-DNA-binding protein 8	CHD6;CHD7;CHD9;CHD8	16.3456	16.146	14.4317	16.107	15.3949	15.1126	15.5174	15.5207	15.3786	16.383	16.4171	16.7445	NaN	NaN	NaN	1	1	1	5.3656e-09	1782100	1	1	1	3	3	3	0.494239	0.403917		18
Q8IWX8;B4DPM4;B4DL82;Q59ET1	Q8IWX8;B4DPM4;B4DL82;Q59ET1	Calcium homeostasis endoplasmic reticulum protein	CHERP	24.7221	24.683	24.7689	24.5402	24.6432	24.7072	23.6219	23.9694	23.8336	24.2886	24.397	24.3631	23	22	23	30	29	30	5.52e-221	750290000	23	24	24	30	30	30	2.92066	-0.598514		4
Q9Y3Y2	Q9Y3Y2	Chromatin target of PRMT1 protein	CHTOP	19.3774	19.1233	19.0429	18.1266	18.0446	17.8785	19.6393	19.4498	19.4723	18.6343	18.6944	18.634	4	4	4	3	3	3	2.111e-81	13236000	4	4	4	4	4	4	0.769056	0.488484		1
Q14008;Q8IYN5;Q8NAH3;E7ER31;H0YDX5;E9PQH5;H0YEK7;H0YCF6	Q14008	Cytoskeleton-associated protein 5	CKAP5	18.6391	18.7716	18.737	18.8393	18.8993	18.9575	18.7822	18.9886	18.9163	19.313	19.1789	19.3712	7	7	5	9	10	10	7.7881e-72	17084000	10	12	11	11	12	12	1.63473	0.284389		8
H0YGM0;Q9H078;B4DXP7;E7EWN6;B4DXJ7;F8W7P6;B4DXW4;F5GX99;H0YFF5;F5H7A5;F5H392;Q7Z777	H0YGM0;Q9H078;B4DXP7;E7EWN6;B4DXJ7;F8W7P6;B4DXW4;F5GX99;H0YFF5;F5H7A5;F5H392	Caseinolytic peptidase B protein homolog	CLPB	16.565	16.1685	16.2349	15.5683	15.2876	16.1174	16.5969	15.6747	15.7588	15.532	16.4646	16.6674	NaN	NaN	NaN	NaN	NaN	NaN	1.8791e-09	1437600	1	1	1	1	NaN	1	0.174724	0.12544		12
Q16740	Q16740	Putative ATP-dependent Clp protease proteolytic subunit, mitochondrial	CLPP	18.5443	18.7	18.8369	18.12	18.0548	18.1344	18.5045	18.149	18.4844	18.5386	18.3198	18.3547	3	3	3	3	3	3	1.0491e-24	7583000	4	3	3	3	2	2	0.0149675	-0.00654697		1
O76031;Q9H072;H0YM48;H0YK07	O76031;Q9H072	ATP-dependent Clp protease ATP-binding subunit clpX-like, mitochondrial	CLPX;DKFZp586J151	21.3684	21.4218	21.4892	20.9149	20.8742	20.9676	21.5337	21.7662	21.6629	21.6305	21.7252	21.7043	9	10	11	12	11	9	1.9955e-127	99589000	14	13	11	16	15	16	2.70243	0.497762		4
Q00610;P53675;F5H5N6	Q00610	Clathrin heavy chain 1	CLTC	20.7724	20.7835	20.7101	20.7288	20.6229	20.6752	20.8762	20.632	20.6608	21.3532	21.1034	21.2557	11	14	14	14	13	13	6.6498e-229	63288000	10	13	11	25	24	25	1.1978	0.264729		3
Q53GF0;Q8NFW8;F5GYM0	Q53GF0;Q8NFW8	N-acylneuraminate cytidylyltransferase	CMAS	19.4033	19.0658	19.1526	18.3507	18.3943	18.4824	19.6506	19.6201	19.5021	18.7914	19.0025	18.8345	3	3	3	3	3	3	6.8206e-16	16097000	3	3	3	3	3	3	0.936574	0.425354		3
B2RD36;Q96DG6	B2RD36;Q96DG6	Carboxymethylenebutenolidase homolog	CMBL	18.7616	18.6262	18.5041	15.2826	15.8568	15.6329	14.686	18.3739	18.2714	14.9535	15.5647	15.6489	3	3	3	1	NaN	1	8.5483e-06	4886600	1	2	2	1	1	1	0.40823	-0.860961		2
A5YKK6;F8WA87;B4DYL7;B5MDN3;H3BMZ2;H3BVC9	A5YKK6;F8WA87;B4DYL7;B5MDN3	CCR4-NOT transcription complex subunit 1	CNOT1	15.2033	15.1385	15.3813	15.0287	15.3034	16.3989	15.8741	15.0913	15.8038	15.9685	15.5933	15.727	NaN	NaN	NaN	3	2	2	3.4238e-17	1111200	1	NaN	NaN	3	3	3	0.532298	0.267321		6
P09543;F8W7I0;B4DI06;B4DFN6	P09543;F8W7I0;B4DI06;B4DFN6	2,3-cyclic-nucleotide 3-phosphodiesterase	CNP	19.0819	18.8461	18.9661	14.9626	15.4426	15.7819	19.767	19.1883	19.2321	18.3449	18.76	18.8531	4	4	5	1	1	1	8.3859e-70	10080000	7	6	6	2	2	2	1.29675	1.84404	+	4
P53621	P53621	Coatomer subunit alpha;Xenin;Proxenin	COPA	19.8337	19.8497	19.9165	19.9927	20.1319	20.242	19.9306	20.0975	20.089	20.3638	20.4895	20.4455	8	8	8	9	8	10	2.4556e-80	41153000	10	10	10	15	15	16	1.21735	0.241535		1
P53618;E9PP73	P53618;E9PP73	Coatomer subunit beta	COPB1	17.9823	17.9916	17.9963	15.4294	14.8586	15.6939	18.5809	18.679	18.5239	14.5193	16.6198	15.5645	3	3	3	NaN	NaN	NaN	1.236e-17	4858000	5	4	6	2	1	1	0.177	0.422567		2
P35606;B4DZI8;H0YAC7;B4E2C9;D6R997;D6RBT6;D6RBG7;D6RCL6;D6RBZ7	P35606;B4DZI8	Coatomer subunit beta	COPB2	18.0757	18.3136	18.2596	15.893	17.1485	17.5087	18.403	18.5293	18.6643	17.6542	17.2785	17.8297	3	2	4	1	2	2	1.6018e-23	7071700	6	3	6	5	4	5	0.58721	0.526641		9
Q9UBF2;Q9H9B7;Q2NLA0;B3KND4;Q9NUP3;F6X838;Q9NSM7	Q9UBF2;Q9H9B7;Q2NLA0;B3KND4;Q9NUP3	Coatomer subunit gamma-2;Coatomer subunit gamma	COPG2	16.3377	15.6117	15.4062	15.263	17.1214	14.6363	17.4418	17.2733	17.2764	16.3997	14.8443	15.6306	1	1	1	NaN	NaN	NaN	7.332e-22	1168000	5	3	4	1	1	1	0.674562	0.748323		7
A7MAP1;Q59EA2;A7MAP0;B3KN06;Q53G58;Q9ULV4;B4DMH3;B4E3S0;B7Z9V0;H0YHL7;F8VVB7;F8VTT6;F8VRE9;F8VSA4;F8VUX3;F8W1H8	A7MAP1;Q59EA2;A7MAP0;B3KN06;Q53G58;Q9ULV4;B4DMH3;B4E3S0;B7Z9V0;H0YHL7	Coronin-1C	CORO1C	17.3729	17.4596	17.4922	16.2846	15.5187	16.0327	15.4423	15.6876	15.1474	16.1548	14.7104	16.329	2	2	2	1	2	1	1.6483e-15	2719100	1	NaN	NaN	1	NaN	1	1.57344	-1.11485		16
B0QZ18;Q99829;F2Z2V0;Q59EI4;A6PVH9;E7ENH5;Q5JX44;Q5JX60;Q5JX59;Q5JX58;Q5JX56;Q5JX45;Q5JX52;Q5JX61;Q5JX55;Q5JX54;H0Y524;Q5JX47;E7EV27;Q5JX57	B0QZ18;Q99829;F2Z2V0;Q59EI4;A6PVH9;E7ENH5;Q5JX44;Q5JX60;Q5JX59;Q5JX58;Q5JX56;Q5JX45;Q5JX52;Q5JX61;Q5JX55;Q5JX54	Copine-1	CPNE1	16.8467	16.5641	17.1151	16.9642	16.937	17.2374	16.7213	16.4366	16.9539	17.9542	17.9211	17.8545	2	3	4	3	3	3	2.3012e-13	5611000	2	1	2	4	4	4	0.610602	0.362873		20
O75131;Q05DL8;E5RG68;H0YB26;E5RHZ0;E5RJ85;E5RG97;E5RFT7;Q9UBL6;B7Z1M3;F5GXN1;Q9HCH3;B7Z370;Q86YQ8;O95741;Q96A23;Q8IYJ1;E7ENV7;A8K8A4;Q96FN4;B2RD40;Q719H8;B3KWK1;Q7Z6C8;Q86VY2;Q4G168	O75131;Q05DL8;E5RG68	Copine-3	CPNE3	20.9198	20.9198	20.8593	20.5378	20.6063	20.7579	20.669	20.6976	20.6517	20.6451	20.7142	20.704	7	10	9	9	9	8	4.6997e-83	62855000	11	11	11	10	10	9	0.637655	-0.0865927		26
Q10570;D3DWL9;B4DEF4;E9PIM1;Q9C0J6	Q10570;D3DWL9	Cleavage and polyadenylation specificity factor subunit 1	CPSF1	18.8963	19.0828	19.1962	19.5554	19.691	19.7553	19.9804	20.2611	20.0465	20.6362	20.7647	20.7727	4	5	5	5	5	5	2.6134e-253	37821000	10	9	9	16	15	14	3.32745	1.0474		5
Q9P2I0;B3KN45;B3KMI0;H0YJF4	Q9P2I0;B3KN45;B3KMI0	Cleavage and polyadenylation specificity factor subunit 2	CPSF2	19.0853	19.0094	19.268	14.9666	14.5993	15.6273	19.8803	20.2859	19.6498	19.3379	19.0525	19.1477	4	4	3	NaN	NaN	NaN	2.3687e-22	14515000	7	7	6	4	4	4	1.59952	2.46637	+	4
Q53F02;Q9UKF6;G5E9W3;Q05BZ5;E7ER23;B4DQR2;F5GXZ2;A4UCU1;C9JZH6	Q53F02;Q9UKF6;G5E9W3;Q05BZ5;E7ER23	Cleavage and polyadenylation specificity factor subunit 3	CPSF3	17.4684	18.038	17.7185	15.2679	14.4214	15.2304	18.1318	17.761	17.9208	19.2392	19.2102	19.2133	2	3	2	1	1	1	1.6516e-20	8917900	4	3	3	5	4	4	2.00715	2.22194	+	9
Q16630;F8WJN3;B4DSU9;F8W084	Q16630;F8WJN3;B4DSU9	Cleavage and polyadenylation specificity factor subunit 6	CPSF6	16.0443	15.1948	15.743	14.4904	15.6989	15.3104	14.8997	15.833	15.7955	16.3496	15.0902	19.0517	1	1	1	NaN	NaN	NaN	2.2224e-27	5285300	1	1	1	1	1	2	0.560615	0.756305		4
Q9BZJ0;Q5JY65;Q69YP1;Q8IXG0	Q9BZJ0;Q5JY65;Q69YP1;Q8IXG0	Crooked neck-like protein 1	CRNKL1;DKFZp762M013;crn	21.5686	21.546	21.4804	20.9055	20.9178	20.9814	20.5799	20.779	20.5608	20.8107	20.7975	20.8319	17	19	20	20	19	20	8.3702e-152	63976000	18	16	14	16	16	17	2.26668	-0.506636		4
O75390;B4DJV2;B3KTN4;B7Z1E1;Q0QEL2;H0YH82;F8W4S1;F8W1S4;F8VTT8;F8VPA1;F8VPF9;H0YIC4;F8VX68;F8VRP1;F8VX07;F8VZK9;F8W642	O75390;B4DJV2;B3KTN4	Citrate synthase, mitochondrial;Citrate synthase	CS	16.5308	16.613	14.9691	17.2528	17.059	17.1975	15.0159	16.4385	15.2585	15.427	16.6955	16.8877	2	2	NaN	2	2	2	3.4837e-18	4935200	1	1	1	NaN	NaN	NaN	0.684156	-0.649832		17
P55060;A3RLL6;F8W904;B4DM31;B4DUC5;B4DPS6;B4DM67;B4DS32;E7EPX1	P55060;A3RLL6;F8W904;B4DM31;B4DUC5;B4DPS6;B4DM67	Exportin-2	CSE1L;CSE1L-2	14.7377	15.7473	14.7641	15.8255	15.9752	15.8282	14.2584	15.0751	22.6143	22.0305	22.0232	22.1876	1	1	1	1	1	2	3.9982e-30	109310000	4	2	2	2	2	2	1.58734	4.21852	+	9
Q5U5J2;B2R6D7;B5BUH5;P68400;E7EU96;Q8NEV1;Q2I0Y7	Q5U5J2;B2R6D7;B5BUH5;P68400;E7EU96;Q8NEV1;Q2I0Y7	Casein kinase II subunit alpha	CSNK2A1;hCG_21984	15.285	17.6301	17.5045	17.1684	17.2851	17.4792	18.2967	17.7034	18.1005	17.8785	17.4382	17.3508	1	2	2	4	4	2	2.3723e-19	5722500	6	4	6	3	3	3	1.04822	0.735965		7
P19784;H3BSA1;H3BV19;H3BNI9	P19784	Casein kinase II subunit alpha	CSNK2A2	16.1085	16.532	16.1749	15.8595	15.4959	15.4133	15.0753	15.8971	15.1571	14.8162	16.8329	16.2806	3	3	2	NaN	NaN	NaN	1.672e-06	614240	1	NaN	1	NaN	NaN	NaN	0.297404	-0.254146		4
Q0VAM0;Q8WYA6;B4DE16;A2A2P1	Q0VAM0;Q8WYA6;B4DE16	Beta-catenin-like protein 1	CTNNBL1	17.4156	18.1157	17.9605	17.7495	17.801	17.753	15.5222	15.5281	16.7269	15.59	15.5143	14.3563	2	2	2	3	2	2	1.5713e-13	4777300	1	1	1	3	3	3	4.45027	-2.25958	+	4
P17812;B4DMB5;B4E1E0;B4DR64;B7Z9C4	P17812;B4DMB5;B4E1E0;B4DR64	CTP synthase 1	CTPS	14.981	16.4983	17.4877	15.8947	15.9167	15.6736	14.3469	16.5436	15.7032	17.3616	17.299	17.267	1	2	NaN	1	1	1	8.3558e-21	3344400	NaN	NaN	NaN	3	3	3	0.238072	0.3449		5
A8K6X9;Q6PD62;H0YCE8	A8K6X9;Q6PD62	RNA polymerase-associated protein CTR9 homolog	CTR9	16.9153	16.3765	15.758	15.8125	15.7587	15.6307	17.2879	15.7545	17.4775	15.878	15.3382	15.9018	NaN	NaN	NaN	NaN	NaN	NaN	9.2482e-19	3284700	1	NaN	1	1	NaN	2	0.228961	0.23103		3
B7WP27;Q9HCG8;B7WP74	B7WP27;Q9HCG8;B7WP74	Pre-mRNA-splicing factor CWC22 homolog	CWC22	18.4763	18.3666	18.3331	17.7165	17.9115	18.1796	18.1978	18.3129	18.2117	18.1209	18.28	17.932	6	6	6	4	3	5	1.5985e-22	7605100	6	6	6	6	5	5	0.0315816	0.0119441		3
B2RMV2;Q69YQ0;B7Z758;F5H1H6;H0Y3Q3;F8WAN1;Q59GT7;C9J8U1;C9JLY8	B2RMV2;Q69YQ0;B7Z758;F5H1H6;H0Y3Q3;F8WAN1;Q59GT7;C9J8U1	Cytospin-A	CYTSA;SPECC1L	19.063	19.2655	19.2632	19.2466	19.2348	19.1756	16.9964	16.6491	15.9636	18.9704	19.1849	19.1547	7	7	7	6	8	7	1.5677e-100	13493000	NaN	NaN	NaN	5	5	5	1.38904	-1.38828		9
P51398;B4DY62;E7EM60;E2JL21	P51398;B4DY62;E7EM60	28S ribosomal protein S29, mitochondrial	DAP3	18.7879	18.9541	18.9721	18.9584	19.0563	18.7513	19.7622	19.4482	19.4137	19.0296	18.853	18.9236	5	4	5	4	4	5	1.2902e-61	15541000	7	7	7	6	6	5	1.21661	0.32504		4
A8K4A8;Q6PI48;Q9H9J7;Q9NVT8;Q9H9M6	A8K4A8;Q6PI48;Q9H9J7;Q9NVT8	Aspartate--tRNA ligase, mitochondrial	DARS2	17.6804	17.9293	18.2947	17.5795	17.4443	17.4605	18.6751	18.6145	18.6153	18.6877	18.9475	18.6032	3	3	3	2	2	3	2.7205e-32	11001000	4	4	4	6	7	8	4.24535	0.959082		5
Q96EP5;Q5IRN2;Q5IRN4	Q96EP5;Q5IRN2	DAZ-associated protein 1	DAZAP1;DAZAP1/MEF2D fusion	17.3969	15.5165	16.0564	17.7637	14.7674	16.7961	18.9594	18.7693	19.0504	17.6861	18.0509	16.8661	1	1	1	2	1	1	4.3637e-35	7586700	4	3	2	3	2	3	1.99291	1.84752	+	3
P11182;Q5VVL7;B4E1Q7;F5H1F9	P11182;Q5VVL7;B4E1Q7;F5H1F9	Lipoamide acyltransferase component of branched-chain alpha-keto acid dehydrogenase complex, mitochondrial	DBT	16.3278	15.2436	16.7047	16.3907	15.6196	14.6736	18.3704	18.3396	18.3401	16.1273	15.2248	16.0492	2	2	2	NaN	NaN	NaN	1.4959e-14	4062400	3	3	3	1	NaN	NaN	1.0444	1.24855		4
P61962;E9PCY4;B4DH46;B4E039	P61962;E9PCY4;B4DH46;B4E039	DDB1- and CUL4-associated factor 7	DCAF7	16.6836	16.7153	17.0416	16.6639	16.6128	15.7381	16.303	16.0244	17.1218	15.0148	16.6876	16.8633	2	2	2	2	3	2	1.1302e-13	2668000	2	1	2	1	2	2	0.286997	-0.240082		4
P81605	P81605	Dermcidin;Survival-promoting peptide;DCD-1	DCD	19.8852	19.8469	19.74	15.4591	16.4923	14.5419	16.0117	15.7692	14.0485	15.7689	15.5321	14.6282	2	2	2	NaN	NaN	NaN	4.9509e-08	2999200	NaN	NaN	NaN	NaN	NaN	NaN	1.32253	-2.3678	+	1
Q16531;B7Z2A1;F5GY55;B4DSA8;F5H4N9;B4DZP5;F5H238;B7Z859;F5H7A0;F5H2L3;F5GZY8;F5GWI0;F5GYG8;B4DG00;F5H6C5;F5H581;F5H775;F5H0Y5	Q16531;B7Z2A1;F5GY55;B4DSA8	DNA damage-binding protein 1	DDB1	15.6354	15.5842	15.8481	16.383	15.6816	15.4572	17.7973	18.1109	18.0703	16.5209	18.0328	18.1587	1	1	1	1	1	1	1.2226e-20	5891700	2	2	2	1	2	2	4.40361	2.01692	+	18
A3RJH1;Q92499;F1T0B3;B4DME8;B4DPN6;B4DP70	A3RJH1;Q92499;F1T0B3;B4DME8;B4DPN6;B4DP70	ATP-dependent RNA helicase DDX1	DDX1	18.933	18.6927	18.8338	18.0668	18.2472	18.1973	18.1942	18.9188	18.6085	16.3886	15.2241	15.1324	6	6	6	3	3	3	1.8403e-34	8645200	3	3	3	1	1	1	1.12082	-1.41737		6
Q59F66;H3BLZ8;Q92841;B1AHM1;C9JMU5;B4DZQ7;B1AHM2;Q9UQL5;G5E9L5	Q59F66;H3BLZ8;Q92841;B1AHM1;C9JMU5;B4DZQ7	Probable ATP-dependent RNA helicase DDX17	DDX17	24.2961	24.3338	24.3677	23.6598	23.6708	23.7948	23.7065	23.9729	23.8334	23.9538	24.0431	24.0218	19	19	20	19	17	18	0	499980000	21	18	21	20	19	21	0.277658	-0.0985508		9
Q9NUU7;B4DS24;I3L0H8;H3BQK0;Q53G16;Q7Z4W5;Q9UMR2;Q9HBZ9;B4DXS6;E7EMK4;Q2NL95;I3L352;B4DRZ7;F8W9W5;Q69YM2;B4DL69;Q68DY7;Q59FQ9;H3BTB3;H3BN59;H3BMQ5	Q9NUU7;B4DS24;I3L0H8;H3BQK0;Q53G16;Q7Z4W5;Q9UMR2;Q9HBZ9;B4DXS6;E7EMK4;Q2NL95;I3L352;B4DRZ7;F8W9W5;Q69YM2;B4DL69;Q68DY7;Q59FQ9;H3BTB3	ATP-dependent RNA helicase DDX19A;ATP-dependent RNA helicase DDX19B	DDX19A;DDX19B;DDX19L;DKFZp762C1313;DKFZp686C21137	16.8118	14.7956	16.1289	15.9671	13.8971	15.9255	18.1606	18.1612	18.3201	15.0227	16.6357	15.3956	1	1	1	1	NaN	NaN	3.3191e-42	5084400	2	2	2	2	2	3	1.01378	1.36163		21
Q9NR30;Q3SWU7;Q8NI92	Q9NR30	Nucleolar RNA helicase 2	DDX21	20.9211	20.969	20.9867	20.8105	20.8555	21.0117	21.8119	22.0124	21.9515	21.7316	21.8422	21.8786	10	12	12	11	12	13	1.1695e-182	89930000	17	18	18	16	16	19	8.25541	0.945598		3
A8KA56;Q9BUQ8;B3KY11;H0YIL9;H0YI52;F8VVA2	A8KA56;Q9BUQ8;B3KY11	Probable ATP-dependent RNA helicase DDX23	DDX23	21.66	21.7543	21.7436	21.0696	21.2046	21.2796	21.415	21.7606	21.6943	20.5978	20.6879	20.711	16	18	18	13	14	13	5.6018e-144	75130000	19	17	18	11	11	12	0.601037	-0.307521		6
O00148;B4DX78;Q8N5M0;B1Q2N1;Q69YT6	O00148;B4DX78;Q8N5M0;B1Q2N1	ATP-dependent RNA helicase DDX39A	DDX39A;DDX39	16.1278	15.5028	14.898	16.6526	15.7053	15.5792	17.1401	15.6639	16.595	17.4327	16.418	17.0046	1	2	1	2	4	2	2.5793e-131	3868100	3	1	2	3	3	3	1.66959	0.964775		5
F8VQ10;Q13838;Q5STU3;H0Y7G4;B0V2L1;B4DP52;H0Y7X6;B0V2L2;F8VZL8;A2BF54;B0S4X2;B0S8C3;B0UZ18;B0UZ99;F6WLT2;Q59G92;H0Y557;B0V2L3;E9PP12;A2BF53;B0S4X1;B0S8C2;B0UZ17;B0UZ98;F6UJC5;A2BF56;B0S4X4;B0S8B3;B0UZ21;B0UZA2;F6TRA5;A2BF57;B0S4X3;B0S8B2;B0UZ20;B0UZA1;F6UN21;B0V2L0;H0Y800;B4DIJ6;A2BF55;B0S8C4;B0UZ19;B0UZA0;F6S4E6;Q5RJ65;B4DIZ8;H0Y6G9;B0V2L6;H0Y4V8;B0V2L5;H0Y6N8;B0V2L4;H0Y400;A2BF52;B0S4X9;B0S8B9;…	F8VQ10;Q13838;Q5STU3;H0Y7G4;B0V2L1;B4DP52;H0Y7X6;B0V2L2;F8VZL8;A2BF54;B0S4X2;B0S8C3;B0UZ18;B0UZ99;F6WLT2;Q59G92;H0Y557;B0V2L3;E9PP12;A2BF53;B0S4X1;B0S8C2;B0UZ17;B0UZ98;F6UJC5;A2BF56;B0S4X4;B0S8B3;B0UZ21;B0UZA2;F6TRA5;A2BF57;B0S4X3;B0S8B2;B0UZ20;B0UZA1;F6UN21;B0V2L0;H0Y800;B4DIJ6;A2BF55;B0S8C4;B0UZ19;B0UZA0;F6S4E6;Q5RJ65	Spliceosome RNA helicase DDX39B	DDX39B;BAT1	24.3202	24.3024	24.2778	23.4347	23.3092	23.2239	24.2596	23.885	24.0415	23.5431	23.3633	23.3648	22	24	24	26	29	27	1.0693e-201	409910000	31	31	31	27	27	27	0.0948698	-0.0684678		107
Q59GX6;B5BTY4;O00571;O15523;B4DXX7;B4DLU5;Q5S4N1;B4E010;B4E132;B4E3C4;B4DK29;C9J081;C9J8G5;B4DLA0;Q9NQI0;D6RDK4;B3KSF4;E9PCD8;D6RCM4;H0Y960	Q59GX6;B5BTY4;O00571;O15523;B4DXX7;B4DLU5;Q5S4N1;B4E010	ATP-dependent RNA helicase DDX3X;ATP-dependent RNA helicase DDX3Y	DDX3X;DDX3Y	22.6239	22.5415	22.5452	22.2984	22.2537	22.4021	21.5316	21.8441	21.823	22.0783	22.241	22.1102	17	18	18	19	19	19	2.5503e-264	162160000	15	14	15	20	20	20	2.72464	-0.5061		20
Q9UJV9;B3KRK2;Q53HI2;H0Y8L8	Q9UJV9;B3KRK2;Q53HI2	Probable ATP-dependent RNA helicase DDX41	DDX41	18.0765	18.1041	17.9629	17.891	18.0874	17.9184	15.2097	16.3229	16.3232	16.4159	16.2624	13.9602	3	3	2	3	3	2	7.3183e-44	5841800	1	1	1	2	2	2	3.63361	-2.25763	+	4
Q86XP3;B3KX23;B3KTL4;B3KV84;B3KMI4	Q86XP3;B3KX23;B3KTL4;B3KV84;B3KMI4	ATP-dependent RNA helicase DDX42	DDX42	20.8639	20.8241	20.8627	20.844	21.0654	21.1945	19.7976	20.0655	20.0667	20.3066	20.4107	20.3692	11	14	11	13	13	12	1.8669e-85	50940000	10	8	8	15	14	14	4.30662	-0.773053		5
A8K6X3;Q7L014;D3DQA6;D6RJA6;H0Y9U3;F5GYY8;Q0VGL8	A8K6X3;Q7L014;D3DQA6	Probable ATP-dependent RNA helicase DDX46	DDX46	21.0347	20.8077	20.8055	20.4217	20.5435	20.7218	20.5936	20.8712	20.8172	20.7786	20.9904	20.9616	12	15	13	13	12	12	2.1557e-110	60294000	13	13	11	19	19	19	0.506088	0.112962		7
Q9H0S4;Q9H4E3;Q53GJ1;G5E955;A4UCU0;B4DYP6;Q9UI98;F5H1N9;Q7Z4B1	Q9H0S4;Q9H4E3;Q53GJ1;G5E955;A4UCU0;B4DYP6	Probable ATP-dependent RNA helicase DDX47	DDX47;E4-DBP	15.9335	15.83	15.8563	16.1525	15.8036	16.1688	17.8806	17.0562	17.7236	17.6896	17.39	17.4223	NaN	1	1	NaN	1	2	3.6082e-18	2861100	6	4	5	2	2	2	6.30361	1.5696	+	9
B5BUE6;P17844;B4DLW8;E7ETL9;B4DN41;B4DNG2;Q59E92;Q7Z2V5;C1IK54	B5BUE6;P17844;B4DLW8;E7ETL9;B4DN41;B4DNG2;Q59E92;Q7Z2V5	Probable ATP-dependent RNA helicase DDX5	DDX5;DKFZp686J01190	25.3523	25.343	25.3566	24.7136	24.7425	24.8847	24.6414	24.8379	24.7816	24.9939	25.0724	25.0468	31	33	33	32	34	33	7.0202e-236	1050000000	33	34	34	36	36	36	0.560058	-0.169782		9
Q9BQ39;F5H3H6;B4DW97;B4DED6;Q53FI9;Q9NTA9	Q9BQ39;F5H3H6;B4DW97;B4DED6;Q53FI9	ATP-dependent RNA helicase DDX50	DDX50	20.2781	20.3438	20.4263	20.0502	20.0956	20.1336	20.9037	21.1534	21.0058	20.9693	21.0007	20.973	9	10	9	7	6	6	9.5733e-182	52912000	14	14	14	17	16	17	6.22442	0.779726		6
P26196;B2R858;Q8IV96	P26196;B2R858	Probable ATP-dependent RNA helicase DDX6	DDX6	16.1631	15.4098	15.4242	15.5511	15.0991	16.3329	16.7641	16.0649	16.4959	16.5642	16.2594	16.3425	1	1	2	2	2	1	1.2788e-10	1995000	2	2	2	3	3	3	2.181	0.751824		3
P35659;B4DNW3;B4DFG0;D6R9L5;D6RDA2;H0Y8X0;H0Y993;Q6MZJ9	P35659;B4DNW3;B4DFG0;D6R9L5;D6RDA2	Protein DEK	DEK	17.8768	17.7203	17.8766	17.8937	17.8479	17.8858	17.7107	17.6295	17.758	15.889	15.065	14.2457	4	4	3	4	3	4	1.1849e-18	5480200	3	2	3	NaN	NaN	NaN	1.38487	-1.46722		8
O43143;F5H6K0;B4E0S6	O43143;F5H6K0;B4E0S6	Putative pre-mRNA-splicing factor ATP-dependent RNA helicase DHX15	DHX15	26.3655	26.3234	26.385	25.7772	25.8476	25.8827	25.6287	25.8553	25.7292	25.4967	25.614	25.57	47	47	47	46	47	48	0	1855700000	46	45	45	48	50	48	2.22832	-0.447935		3
O60231;Q5SQH4;B4DZ28;B0V0F8;Q5SQH5;Q9P186;Q5JP46;B0V0F7;A2AB15;F8VPA4;Q6PKC8	O60231;Q5SQH4;B4DZ28;B0V0F8;Q5SQH5;Q9P186	Putative pre-mRNA-splicing factor ATP-dependent RNA helicase DHX16	DHX16	17.086	17.3814	17.54	17.4127	17.5585	17.8186	17.5974	17.0562	17.3835	17.9806	17.847	18.0008	4	4	5	4	4	4	5.4298e-47	5409700	2	2	2	6	4	4	0.455795	0.178065		11
Q7L2E3;H7BXY3;Q6W6M7	Q7L2E3;H7BXY3	Putative ATP-dependent RNA helicase DHX30	DHX30	18.8172	18.9074	18.8274	18.7407	19.1007	19.1815	19.3055	19.6422	19.3633	19.4193	19.5497	19.4053	6	7	5	6	5	4	1.2374e-59	21845000	8	6	7	11	11	9	3.83185	0.518426		3
Q9H2U1;F5GZS0;B7Z8P5;E7EWK3;H7C5F5	Q9H2U1;F5GZS0;B7Z8P5;E7EWK3	Probable ATP-dependent RNA helicase DHX36	DHX36	15.5107	17.571	16.0955	14.5716	16.0273	15.5836	15.3592	14.4202	16.2206	14.0312	16.7998	15.4183	NaN	2	1	NaN	NaN	NaN	1.5596e-16	384840	2	NaN	1	NaN	NaN	NaN	0.400474	-0.518413		5
A8K6G9;Q92620;B4DET0;B4DM30;B4DVG8;B4DN69;H3BMS7	A8K6G9;Q92620;B4DET0;B4DM30;B4DVG8;B4DN69	Pre-mRNA-splicing factor ATP-dependent RNA helicase PRP16	DHX38	17.975	17.667	17.8272	17.6088	17.8608	17.8043	17.7653	17.7043	17.8116	17.7233	17.2	17.5971	2	3	5	3	5	3	4.7215e-25	6618000	3	2	3	6	4	6	0.766129	-0.15694		7
Q8IX18;C9JR60;C9JEW8;F5H625;B4DR88;B3KRC7	Q8IX18;C9JR60;C9JEW8;F5H625;B4DR88;B3KRC7	Probable ATP-dependent RNA helicase DHX40	DHX40	16.8623	16.7094	16.5692	15.1641	15.4821	17.1138	15.2205	16.6267	16.2003	15.4024	16.1607	15.9452	2	2	2	NaN	NaN	NaN	2.3469e-06	1432800	1	2	NaN	1	1	1	0.468228	-0.390843		6
A8K6J9;Q14562;Q86X36;Q86YB2;B7Z8F4;F5H658;B4DFD7;Q05CV4	A8K6J9;Q14562;Q86X36;Q86YB2;B7Z8F4;F5H658;B4DFD7	ATP-dependent RNA helicase DHX8	DHX8	19.4115	19.2974	19.2217	18.8705	19.0052	19.1481	18.7523	18.6631	18.7859	19.2657	19.3016	19.3402	8	9	9	9	7	8	5.4221e-136	15872000	10	8	9	9	8	9	0.42632	-0.140895		8
Q08211;F5GXA5;Q6PJK6;Q58F26;B3KU66	Q08211;F5GXA5;Q6PJK6;Q58F26	ATP-dependent RNA helicase A	DHX9	25.4573	25.5186	25.518	25.3325	25.4467	25.4772	25.7207	26.0863	25.9589	26.0937	26.2224	26.1332	40	40	40	49	48	48	0	1844800000	51	49	50	68	69	66	4.67475	0.577501		5
Q6N0B1;E5KS55;E5KS60;Q9P2R7;B4DRV2;B7ZAF6;F5GXC8;Q7Z503;Q5T9Q5;B4DY87;F5H5G8;B7Z9S6;F5H5Q7;Q9Y4T0;Q5T9Q8	Q6N0B1;E5KS55;E5KS60;Q9P2R7;B4DRV2;B7ZAF6;F5GXC8;Q7Z503;Q5T9Q5;B4DY87;F5H5G8;B7Z9S6;F5H5Q7	Succinyl-CoA ligase [ADP-forming] subunit beta, mitochondrial	DKFZp686D0880;SUCLA2	21.5274	21.0777	21.2063	20.7544	20.9008	20.9709	21.9127	22.1361	22.0087	20.8636	20.8689	20.9141	5	5	6	6	7	6	3.5488e-61	86681000	10	10	10	6	7	7	0.687882	0.377795		15
Q5HYL6;Q9NYL9;H0YNJ8;H0YKU1;A8K9L8;Q9NZR1;G5EA42;Q4G0W6;H0YNU8	Q5HYL6;Q9NYL9;H0YNJ8;H0YKU1	Tropomodulin-3	DKFZp686E1899;TMOD3	18.4102	18.234	18.3266	19.15	19.1396	19.1313	16.448	15.7298	14.4933	17.5908	18.2703	17.1134	4	4	4	5	5	6	8.0578e-31	7000300	1	NaN	1	2	3	2	2.33669	-2.12435	+	9
Q7Z3D7;P98175;Q6PKH5;A8K6Q4;P78332;E9PGM9;B3KSK6;Q86SS3;B4DNY1	Q7Z3D7;P98175	RNA-binding protein 10	DKFZp686E2459;RBM10	27.4597	27.4421	27.4765	27.6501	27.816	27.8963	26.1998	26.6344	26.4839	27.0515	27.2101	27.1052	64	62	64	69	69	70	0	5200800000	48	49	49	80	81	73	3.01351	-0.842656		9
Q5HYG7;Q5T4U5;P11310;B4DWX6;B7Z9I1;B4DVB1;B4DVE0;B4DJE7;E9PJM9;E9PRX4	Q5HYG7;Q5T4U5;P11310;B4DWX6;B7Z9I1;B4DVB1;B4DVE0;B4DJE7	Medium-chain specific acyl-CoA dehydrogenase, mitochondrial	DKFZp686M24262;ACADM	20.0547	19.9974	20.0219	19.2227	19.2568	19.3256	20.5932	20.5259	20.5754	18.9056	18.8796	18.7462	7	8	8	6	6	6	5.8715e-113	28804000	7	8	7	7	7	7	0.0488511	0.0577962		10
B3KM58;Q68D38;B8ZZA8;B8ZZC5	B3KM58;Q68D38		DKFZp686O15119	15.3881	16.4381	16.1075	16.2875	14.5189	16.1611	14.9986	16.1699	16.0546	18.8968	18.585	18.6861	1	1	1	1	1	1	2.2182e-145	7053200	1	1	1	2	2	2	1.05187	1.41495		4
P10515;Q86YI5;B4DJX1;E9PEJ4;H0YDD4;B4DS43;F5H7M3;B4DLQ2;Q01991;Q16791;B4E1P6;F5H0X9	P10515;Q86YI5;B4DJX1;E9PEJ4;H0YDD4;B4DS43;F5H7M3;B4DLQ2;Q01991	Dihydrolipoyllysine-residue acetyltransferase component of pyruvate dehydrogenase complex, mitochondrial	DLAT	20.8655	20.8493	20.8832	19.6242	19.5971	19.7138	19.9884	20.16	20.1037	19.7971	19.7499	19.7467	11	11	10	10	11	7	5.0679e-71	38816000	10	10	10	9	9	9	0.56849	-0.331193		12
P09622;B4DFL1;F5H4I0;B4DMK9;E9PEX6;B4DT69;B4DHG0;F2Z2E3;F8WDM5	P09622;B4DFL1;F5H4I0;B4DMK9;E9PEX6;B4DT69;B4DHG0	Dihydrolipoyl dehydrogenase, mitochondrial;Dihydrolipoyl dehydrogenase	DLD	19.6508	19.4961	18.8722	15.0188	18.6031	18.0762	19.5404	19.7171	19.1182	19.12	18.8428	18.8307	2	2	2	1	2	2	2.5916e-41	12621000	5	4	4	3	2	3	0.638497	0.90868		9
P36957;Q6IBS5;B7Z5W8;Q86TQ8;Q86SW4;Q86TW7;Q16187;B7Z6J1;Q6LEQ7;G3V3F0;G3V5M3;H0YJF9	P36957;Q6IBS5;B7Z5W8;Q86TQ8;Q86SW4;Q86TW7;Q16187	Dihydrolipoyllysine-residue succinyltransferase component of 2-oxoglutarate dehydrogenase complex, mitochondrial	DLST;DLSTP	18.9243	19.143	19.1031	18.3744	18.5107	18.5173	18.94	18.8886	18.8858	18.56	18.592	18.6632	6	6	6	3	3	3	2.0508e-33	13397000	5	5	5	2	2	2	0.0162392	-0.0072244		12
Q9NPF5;B4DQG8;Q5TG40;Q5TG39;B4DU03;Q5TG38;B4DTU6;B4DEF2;Q5TG36;B4DTH3	Q9NPF5;B4DQG8;Q5TG40;Q5TG39;B4DU03;Q5TG38;B4DTU6;B4DEF2;Q5TG36;B4DTH3	DNA methyltransferase 1-associated protein 1	DMAP1	16.392	15.2777	16.2925	15.4761	15.8855	16.017	16.8285	15.8973	15.5775	16.43	16.504	16.7796	2	1	2	1	NaN	1	3.2266e-31	1784800	NaN	NaN	NaN	2	2	2	0.878906	0.446033		10
P31689;Q5T7Q0;Q86TL9;Q9NXZ8;F5GZ88;B7Z5C0	P31689;Q5T7Q0;Q86TL9;Q9NXZ8;F5GZ88;B7Z5C0	DnaJ homolog subfamily A member 1	DNAJA1;HDJ2	16.5443	15.3401	17.6941	16.2111	16.5136	15.0114	18.0896	18.4804	18.1749	15.9039	15.1119	17.9878	1	1	2	1	NaN	NaN	9.1e-14	4917100	4	4	4	3	1	2	0.80922	1.07233		6
Q53G26;Q96EY1;Q59E88;B3KM81;B4DI33;E7ES32;I3L1T6	Q53G26;Q96EY1;Q59E88;B3KM81	DnaJ homolog subfamily A member 3, mitochondrial	DNAJA3	18.6687	18.8391	18.9932	19.0716	19.058	19.3033	20.3946	20.3541	20.2597	19.4827	19.5597	19.599	3	3	4	5	5	4	1.7499e-30	24280000	10	10	10	6	4	5	3.13499	0.95263		7
Q8IXB1;F8W884;B3KNK5;B4DP04;Q8N4C5;Q3B7W8;Q6YPB0;E7EP04;Q86XS7;Q71S60	Q8IXB1;F8W884;B3KNK5;B4DP04	DnaJ homolog subfamily C member 10	DNAJC10	17.4354	17.8864	18.027	15.7378	15.4393	15.3496	15.7894	15.3605	15.3553	14.8019	14.8844	16.5046	4	4	5	NaN	NaN	NaN	3.7528e-21	1775900	NaN	1	NaN	NaN	NaN	NaN	1.18591	-1.19657		10
Q99615;A8K4T2;Q59EH7;B7Z9W6;Q7Z784;B4DKK3	Q99615;A8K4T2;Q59EH7;B7Z9W6;Q7Z784;B4DKK3	DnaJ homolog subfamily C member 7	DNAJC7	14.3933	16.2904	16.3807	16.3395	15.0346	15.3563	16.9032	16.0941	15.9526	16.7032	16.7415	16.7281	1	1	NaN	NaN	NaN	NaN	2.6624e-10	1302000	NaN	NaN	NaN	2	3	3	1.40031	0.887986		6
F5GX68;P26358;Q59FP7;H0YFC7;B3KVA0	F5GX68;P26358;Q59FP7;H0YFC7	Cytosine-specific methyltransferase;DNA (cytosine-5)-methyltransferase 1	DNMT1	14.7721	15.5478	16.386	16.0673	17.213	16.183	15.7041	15.2108	16.0043	16.0329	16.4718	16.2362	1	1	1	2	2	3	1.031e-13	105380000	1	1	1	NaN	NaN	NaN	0.082049	-0.0848722		5
A4D0S8;Q149N6;Q8N1I0;H0Y2M7;Q149N5;H0Y599;H0Y2Y2;H0Y7H7;B7Z2H5;F5GXW1;B7Z2K9;Q149N2;H0YG08;C9J7D9;C9J637;Q75MU6;C9JDB3;F8WES4	A4D0S8;Q149N6;Q8N1I0;H0Y2M7;Q149N5;H0Y599;H0Y2Y2;H0Y7H7;B7Z2H5;F5GXW1;B7Z2K9	Dedicator of cytokinesis protein 4	DOCK4	19.396	19.1609	19.0513	18.5981	18.681	18.9157	17.6013	17.4343	17.2194	17.9492	18.0043	18.0325	11	10	10	8	8	8	6.249e-54	9817300	2	2	1	4	3	3	4.33319	-1.26034		18
E9PBD4;H0Y368;Q5QPK0;Q5QPK2;O60762;Q96HK0;E9PHH5;Q5QPJ9	E9PBD4;H0Y368;Q5QPK0;Q5QPK2;O60762;Q96HK0;E9PHH5	Dolichol-phosphate mannosyltransferase	DPM1	17.6557	17.1431	17.7193	17.6347	17.2505	17.0128	17.6948	17.3147	17.4759	17.6661	17.3095	17.6893	3	2	3	3	3	3	2.7748e-10	4396700	4	4	4	3	3	3	0.378713	0.122335		8
Q14204	Q14204	Cytoplasmic dynein 1 heavy chain 1	DYNC1H1	15.768	16.1172	15.3045	17.3462	17.4637	17.5611	16.2335	15.6071	16.1008	17.2942	17.3964	17.3423	1	1	NaN	2	3	3	1.4701e-12	5915900	1	1	1	3	3	3	0.0479584	0.0689205		1
P63167;Q6FGH9;Q96FJ2;F8VRV5;F8VXL2	P63167;Q6FGH9;Q96FJ2	Dynein light chain 1, cytoplasmic;Dynein light chain 2, cytoplasmic	DYNLL1;DNCL1;DYNLL2	19.5947	19.6378	19.4579	19.142	19.2606	19.4111	19.4908	19.4707	19.5523	18.9894	19.0422	18.98	2	2	2	2	2	2	1.9684e-11	18102000	2	2	2	3	3	3	0.582268	-0.163129		5
O75461;Q53F82;Q6Q9Z7;G5E936;Q53FX2;Q6Q9Z6;Q53YM3;B7Z1I8;Q6Q9Z5;F8WEZ5;F8WC40;Q2Z197;Q2Z196	O75461;Q53F82;Q6Q9Z7;G5E936;Q53FX2;Q6Q9Z6;Q53YM3;B7Z1I8	Transcription factor E2F6	E2F6	20.5187	20.5267	20.5788	19.9179	19.5194	19.6139	20.561	19.5952	19.9815	20.444	20.1324	20.2522	7	7	7	8	9	6	3.4317e-114	31962000	9	9	8	9	7	7	0.0721794	0.0484603		13
Q96AV8;F8VSE7;F8VXV5;H0YIF4;H0YHW2;B3KTZ5	Q96AV8;F8VSE7;F8VXV5	Transcription factor E2F7	E2F7	19.0109	18.7931	18.9858	15.8101	14.0495	16.5959	14.8252	16.6461	15.1086	15.0932	16.9877	17.0475	4	4	4	3	4	3	1.5216e-28	3641700	NaN	NaN	NaN	NaN	NaN	NaN	0.672472	-1.25616		6
H3BRF5;Q86YH3;Q5JPH6;H3BTB7;O14563	H3BRF5;Q86YH3;Q5JPH6;H3BTB7;O14563	Probable glutamate--tRNA ligase, mitochondrial	EARS2;A-735G6.3	18.9669	19.0476	18.9394	15.3714	16.0701	15.5228	19.5373	19.5503	19.5444	19.1134	18.8944	19.0342	3	3	3	NaN	NaN	NaN	1.8653e-19	13964000	5	4	5	4	4	3	1.55906	1.95928	+	5
P30084	P30084	Enoyl-CoA hydratase, mitochondrial	ECHS1	15.429	15.8317	15.3094	14.5339	14.9114	15.0148	15.5248	16.3711	15.3216	17.7136	17.5001	17.5895	NaN	NaN	NaN	NaN	NaN	NaN	1.5769e-18	2741500	1	1	1	2	2	2	1.97313	1.49842	+	1
Q6P2E9;B7Z7V8;I3L2F4	Q6P2E9;B7Z7V8;I3L2F4	Enhancer of mRNA-decapping protein 4	EDC4	14.5819	15.4956	17.0215	16.3376	15.9538	16.0365	17.2094	14.8209	17.3221	15.5085	15.5545	15.5908	NaN	NaN	NaN	NaN	NaN	NaN	2.3706e-06	708060	NaN	NaN	NaN	2	2	2	0.0653315	0.09655		3
P68104;Q53G85;Q53GA1;Q53GE9;Q53HM9;Q53HQ7;Q53HR5;Q5VTE0;Q6IPN6;Q6IPS9;Q6IPT9;Q05639;A8K9C4;Q9H2I7;F8W6I0;Q6IQ15;Q9NZS6;Q16577;Q96RE1;B4DNE0;Q53G89;B4DV42;Q53HR1;Q8IUB0;Q59GP5;A9X7H1;Q5JR01;A6PW80;B4E2C5;Q504Z0;Q6P4C9;Q96CD8;Q6P082;Q8TBL1;Q96C29;E7EPH7;Q6NSH7;Q6NS35;Q14222	P68104;Q53G85;Q53GA1;Q53GE9;Q53HM9;Q53HQ7;Q53HR5;Q5VTE0;Q6IPN6;Q6IPS9;Q6IPT9;Q05639;A8K9C4;Q9H2I7;F8W6I0;Q6IQ15;Q9NZS6;Q16577;Q96RE1;B4DNE0;Q53G89;B4DV42;Q53HR1;Q8IUB0;Q59GP5;A9X7H1	Elongation factor 1-alpha 1;Elongation factor 1-alpha;Putative elongation factor 1-alpha-like 3;Elongation factor 1-alpha 2	EEF1A1;EEF1A1P5;EEF1A2;PTI-1;EEF1A1L14	22.7577	22.7125	22.6287	21.6931	21.8991	21.9342	22.3561	22.4894	22.4335	21.4472	21.4285	21.3976	6	7	7	6	6	6	5.7756e-25	138110000	6	7	6	5	5	5	0.56381	-0.345482		39
P26641;Q53YD7;B4DTG2;B4DUP0;E7EMT2;B4DUK7;B4DSR4;Q2F838	P26641;Q53YD7;B4DTG2;B4DUP0	Elongation factor 1-gamma	EEF1G	19.1696	19.2626	19.3143	18.8825	18.8428	19.098	20.2621	20.0053	20.0253	19.4552	19.2652	19.2626	5	5	6	5	4	3	2.0424e-30	21650000	8	6	8	5	6	6	1.99461	0.617665		8
P13639;Q8TA90;F5H370;Q6PK56;B4DPU3;B4DRE8;B4DMC6;Q6W6M8	P13639;Q8TA90;F5H370;Q6PK56;B4DPU3;B4DRE8	Elongation factor 2	EEF2	20.0624	19.9734	19.9649	16.3493	15.2777	14.2956	19.7671	19.881	19.8915	18.9975	18.8765	18.765	8	8	8	1	1	1	1.5522e-32	18391000	6	5	6	4	4	3	0.816095	1.70923		8
A8KAP3;Q15029;B3KX19;B4DK30;B4DZB1;Q6IBM8;Q8IXJ3;B4DMC0;B3KWY2	A8KAP3;Q15029;B3KX19;B4DK30;B4DZB1;Q6IBM8;Q8IXJ3;B4DMC0;B3KWY2	116 kDa U5 small nuclear ribonucleoprotein component	EFTUD2;U5-116KD;SNRP116	24.6611	24.7095	24.7166	24.3133	24.3274	24.3566	24.1333	24.3182	24.2471	23.9355	23.9232	23.9743	34	35	35	37	37	37	0	586610000	43	42	43	38	38	42	2.57866	-0.425504		9
Q9BY44;C9IZE1;F8WAE5;B4DQ14;H7C5Q3;B4DF96	Q9BY44;C9IZE1;F8WAE5;B4DQ14;H7C5Q3;B4DF96	Eukaryotic translation initiation factor 2A	EIF2A	17.1314	15.0834	15.8781	15.8579	15.6737	15.8524	14.7555	14.7455	16.8784	15.063	14.9412	16.9628	1	1	1	2	2	2	1.4218e-13	1483400	1	1	1	1	1	1	0.297294	-0.355072		6
P19525;B7ZKK7;Q8IW76;E9PC80;Q7Z6F6;Q05CP4;Q6PK38;C9JZT2;F8WBH4	P19525;B7ZKK7;Q8IW76;E9PC80;Q7Z6F6;Q05CP4	Interferon-induced, double-stranded RNA-activated protein kinase	EIF2AK2	18.6996	18.804	18.8261	14.8396	16.1061	18.4241	18.2425	18.2166	18.2023	18.7646	18.9337	18.7681	6	5	5	1	2	2	3.9193e-27	10862000	3	4	2	5	4	5	0.632157	0.904702		9
P05198;Q53XC0;G3V4T5;H0YJS4;B4DM12	P05198;Q53XC0;G3V4T5;H0YJS4	Eukaryotic translation initiation factor 2 subunit 1	EIF2S1	20.5312	20.1048	19.9177	19.5786	19.5779	19.8461	20.4923	20.5096	20.5721	19.4098	19.5049	19.4971	5	5	5	5	5	4	8.1016e-69	31005000	7	7	5	5	4	4	0.0957325	0.0715834		5
B5BU01;P20042;Q6IBR8;Q96I16;Q3B7I9;Q59GZ3	B5BU01;P20042;Q6IBR8;Q96I16	Eukaryotic translation initiation factor 2 subunit 2	EIF2S2	21.366	21.4221	21.3396	20.684	20.7664	20.9538	22.0249	21.99	21.966	21.1869	21.2191	21.2072	7	7	7	7	7	6	2.4224e-139	85174000	9	10	9	7	8	9	1.35615	0.510354		6
A8K2Y2;P41091;B2R5N2;Q53HK3;Q2VIR3;F8W810;H7BZU1	A8K2Y2;P41091;B2R5N2;Q53HK3;Q2VIR3;F8W810	Eukaryotic translation initiation factor 2 subunit 3;Putative eukaryotic translation initiation factor 2 subunit 3-like protein	EIF2S3;EIF2S3L	20.138	20.2599	20.3921	19.3573	19.4021	19.3648	21.482	21.1981	21.2613	20.5012	20.3684	20.634	4	4	4	2	2	2	4.8705e-150	45511000	12	11	11	5	5	5	2.55772	1.08847		7
Q14152;Q24JU4;F5H335;B4DYS1;Q7Z5T5;Q3B770;Q6P1R0;Q05BS0	Q14152;Q24JU4;F5H335;B4DYS1;Q7Z5T5;Q3B770;Q6P1R0;Q05BS0	Eukaryotic translation initiation factor 3 subunit A	EIF3A	16.0558	16.6778	17.8545	17.8344	17.9905	17.8577	17.2599	16.3735	17.3239	17.9449	17.412	17.7295	2	1	3	6	6	7	2.4747e-27	6006000	3	1	3	4	5	4	0.0333359	-0.0378129		8
F8W8C8;P55884;A4D210;B4DV79;B4DXN6;Q96G38;Q86UM1;Q59FS8;C9JZG1;C9JQN7	F8W8C8;P55884;A4D210;B4DV79;B4DXN6;Q96G38;Q86UM1;Q59FS8	Eukaryotic translation initiation factor 3 subunit B	EIF3B;EIF3S9	18.3293	18.4384	18.578	17.8424	17.8276	17.9528	17.4093	17.587	17.3226	17.9422	17.8793	17.7927	5	6	6	7	7	6	3.5764e-46	7682600	3	2	4	2	2	2	1.86269	-0.505881		10
B5ME19;A1KYQ7;Q99613;B4E1D5;H3BRV0;F5H4V1;B4DVQ5;B4DDN4;B4E2Z6;C9J1F3;B4DVU3;B4DRU0;B3KNZ4;Q3B7B9;H3BPE4;H3BPE3	B5ME19;A1KYQ7;Q99613;B4E1D5;H3BRV0;F5H4V1;B4DVQ5;B4DDN4;B4E2Z6;C9J1F3;B4DVU3;B4DRU0;B3KNZ4	Eukaryotic translation initiation factor 3 subunit C	EIF3CL;EIF3C	18.5919	18.8619	18.7238	18.0145	18.1848	18.2658	17.8779	15.6008	14.3266	17.8575	17.7623	17.7668	4	5	4	6	6	6	6.8277e-129	8816300	2	2	2	2	3	2	1.47788	-1.57511	+	16
O15371;A8MWD3;B4DVY1;B4E1K8;B0QYA5;B0QYA7;B0QYA6;B0QYA3;B0QYA4;B0QYA8	O15371;A8MWD3;B4DVY1;B4E1K8	Eukaryotic translation initiation factor 3 subunit D	EIF3D	17.7502	17.8762	17.356	15.03	15.6725	14.4674	14.7859	15.1078	15.5381	15.4931	15.9992	15.0833	3	3	3	1	1	1	5.9656e-12	2676100	NaN	NaN	NaN	1	1	1	0.866406	-1.02415		10
B2R806;P60228;Q6IAX5;B3KW56;E5RGA2;H0YBR5;E5RHS5;E5RIT4;H0YAW4	B2R806;P60228;Q6IAX5;B3KW56;E5RGA2;H0YBR5	Eukaryotic translation initiation factor 3 subunit E	EIF3E;EIF3S6	19.5672	19.1827	19.1336	18.8482	18.9987	18.8115	18.5032	18.5457	18.4669	15.9152	15.3405	15.3793	4	4	4	4	4	4	8.0319e-23	12306000	3	3	3	1	1	1	1.91324	-2.06519	+	9
B0QY89;Q9Y262;B3KPB9;B4DQF6;B4DYB2;G8JLH4;B0QY90;B3KNG0;Q8N7H0;B4DEH4;E2QC27;Q7Z5X3;C9K0Q7;C9JHP4;E2QC29;H7C3A0	B0QY89;Q9Y262;B3KPB9;B4DQF6;B4DYB2;G8JLH4;B0QY90	Eukaryotic translation initiation factor 3 subunit L	EIF3EIP;EIF3L	20.2635	20.2739	20.3433	20.5009	16.3617	20.1129	15.7215	15.2149	14.6024	15.2653	14.6597	16.1253	3	3	4	5	1	4	4.7627e-103	26888000	NaN	NaN	NaN	2	2	2	4.01796	-4.37787	+	16
B3KSH1;O00303;B4DMT5;B4DEW9;H0YDT6	B3KSH1;O00303;B4DMT5;B4DEW9	Eukaryotic translation initiation factor 3 subunit F	EIF3F	17.8225	17.7655	17.9137	16.0727	15.9881	15.5569	15.661	14.9561	16.0393	14.1735	16.9999	16.0272	2	3	3	1	1	1	1.1211e-20	2887300	NaN	NaN	NaN	NaN	NaN	NaN	1.15288	-1.21037		5
O75821;Q6IAM0;A8K5K5;B7Z1G0	O75821;Q6IAM0;A8K5K5	Eukaryotic translation initiation factor 3 subunit G	EIF3G;EIF3S4	18.1559	18.1877	18.5262	15.6506	14.3609	16.1136	15.7722	16.2411	15.2845	15.9993	16.9801	15.9334	3	2	2	1	1	1	1.3101e-34	4176200	1	NaN	1	NaN	NaN	NaN	0.520938	-0.797369		4
Q13347;Q53HU7;Q5U0F4;Q5TFK1;Q9P1D9	Q13347;Q53HU7;Q5U0F4	Eukaryotic translation initiation factor 3 subunit I	EIF3I	18.772	18.6498	18.6952	18.192	18.2262	18.4552	18.251	18.1096	18.0862	17.433	16.8049	17.3346	4	4	4	3	3	3	3.6858e-20	8113100	2	2	2	2	1	2	2.07299	-0.828488		5
A8K7F6;P60842;A8K088;Q59F68;B4DNH2;Q14240;E7EQG2;B4DKP9;B4E047;Q9NZE6;B4DJX6;Q96B07;B4E102;Q86WD0;E7EMV8;D3DSD6	A8K7F6;P60842;A8K088;Q59F68;B4DNH2;Q14240;E7EQG2	Eukaryotic initiation factor 4A-I;Eukaryotic initiation factor 4A-II	EIF4A1;EIF4A2	22.3992	22.2577	22.1704	21.7594	21.7915	21.9009	22.5327	22.394	22.3643	21.7125	21.6361	21.6122	14	13	13	13	13	14	1.0807e-167	129850000	19	17	16	14	14	14	0.00752568	-0.00455952		16
P38919;I3L3F6;I3L2Z3;I3L3H2;I3L2M0;F8WE11;E9PBH4;Q5JWW0;Q59GT8;C9JUF0;I3L1H0	P38919	Eukaryotic initiation factor 4A-III	EIF4A3	23.1483	22.9389	22.8465	22.3649	22.44	22.5554	23.1816	23.2058	23.1892	22.3907	22.4801	22.4061	22	24	23	22	22	22	7.194e-142	204000000	26	26	26	23	22	21	0.173096	0.0932592		11
B4DRM3;E7EX17;P23588;B4DEP6;E7EPC9;B4DS13;Q7Z5Y0;B4DS01;F8VX11;F8VP89;F8VSC7;F8W0K0;F8VYE9;F8VRU1	B4DRM3;E7EX17;P23588;B4DEP6;E7EPC9;B4DS13;Q7Z5Y0;B4DS01;F8VX11;F8VP89	Eukaryotic translation initiation factor 4B	EIF4B	21.6345	21.5242	21.5574	21.9026	22.0614	22.1202	19.7501	19.8359	19.9123	21.6391	21.8606	21.5826	5	5	5	7	7	7	1.8363e-39	107340000	2	2	2	8	8	8	1.42806	-1.03659		14
B4DZF2;Q59G42;D3DQV9;P78344;H0Y3P2;Q2TU89;H0YCH5;H0YD77;H0YEC5;E9PKF8;E9PCV8;H0YE22;Q3LIE0;H0YCF8;H0YDP4;H0YDC0;H0YEN8;H0YD99	B4DZF2;Q59G42;D3DQV9;P78344;H0Y3P2;Q2TU89;H0YCH5	Eukaryotic translation initiation factor 4 gamma 2	EIF4G2;AAG1	18.6344	18.6002	18.753	16.2987	15.4047	16.1565	18.837	19.0864	18.9268	18.1952	18.1372	18.3333	5	5	5	1	1	1	7.6732e-49	8514600	7	7	7	6	6	6	1.12963	1.27807		18
Q9BQ52;B4DT15;B3KT00;G5E9D5;B4E365;E7ES68;B3KSU9	Q9BQ52;B4DT15;B3KT00;G5E9D5;B4E365;E7ES68;B3KSU9	Zinc phosphodiesterase ELAC protein 2	ELAC2	15.4627	16.5052	15.2712	16.9227	15.21	14.7226	15.5863	15.5074	16.369	15.2033	16.0706	16.9835	1	1	1	NaN	NaN	NaN	0.00041426	756740	1	1	1	NaN	NaN	NaN	0.260538	0.27093		7
B4DVB8;Q15717;B1AM49;B1APY8;P26378;B1APY9;Q12926;B7Z5E0;B1AM48	B4DVB8;Q15717	ELAV-like protein 1	ELAVL1	21.9732	21.765	21.7275	21.4557	21.4405	21.4025	21.6577	21.4402	21.5223	21.0227	21.1634	21.078	7	7	7	11	11	11	3.7348e-79	86727000	8	8	8	11	11	11	1.28627	-0.313358		9
B4DRL5;Q96JJ3;Q5JVZ5;Q7Z5G9;B7Z1S8;F5GZP8;B4DZ20;H0YEH5;H0YCM7;Q5JW01;Q5JVZ8;Q5JVZ4	B4DRL5;Q96JJ3;Q5JVZ5;Q7Z5G9;B7Z1S8;F5GZP8;B4DZ20;H0YEH5;H0YCM7	Engulfment and cell motility protein 2	ELMO2	18.195	17.9354	17.9928	16.0466	15.4548	14.8736	15.9287	16.5163	16.3289	16.1404	15.5344	16.0922	4	4	4	1	1	1	1.6877e-31	2248600	NaN	NaN	NaN	NaN	NaN	NaN	0.511556	-0.659542		12
P50402;Q6FI02;Q5HY57	P50402;Q6FI02;Q5HY57	Emerin	EMD	18.6533	18.4153	18.1745	16.0454	15.3468	15.5066	14.8762	15.0714	15.3418	16.6453	16.4115	15.7193	2	2	2	1	1	1	3.0547e-25	4122600	2	2	2	1	1	NaN	1.08422	-1.3461		3
P00924	P00924	Enolase 1	ENO1	23.7242	23.5815	23.3692	23.1963	22.8562	22.8457	23.0735	23.2201	22.9365	22.5624	22.1765	22.2092	12	12	11	12	12	12	2.388e-275	267470000	12	11	11	10	10	10	1.42723	-0.56584		1
P00925;A8K3B0;P09104;Q6FHV6;B7Z2X9;F5H0C8	P00925	Enolase 2	ENO2	21.7725	22.1547	21.8607	20.9515	21.2548	21.323	21.1573	21.6897	21.5436	20.4992	20.535	20.4815	3	4	3	4	4	5	8.6395e-279	80377000	4	5	5	3	3	3	1.10127	-0.568483		6
P58107;Q15149;E9PPU0;D3DWL0;Q9NSU9	P58107;Q15149;E9PPU0;D3DWL0;Q9NSU9	Epiplakin;Plectin	EPPK1;PLEC;PLEC1;DKFZp434G0719	18.2729	18.1918	18.1101	17.0115	15.5222	17.0313	16.9063	16.8167	16.1054	14.7648	15.279	15.5852	3	3	3	2	2	2	2.9841e-06	3145000	NaN	NaN	NaN	NaN	NaN	NaN	1.56964	-1.44707		5
P07814;B4DKX5;E7EMN0;F5H7I7;Q3KQZ8;H6WCP5;B4DP50	P07814;B4DKX5;E7EMN0;F5H7I7;Q3KQZ8;H6WCP5	Bifunctional glutamate/proline--tRNA ligase;Glutamate--tRNA ligase;Proline--tRNA ligase	EPRS	17.4436	17.0453	17.2787	16.3516	15.503	16.2931	16.8419	15.0799	17.334	16.0086	15.7027	16.1737	2	2	2	NaN	NaN	NaN	2.1801e-32	3496500	2	2	2	1	1	1	0.489993	-0.462396		7
O75616	O75616	GTPase Era, mitochondrial	ERAL1	18.0505	17.8048	17.6847	17.4022	17.3153	17.6443	18.85	18.7509	18.7644	17.9029	17.9636	17.8971	5	5	4	3	3	2	1.3773e-80	8395200	7	7	7	5	5	5	1.98949	0.704489		1
A0JP10;Q03468;B4DZN6;F5H493;H0Y3B0;Q59FF6;F5H1J0	A0JP10;Q03468;B4DZN6;F5H493;H0Y3B0;Q59FF6	DNA excision repair protein ERCC-6	ERCC6	16.3962	16.4572	15.3945	14.9894	15.7078	15.7331	16.1655	15.0137	15.7713	15.9357	15.6754	15.5121	NaN	NaN	NaN	NaN	NaN	NaN	4.41e-26	1597100	NaN	NaN	NaN	NaN	NaN	NaN	0.137181	-0.100744		7
P84090;G3V279	P84090;G3V279	Enhancer of rudimentary homolog	ERH	21.7481	21.6563	21.5974	22.2311	22.2786	22.4868	21.3172	21.5097	21.4433	21.9866	21.9944	21.9849	2	2	2	5	5	5	3.9009e-82	119140000	2	2	2	6	6	5	0.758636	-0.293704		2
O94905;E5RHW4;D3DR65;B2RDK6;O75477;B0QZ43;E5RJ09;B4DPN7	O94905;E5RHW4	Erlin-2	ERLIN2	14.9561	15.489	16.0532	16.5845	15.9492	16.5659	17.4207	17.028	17.5416	17.1207	16.2325	15.8315	3	3	3	2	2	2	4.5531e-24	4180400	2	2	2	1	1	1	1.46539	0.929533		8
Q9BS26	Q9BS26	Endoplasmic reticulum resident protein 44	ERP44	16.7887	16.3206	16.2664	16.5874	16.1487	16.1674	16.6371	15.9954	16.0538	16.1962	15.2923	14.8157	1	3	2	1	1	1	2.0717e-10	1112100	2	2	2	NaN	NaN	NaN	1.05982	-0.548106		1
B3KMV5;Q9BSJ8;B3KY56;F8VZB1	B3KMV5;Q9BSJ8;B3KY56	Extended synaptotagmin-1	ESYT1	15.5771	15.4173	15.827	16.3354	15.1709	15.9952	15.1962	15.1761	15.158	15.785	14.6908	16.8109	1	1	1	1	1	1	1.9387e-11	839050	1	1	1	1	1	1	0.311715	-0.250976		4
P13804;H0YLU7;H0YL12;H0YKF0;H0YNX6;H0YK49	P13804;H0YLU7;H0YL12;H0YKF0;H0YNX6;H0YK49	Electron transfer flavoprotein subunit alpha, mitochondrial	ETFA	17.3267	17.3715	17.6874	17.4501	17.3596	16.6344	19.31	18.5315	19.1863	18.8525	18.2527	18.6516	2	2	2	3	3	4	1.8277e-49	9021200	4	4	5	4	5	5	4.34268	1.49248	+	6
Q01844;B0QYK0;B0QYK1;Q96MN4;C9JGE3;H7BY36;C3UMV2;C3UMV3;F1JVV5;C3UMV4;F8WC90;Q71E78;A9Z0R7	Q01844;B0QYK0;B0QYK1;Q96MN4;C9JGE3;H7BY36	RNA-binding protein EWS	EWSR1	19.9138	19.5574	19.5222	19.2756	19.3684	19.649	19.3975	19.7263	19.5569	18.9685	19.3877	19.3888	3	3	3	4	3	3	1.7954e-69	20514000	3	3	3	2	2	2	0.492182	-0.143449		13
Q5RKV6	Q5RKV6	Exosome complex component MTR3	EXOSC6	18.1565	18.0399	17.9038	17.7587	17.7199	17.8761	13.8579	15.8924	16.2261	14.8723	15.6447	16.8572	3	3	3	2	2	2	4.283e-15	3655000	2	1	2	NaN	NaN	NaN	3.50141	-2.35074	+	1
Q96B26;Q5JXM0	Q96B26;Q5JXM0	Exosome complex component RRP43	EXOSC8;DKFZp564C0482	19.1851	18.7469	18.5159	19.1524	18.825	18.6655	18.6984	17.5153	18.0943	17.6789	17.9474	18.2361	3	2	3	3	4	3	2.422e-18	9792400	2	2	3	2	2	2	2.61228	-0.820073		2
Q96CS3	Q96CS3	FAS-associated factor 2	FAF2	15.207	15.1418	15.857	15.4414	16.5084	16.2852	16.9148	15.7956	16.3421	17.23	17.1193	16.7791	NaN	NaN	NaN	NaN	NaN	NaN	6.2732e-12	2269800	2	1	1	2	2	2	1.86138	0.956682		1
B1AK40;Q6P587	B1AK40;Q6P587	Acylpyruvase FAHD1, mitochondrial	FAHD1	16.6154	16.3434	16.6441	16.3033	16.206	16.532	18.1248	16.7488	17.135	17.0744	16.7849	16.6997	2	2	2	3	3	2	3.4622e-77	3384000	2	1	2	3	2	3	1.75045	0.653927		2
Q9NZB2;H7C0T0;Q5T035	Q9NZB2;H7C0T0	Constitutive coactivator of PPAR-gamma-like protein 1	FAM120A	19.4964	19.225	19.3461	19.0025	19.0657	18.9829	19.2827	19.6867	19.5535	19.6201	19.7743	19.6687	5	5	5	5	4	5	5.5613e-114	22465000	10	9	9	9	8	8	2.4298	0.41122		3
Q9UK61	Q9UK61	Protein FAM208A	FAM208A	16.7963	17.0535	17.0894	16.8265	17.3596	17.1817	16.8537	14.9387	17.492	17.4526	17.531	17.2907	3	3	3	2	2	2	1.7623e-16	4038200	2	2	2	3	3	3	0.112189	-0.124717		1
Q5VWN6;Q6IPC8	Q5VWN6;Q6IPC8	Protein FAM208B	FAM208B;C10orf18	17.9879	17.632	18.0799	16.0174	16.0411	15.5958	16.7525	15.6237	16.0267	16.571	15.3622	16.5554	2	2	2	1	1	1	2.271e-09	1797200	NaN	NaN	NaN	NaN	NaN	NaN	0.747128	-0.743763		2
B7ZMF2;Q9NVI1;F8W7R3;B3KNW8;H3BP78;H3BMG4;H3BT54;H3BQE2;H3BN35;H3BS60	B7ZMF2;Q9NVI1;F8W7R3;B3KNW8;H3BP78	Fanconi anemia group I protein	FANCI	16.7336	16.9764	15.3632	15.4931	15.7955	16.886	16.9595	16.781	17.0294	16.9127	17.521	17.3938	NaN	NaN	NaN	1	1	2	2.7691e-30	3149600	4	2	5	3	4	4	1.69104	0.891584		10
B2RDG1;Q8WVX9;E7ETC1;Q9H600;E9PNW8	B2RDG1;Q8WVX9;E7ETC1;Q9H600;E9PNW8	Fatty acyl-CoA reductase 1	FAR1	14.7323	14.4559	15.5059	16.2494	14.5577	14.5238	16.9633	16.0264	16.5492	16.9175	16.8836	16.9636	1	NaN	NaN	NaN	NaN	NaN	1.9676e-16	1833000	2	2	2	2	2	2	3.37383	1.71311	+	5
P49327;F5H0D4;Q6PJJ3;Q13587	P49327	Fatty acid synthase;[Acyl-carrier-protein] S-acetyltransferase;[Acyl-carrier-protein] S-malonyltransferase;3-oxoacyl-[acyl-carrier-protein] synthase;3-oxoacyl-[acyl-carrier-protein] reductase;3-hydroxypalmitoyl-[acyl-carrier-protein] dehydratase;Enoyl-[acyl-carrier-protein] reductase;Oleoyl-[acyl-carrier-protein] hydrolase	FASN	22.9462	23.0199	22.9589	23.1126	23.1922	23.3327	23.1351	23.5182	23.3357	23.7308	23.8363	23.7767	31	33	33	45	44	46	0	376410000	43	45	43	60	57	57	2.30382	0.461691		4
B3KMB8;Q9NYY8	B3KMB8;Q9NYY8	FAST kinase domain-containing protein 2	FASTKD2	17.1555	17.0132	16.9634	17.4004	17.5077	17.4047	18.4345	18.1807	18.1573	19.4664	19.0467	19.6044	2	2	2	2	2	2	1.2192e-122	12853000	7	7	7	9	9	10	3.66432	1.57414	+	2
Q14CZ7;D6RAR6;Q9P0E5	Q14CZ7;D6RAR6	FAST kinase domain-containing protein 3	FASTKD3	15.5447	13.9475	15.5771	15.7194	15.7933	16.4295	15.3412	15.4645	15.7542	16.2288	15.6452	16.2882	NaN	NaN	NaN	NaN	NaN	NaN	9.5175e-10	1011300	1	1	1	2	2	2	0.334409	0.285082		3
Q7L8L6;B4DWZ8	Q7L8L6	FAST kinase domain-containing protein 5	FASTKD5	18.3972	18.8882	18.6696	17.593	18.1528	17.9463	19.6494	20.1311	19.9926	19.6323	20.0094	19.7663	3	3	3	3	3	3	4.1297e-76	25004000	7	7	7	10	11	10	4.67668	1.58899	+	2
P37268;Q6IAX1;B4DJE5;B4DND3;E9PNM1;B7Z1J3;B7Z9R8;B4DT56;B3KQ95;B4DTK0;E9PJG4;B4DWP0	P37268;Q6IAX1;B4DJE5;B4DND3;E9PNM1;B7Z1J3;B7Z9R8;B4DT56;B3KQ95;B4DTK0;E9PJG4	Squalene synthase	FDFT1	16.1181	17.2055	15.8208	15.8673	15.5776	17.0644	17.3096	16.2557	16.9069	16.8659	16.3794	16.6731	1	1	1	2	1	1	8.3146e-27	1931900	3	2	3	2	2	2	0.728346	0.456137		12
P22830;Q53FU1;Q7KZA3;Q5TZY0;B4DSA4;Q8TD50	P22830;Q53FU1;Q7KZA3;Q5TZY0;B4DSA4	Ferrochelatase, mitochondrial;Ferrochelatase	FECH;DKFZp686P18130	20.71	20.7193	20.6568	20.4498	20.4509	20.5608	21.5178	21.6569	21.5463	20.6793	20.6599	20.5926	5	5	5	7	7	7	7.8224e-72	60911000	12	12	12	7	7	6	1.43322	0.517536		6
P39748;Q6FHX6;B4DWZ4;I3L3E9;F5H1Y3	P39748;Q6FHX6;B4DWZ4;I3L3E9	Flap endonuclease 1	FEN1	19.5094	19.2282	19.3998	19.3739	19.4317	19.5745	19.9884	20.0259	19.9708	19.5723	19.4521	19.4071	3	3	3	3	3	3	2.4668e-212	24409000	3	3	3	3	4	4	1.48558	0.316542		5
Q13642;F5GWR5;Q53FI7;B7Z5V0;B7Z6U8;B7Z5T3;Q5JXI8;B7Z4B7;Q5JXI2;Q5JXI3;Q5JXH7;Q5JXH8;Q5JXH9;B7Z9A1;Q5JXI0	Q13642;F5GWR5;Q53FI7;B7Z5V0;B7Z6U8;B7Z5T3;Q5JXI8;B7Z4B7;Q5JXI2;Q5JXI3;Q5JXH7;Q5JXH8;Q5JXH9;B7Z9A1;Q5JXI0	Four and a half LIM domains protein 1	FHL1	17.9298	17.2527	17.4889	17.7245	17.8213	17.7528	17.8928	17.8321	17.905	14.9188	16.6347	15.7607	2	2	2	2	2	2	6.1288e-07	4008300	2	2	2	NaN	NaN	NaN	0.838213	-0.837668		15
Q6UN15;G3XAD6;B4DIR3;B4DTW7;H0Y8P7	Q6UN15;G3XAD6;B4DIR3;B4DTW7	Pre-mRNA 3-end-processing factor FIP1	FIP1L1	18.6138	18.7407	18.7858	18.4514	18.4672	18.8349	19.2959	19.7031	19.6977	19.7229	19.9463	19.8747	5	5	5	3	3	4	5.4367e-96	20520000	7	6	7	5	5	5	5.50317	1.05782		5
B2R9U2;Q02790;H0YFG2;F5H1U3	B2R9U2;Q02790;H0YFG2	Peptidyl-prolyl cis-trans isomerase FKBP4;Peptidyl-prolyl cis-trans isomerase FKBP4, N-terminally processed	FKBP4	16.3531	16.154	16.2449	14.9974	14.9042	15.747	15.7761	15.6155	15.3735	18.1416	17.8024	15.8547	2	1	1	1	NaN	1	2.3788e-19	3661000	NaN	NaN	NaN	2	2	3	0.61349	0.693865		4
B7Z6M0;Q14318;B2R8G6;C8C9T5	B7Z6M0;Q14318;B2R8G6;C8C9T5	Peptidyl-prolyl cis-trans isomerase FKBP8	FKBP8	16.7007	16.0843	15.0757	17.3534	17.053	16.9479	19.4612	18.5507	18.9704	18.464	18.5479	18.4707	1	1	1	2	2	2	4.9789e-121	10041000	6	4	4	5	4	5	3.79629	2.20833	+	4
Q13045;F5H407;B4DIX0;Q59H95;B4DNA8	Q13045;F5H407;B4DIX0;Q59H95	Protein flightless-1 homolog	FLII	19.8104	19.6842	19.6849	22.141	22.2824	22.3449	15.6774	16.5847	15.6471	20.9395	21.0477	21.0053	6	6	6	24	23	24	5.4026e-167	64224000	1	1	1	16	16	16	1.11991	-2.5077	+	5
P21333;Q5HY54;Q60FE5;Q60FE6;A6NDY9;Q8TES4;Q6NXF2;Q96C61;F8WE98;E9PHF0;B4E2F9;B4DTD5;Q14315;O75369;Q2VP91;H0Y5C6;Q86TQ3;H0Y5F3	P21333;Q5HY54;Q60FE5;Q60FE6;A6NDY9	Filamin-A	FLNA	21.4539	21.5866	21.5683	22.1678	22.1971	22.3185	18.935	18.0893	18.3287	20.153	20.0265	20.0486	24	24	23	39	42	42	0	76627000	5	3	4	8	8	8	4.08198	-2.61854	+	18
Q96CU9;B4DI59;B4DXM1;B4DQI0;E9PP78;B4DNQ2	Q96CU9;B4DI59;B4DXM1;B4DQI0	FAD-dependent oxidoreductase domain-containing protein 1	FOXRED1	16.3767	15.6019	15.9113	16.5145	15.3463	15.5657	16.0324	15.3278	15.8673	15.067	16.2221	15.8413	NaN	NaN	NaN	NaN	NaN	NaN	3.5938e-10	918820	2	2	2	1	1	1	0.253931	-0.159764		6
A3KFK8;Q96I24;A6NJ37;Q92945;B4DV73;E7EP96	A3KFK8;Q96I24;A6NJ37	Far upstream element-binding protein 3	FUBP3	21.524	21.4574	21.5129	21.7424	21.7282	21.787	21.4331	21.5861	21.4499	21.9411	21.986	21.9393	13	13	14	17	17	16	2.5151e-130	111720000	16	15	15	22	21	24	0.354872	0.0972815		6
Q13344;H3BPE7;P35637;Q6IBQ5;Q8TBR3;A8K4H1;B4DR70;Q59H57;Q70T18;Q86X94;Q92804;B4E312;F5GWQ7	Q13344;H3BPE7;P35637;Q6IBQ5;Q8TBR3;A8K4H1;B4DR70;Q59H57;Q70T18	RNA-binding protein FUS	FUS	21.5598	21.5292	21.5679	21.1689	21.4013	21.4871	19.9545	20.2072	20.1184	20.6445	20.6895	20.7725	5	5	5	7	6	6	3.3935e-38	67359000	4	4	4	6	6	6	4.3481	-1.05462		13
Q96QD9;F6VVD0;H9KVC6;H9KVD5;H9KVD1;H9KVC1	Q96QD9;F6VVD0	UAP56-interacting factor	FYTTD1	18.2999	18.2191	18.2113	18.1228	18.1987	18.0803	18.463	18.2699	18.5345	18.0014	18.0659	18.1888	3	3	3	3	3	3	4.2774e-41	7900800	5	5	5	4	3	3	0.304229	0.065217		6
P04406;Q2TSD0;E7EUT4;E7EUT5;Q0QET7;A4UCT1;Q5ZEY3;P10096;O14556;B4DRV9;E7EU54	P04406;Q2TSD0;E7EUT4;E7EUT5;Q0QET7;A4UCT1;Q5ZEY3	Glyceraldehyde-3-phosphate dehydrogenase	GAPDH;GAPD	17.0795	17.4052	17.5487	18.6325	18.3128	18.0041	19.2369	19.0918	19.3038	18.3089	18.0362	18.2462	3	3	3	4	4	4	4.495e-36	9863600	4	4	4	3	3	3	1.59139	0.873497		11
B5MC40;Q86YP4;B4DKZ7;B4E0Q6;F5H7D9;H7C3H1	B5MC40;Q86YP4;B4DKZ7;B4E0Q6;F5H7D9;H7C3H1	Transcriptional repressor p66-alpha	GATAD2A	17.3605	17.0565	17.4761	16.3536	17.1008	17.0641	15.5701	16.5213	15.7504	16.3803	15.5605	15.0595	2	2	2	NaN	NaN	NaN	9.6809e-12	1275500	NaN	NaN	NaN	NaN	NaN	NaN	2.99196	-1.26159		6
B3KSZ4;Q8WXI9	B3KSZ4;Q8WXI9	Transcriptional repressor p66-beta	GATAD2B	18.524	18.661	18.7524	18.5523	18.2719	18.6575	17.9748	18.5939	18.1603	18.3421	18.2688	18.302	3	4	4	2	2	2	8.6967e-43	11549000	2	2	2	4	4	4	1.68098	-0.296205		2
E2QC23;A8K228;O75600;Q6ZWF1;F5H0D9;H7BZ75;E2QC24	E2QC23;A8K228;O75600	2-amino-3-ketobutyrate coenzyme A ligase, mitochondrial	GCAT	15.7691	15.471	15.6995	15.9334	16.2125	16.0048	18.0233	18.0411	17.8482	17.0671	16.3071	16.687	NaN	NaN	NaN	1	1	NaN	3.9621e-29	3000400	5	3	5	3	3	3	3.00338	1.48059	+	7
Q9Y5B6;B3KSC0;B3KY25;Q8N2J1;Q8N6E6;Q9NZD7;Q5XGA1	Q9Y5B6;B3KSC0;B3KY25	GC-rich sequence DNA-binding factor 1	GCFC1	22.1142	22.0655	22.0979	21.8993	21.9772	22.0941	21.444	21.6679	21.6729	21.3472	21.5796	21.4413	22	23	23	19	18	21	0	108340000	22	20	22	17	17	20	4.90087	-0.515888		7
Q8TEQ6;B7ZLC9;Q58EZ8	Q8TEQ6;B7ZLC9	Gem-associated protein 5	GEMIN5	15.6144	15.0044	15.3185	15.9767	16.3784	15.4264	15.6995	14.2436	16.467	15.8823	15.6768	15.466	NaN	NaN	NaN	NaN	NaN	NaN	2.0181e-64	1161700	1	NaN	NaN	2	2	2	0.0465206	-0.0472728		3
E5KND5;Q96RP9;E5KND7;C9IZ01;F8WAU4;D3DNL3;Q9H9M0;C9JA25	E5KND5;Q96RP9;E5KND7;C9IZ01;F8WAU4;D3DNL3	Elongation factor G, mitochondrial	GFM1	19.5104	19.7955	19.7726	18.9913	18.9411	18.8597	20.47	20.3736	20.4645	20.0592	19.964	20.0267	10	10	10	4	4	4	5.0169e-57	28648000	12	10	11	11	11	11	2.98464	0.91456		8
Q969S9;F5H687;D6RAL1;D6RF75	Q969S9;F5H687	Ribosome-releasing factor 2, mitochondrial	GFM2	17.9591	18.0062	18.0138	16.2973	16.2336	15.944	19.2702	18.7672	19.0997	18.456	18.2856	18.5322	3	3	3	1	1	1	3.6293e-59	9347600	6	6	6	7	7	7	2.42473	1.65949	+	4
O76003	O76003	Glutaredoxin-3	GLRX3	15.3437	16.6032	16.1757	15.2568	15.5779	15.4207	16.8645	16.4166	16.7713	15.3266	16.5204	15.3646	1	1	NaN	1	1	NaN	3.4534e-08	557460	2	2	3	1	NaN	NaN	0.681954	0.480999		1
A8K132;O94925;Q53TX0;H7BZD1;Q53S89;B7Z2P1;C9JIJ6;Q53RX0	A8K132;O94925;Q53TX0	Glutaminase kidney isoform, mitochondrial	GLS	20.4228	20.4595	20.3659	20.0251	19.7007	19.9259	21.5804	21.2875	21.2938	22.1572	22.1156	22.1545	5	5	6	8	9	8	3.345e-187	76643000	13	10	11	12	11	11	4.67716	1.61484	+	8
E9KL48;P00367;Q53GW3;B4DMF5;B4DMG8;F5GYQ4;B4E0N9;B3KT18;F8WA20;B4DGN5;P49448;B3KV55;Q59FQ4;H0YFJ0;Q9BSD0;Q14400;Q9UQV0	E9KL48;P00367;Q53GW3;B4DMF5;B4DMG8;F5GYQ4;B4E0N9;B3KT18;F8WA20;B4DGN5;P49448;B3KV55	Glutamate dehydrogenase 1, mitochondrial;Glutamate dehydrogenase;Glutamate dehydrogenase 2, mitochondrial	GLUD1;GLUD2	20.396	20.2349	20.2742	20.0104	19.9623	20.2347	21.0499	21.1017	20.9806	20.648	20.6641	20.6759	8	6	9	6	5	6	3.1533e-76	53074000	11	12	10	7	9	9	3.9184	0.667944		17
A8K639;P49915;Q53F90;B4DUT7;B4DXV7;F8W720	A8K639;P49915;Q53F90;B4DUT7;B4DXV7;F8W720	GMP synthase [glutamine-hydrolyzing]	GMPS	17.9983	17.9816	17.9299	17.4897	17.5957	17.544	17.5155	17.6648	17.8459	17.8227	18.109	18.2131	3	4	3	3	3	3	2.2225e-17	7373900	3	4	3	3	3	3	0.316097	0.105297		6
Q5JWF2;A6NI00;P63092;Q5FWY2;Q14455;A8K1Y9;P38405;F5H4U5;P04899;A8MTJ3;B3KP89;P08754;P09471;P19087;P63096;Q5T697;Q5TZX1;Q8N2B4;P11488;B0AZR9;H0Y7F4;Q5JWE8;Q93020;Q5JWE9;H0Y7E8;Q5JW64;Q5JWD1;A2A2R6	Q5JWF2;A6NI00;P63092;Q5FWY2;Q14455;A8K1Y9;P38405;F5H4U5;P04899;A8MTJ3;B3KP89;P08754;P09471;P19087;P63096;Q5T697;Q5TZX1;Q8N2B4;P11488;B0AZR9;H0Y7F4;Q5JWE8;Q93020;Q5JWE9;H0Y7E8;Q5JW64;Q5JWD1;A2A2R6	Guanine nucleotide-binding protein G(s) subunit alpha isoforms XLas;Guanine nucleotide-binding protein G(s) subunit alpha isoforms short;Guanine nucleotide-binding protein G(olf) subunit alpha;Guanine nucleotide-binding protein G(i) subunit alpha-2;Guanine nucleotide-binding protein G(t) subunit alpha-3;Guanine nucleotide-binding protein G(k) subunit alpha;Guanine nucleotide-binding protein G(o) …	GNAS;GSA;GNAL;GNAI2;GNAT3;GNAI3;GNAO1;GNAT2;GNAI1;GNAT1;WUGSC:H_LUCA16.1	17.2923	17.2828	17.0863	15.5721	15.4544	15.2295	17.9449	17.5134	17.6323	14.999	15.0444	15.9492	2	2	2	1	1	1	3.5062e-06	3229600	2	2	2	1	1	1	0.106738	0.194303		28
E9KL35;P63244;D6R9L0;D6RAC2;D6R9Z1;D6RHH4;H0YAF8;D6RFX4;D6REE5;H0Y8W2;H0YAM7;B4DVD2;H0Y8R5;D6RFZ9;D6RBD0;E9PD14;B4E0C3;D6RAU2;B4DWC6;D6R909;D6RF23;D6RHJ5;D6RGK8	E9KL35;P63244;D6R9L0;D6RAC2;D6R9Z1;D6RHH4;H0YAF8;D6RFX4;D6REE5;H0Y8W2;H0YAM7;B4DVD2;H0Y8R5	Guanine nucleotide-binding protein subunit beta-2-like 1	GNB2L1	15.2626	16.8844	17.2898	17.174	17.1769	17.4653	15.3245	16.3886	16.3489	16.4893	16.3464	15.1966	2	2	1	2	3	3	2.1189e-18	1157400	NaN	NaN	NaN	NaN	NaN	NaN	1.20637	-0.859782		23
Q9BVP2;B4DMU5;C9JZT7;C9JYH9	Q9BVP2	Guanine nucleotide-binding protein-like 3	GNL3	16.1105	16.6328	16.4311	14.5336	16.6361	15.5523	16.1236	14.8922	14.8791	15.8655	16.4707	15.4367	2	2	2	1	1	1	1.9107e-07	2931300	NaN	NaN	NaN	2	2	2	0.391394	-0.371432		4
P00505;B4DJA6;E7ERW2;B3KUZ8;A8K482	P00505;B4DJA6;E7ERW2;B3KUZ8;A8K482	Aspartate aminotransferase, mitochondrial;Aspartate aminotransferase	GOT2	17.9075	17.877	18.1076	18.3214	18.3149	18.2401	17.9709	16.7652	16.0559	14.5574	15.9565	17.8297	2	2	2	3	3	3	6.8667e-18	5540000	2	NaN	1	1	1	2	1.89172	-1.60549	+	5
Q8TD30;H3BU54	Q8TD30;H3BU54	Alanine aminotransferase 2	GPT2	15.8769	15.436	16.1816	16.4721	16.6497	16.1888	17.5255	17.2171	17.4882	16.684	17.4936	15.3648	NaN	NaN	NaN	NaN	NaN	NaN	2.6427e-52	3100600	2	3	3	1	2	1	1.23321	0.828033		2
Q12849;B3KW50;H0YAK1;B7Z3R7;H0Y8R1;B3KP14;B7Z5F9;B7Z2D8;F5H5I6;H0YAM1	Q12849;B3KW50;H0YAK1;B7Z3R7;H0Y8R1;B3KP14;B7Z5F9;B7Z2D8;F5H5I6	G-rich sequence factor 1	GRSF1	18.9609	18.9345	18.9441	18.2169	18.2321	18.2266	20.0624	19.9956	19.7675	19.3827	19.4762	19.3321	3	2	3	2	2	2	1.1454e-57	22346000	7	4	6	5	5	5	3.41923	1.08357		10
B2R983;P78417;D3DRA3;Q5TA02;F5H7H0;Q5TA01	B2R983;P78417;D3DRA3;Q5TA02;F5H7H0	Glutathione S-transferase omega-1	GSTO1	15.8108	15.5197	15.09	18.4368	18.4195	18.5595	15.7944	16.1761	14.2367	17.9048	17.8783	17.9605	1	1	1	2	2	3	2.8921e-08	8050200	1	1	1	3	3	3	0.131068	-0.314249		6
P78347;B4DH52;A8K9W7;Q499G6;B4DRA9;Q86U51;B4DM07;Q6EKJ0;Q86UP8;G8JLD9;H7BYM4;C9J6M0	P78347;B4DH52;A8K9W7;Q499G6;B4DRA9	General transcription factor II-I	GTF2I	23.0701	23.1938	23.0581	22.4014	22.5659	22.5898	22.9	23.0109	22.9699	23.084	23.2398	23.2846	11	11	11	7	8	7	5.9877e-91	210180000	11	10	10	11	12	11	0.989875	0.26835		12
O43824;H0Y2S1;H7BYW4;Q8N2Q6	O43824;H0Y2S1;H7BYW4;Q8N2Q6	Putative GTP-binding protein 6	GTPBP6	15.5465	16.3889	16.5862	15.5665	15.4932	16.5996	16.2715	17.9431	15.6816	15.6633	15.7197	15.7362	NaN	NaN	NaN	NaN	NaN	NaN	1.7455e-14	895690	1	1	1	NaN	NaN	NaN	0.123338	0.139138		4
Q8N442	Q8N442	Translation factor GUF1, mitochondrial	GUF1	16.0382	17.181	17.1031	15.2278	14.9581	16.2845	15.6017	16.8431	15.7812	17.7463	17.621	17.416	1	2	2	NaN	NaN	NaN	1.9217e-15	3523700	1	1	1	4	4	4	0.655925	0.702764		1
A8K6K7;P13807;Q53ER0;B7Z6I6;B7Z806;B7Z255;F5H1N8;C9IYM4;P54840	A8K6K7;P13807;Q53ER0;B7Z6I6;B7Z806;B7Z255;F5H1N8	Glycogen [starch] synthase, muscle	GYS1	19.3124	19.1658	19.5001	18.8241	18.8843	19.0106	19.0255	19.2869	19.0813	18.8775	19.123	19.0041	6	6	6	3	3	3	6.0053e-19	13647000	4	4	4	4	4	4	0.163256	-0.0498343		9
Q92522	Q92522	Histone H1x	H1FX	18.2464	18.4862	17.8128	18.3568	18.4289	18.4756	18.5459	18.049	18.2474	18.6581	18.6126	18.6223	4	5	3	3	3	3	1.8744e-30	9860900	5	3	5	5	5	5	0.50477	0.154753		1
O75367;B4DJC3;Q59FH0;Q9P0M6;Q9HA11;Q5SQT3;D6RCF2	O75367;B4DJC3;Q59FH0	Core histone macro-H2A.1;Histone H2A	H2AFY	19.2701	19.2504	19.104	19.2783	19.3196	19.616	19.6312	19.7387	19.6744	18.8856	18.8211	18.8655	5	5	5	4	4	5	1.3753e-35	19818000	6	6	6	4	4	4	0.0680094	-0.0370022		7
P0C0S5;Q71UI9;C9J0D1;A6NKY0;A6NFA8;C9J386	P0C0S5;Q71UI9;C9J0D1;A6NKY0;A6NFA8;C9J386	Histone H2A.Z;Histone H2A.V;Histone H2A	H2AFZ;H2AFV	23.0968	23.0194	23.0325	23.4545	23.5101	23.7181	23.0419	23.2442	23.1232	22.7024	22.7895	22.8278	2	2	2	3	3	3	8.4883e-12	301040000	3	2	2	4	4	4	1.39875	-0.350393		6
E9KL44;P40939;B4DRH6;B4DDZ5;Q53T69;H0YFD6;B4DYP2;Q53TA2	E9KL44;P40939;B4DRH6;B4DDZ5;Q53T69	Trifunctional enzyme subunit alpha, mitochondrial;Long-chain enoyl-CoA hydratase;Long chain 3-hydroxyacyl-CoA dehydrogenase	HADHA	23.6946	23.6093	23.7122	22.6915	22.7038	22.8501	24.0478	24.3767	24.2415	23.7487	23.8368	23.8045	24	22	22	19	19	18	0	475760000	29	28	29	38	37	37	2.18908	0.799088		8
P55084;B4E2W0;B4DY96;F5GZQ3;B4DDC9;B5MD38;D6W539;C9JE81;C9JEY0;C9K0M0;Q92799	P55084;B4E2W0;B4DY96;F5GZQ3;B4DDC9;B5MD38;D6W539	Trifunctional enzyme subunit beta, mitochondrial;3-ketoacyl-CoA thiolase	HADHB	22.3747	22.2455	22.2046	21.4683	21.6199	21.6158	23.2301	23.223	23.1893	21.6767	21.7776	21.8183	16	17	19	13	14	13	2.9041e-92	166930000	27	26	28	15	14	17	0.818033	0.564383		11
B2R4W8;P62244;I3L3P7;H3BN98;A8K7H3;I3L246;H3BVC7;I3L303;H3BT37;H3BV27	B2R4W8;P62244;I3L3P7;H3BN98;A8K7H3;I3L246	40S ribosomal protein S15a	hCG_1994130;RPS15A	19.6606	19.5288	19.3346	19.4635	19.433	19.7238	19.3947	19.303	19.4084	18.5143	18.5623	18.6302	4	4	3	3	3	3	2.0794e-08	16874000	4	4	4	2	2	2	1.82076	-0.555232		10
Q13547;Q6IT96;B5BU61;Q5TEE2;F5GXM1;B4DSK9;B7Z3S4;B4DRG0;Q5HYD4	Q13547;Q6IT96;B5BU61;Q5TEE2;F5GXM1;B4DSK9;B7Z3S4	Histone deacetylase 1;Histone deacetylase	HDAC1	16.3025	16.8499	18.8777	18.5082	18.8968	18.6579	15.4843	14.7287	15.7517	18.6458	18.9228	18.8028	1	1	2	2	2	3	8.379e-33	10635000	1	NaN	1	3	3	2	0.496129	-0.959512		9
Q92769;B3KRS5;B3KUJ5;Q59GB9;H3BM24;E5RFP9;E5RG37;E5RH52;E5RHE7;E5RGV4;E5RJ04;E5RFI6;O15379;E7ESJ6;E5RK19	Q92769;B3KRS5;B3KUJ5	Histone deacetylase 2;Histone deacetylase	HDAC2	20.5079	20.3813	20.4491	20.114	20.1005	20.2779	19.487	19.7386	19.7515	20.3537	20.4105	20.2894	5	5	5	6	5	6	3.8362e-47	39940000	3	3	3	9	8	9	0.931852	-0.299986		15
B2R5V9;Q00341;B4DKR8;H7C0A4;Q5HYC5;B4DTQ2;E7EM71;H0Y394;Q96CF6;Q6ZS03;C9JIZ1;C9J5E5	B2R5V9;Q00341;B4DKR8;H7C0A4;Q5HYC5;B4DTQ2;E7EM71;H0Y394	Vigilin	HDLBP;DKFZp686L08115	17.4151	17.5988	17.4621	16.4055	15.6572	15.0896	16.1634	16.4266	16.3396	16.5581	14.4043	16.4328	3	3	3	NaN	2	1	5.1728e-15	3707100	NaN	1	NaN	NaN	NaN	NaN	0.471625	-0.55059		12
Q86Y56;H0Y650;B3KU91;F5H8D4;B3KPE2;B3KNN3;E9PGY2	Q86Y56;H0Y650;B3KU91;F5H8D4;B3KPE2;B3KNN3;E9PGY2	HEAT repeat-containing protein 2	HEATR2	15.5293	15.6805	15.6132	15.0501	14.2604	16.5556	16.4262	14.9119	16.0988	16.0896	16.0944	16.0583	1	1	1	1	1	1	1.3591e-11	1215100	3	1	2	3	3	3	0.666425	0.498343		7
A3R0T7;A3R0T8;B2R984;P10412;Q4VB24;P16402;Q02539;A1L407;P22492	A3R0T7;A3R0T8;B2R984;P10412;Q4VB24;P16402	Histone H1.4;Histone H1.3	HIST1H1E;HIST1H1D	21.168	21.0277	20.9524	21.7411	21.756	21.9247	21.1563	21.2396	21.119	21.2059	21.2877	21.1591	4	4	3	6	6	6	6.741e-24	84011000	5	5	5	6	6	6	0.671885	-0.233722		9
P06899;P23527;P33778;Q16778;Q8N257;Q6DN03;Q6DRA6	P06899;P23527;P33778;Q16778;Q8N257	Histone H2B type 1-J;Histone H2B type 1-O;Histone H2B type 1-B;Histone H2B type 2-E;Histone H2B type 3-B	HIST1H2BJ;HIST1H2BO;HIST1H2BB;HIST2H2BE;HIST3H2BB	20.7565	20.5539	20.4326	15.9802	15.725	16.6105	14.5724	14.6416	16.8166	15.2715	15.6234	14.5245	2	2	2	1	1	1	1.2058e-46	12326000	1	1	1	1	1	1	1.7956	-3.10146	+	7
B2R4R0;P62805;Q0VAS5;Q6B823	B2R4R0;P62805;Q0VAS5	Histone H4	HIST1H4L;HIST1H4A;HIST1H4H	24.6012	24.5075	24.453	24.9936	25.0629	25.0492	24.7186	24.3748	24.4798	24.7143	24.7004	24.652	9	9	8	10	10	11	1.0613e-88	798050000	10	10	9	12	12	12	0.655841	-0.171251		4
B4DR52;A8K9J7;B2R4S9;O60814;P58876;P62807;Q5QNW6;Q93079;Q99877;Q99879;Q99880;P57053;Q0D2M2;Q96A08	B4DR52;A8K9J7;B2R4S9;O60814;P58876;P62807;Q5QNW6;Q93079;Q99877;Q99879;Q99880;P57053;Q0D2M2;Q96A08	Histone H2B;Histone H2B type 1-K;Histone H2B type 1-D;Histone H2B type 1-C/E/F/G/I;Histone H2B type 2-F;Histone H2B type 1-H;Histone H2B type 1-N;Histone H2B type 1-M;Histone H2B type 1-L;Histone H2B type F-S;Histone H2B type 1-A	HIST2H2BF;HIST1H2BF;HIST1H2BK;HIST1H2BD;HIST1H2BC;HIST1H2BH;HIST1H2BN;HIST1H2BM;HIST1H2BL;H2BFS;HIST1H2BA	23.8252	23.7174	23.547	24.246	24.2204	24.1353	23.8974	23.8342	23.7003	23.8066	23.7751	23.771	6	6	6	11	9	10	3.36e-48	380310000	9	9	9	8	7	8	0.610758	-0.151132		14
Q5TEC6	Q5TEC6	Histone H3	HIST2H3PS2	23.8059	23.7813	23.8007	24.1413	24.2407	24.375	23.7655	23.9462	23.8575	23.4324	23.4974	23.5315	3	3	3	3	3	3	4.299e-08	447870000	3	3	3	3	3	3	1.5508	-0.352407		1
B3KXY9;E7ENR4;Q59FD4;A8K7J7;P19367;B4DG62;B3KRA9;A8K2U2;P52789;E9PB90;Q68E10;B1AR63;A8K4Q9;B3KT70;Q2TB90;Q53QX9;B1AR61;B1AR62;B4E0J9;Q59H08;P52790;Q53SG7	B3KXY9;E7ENR4;Q59FD4;A8K7J7;P19367;B4DG62;B3KRA9	Hexokinase-1	HK1	20.1942	20.2582	20.1209	17.8704	18.4764	16.5945	20.6315	20.8807	20.6506	19.3348	19.4118	19.6906	9	10	11	3	2	1	9.9129e-54	28939000	11	11	11	7	7	7	0.941613	1.1809		22
A8K5B6;Q14527;Q59GQ7;Q05BZ6;F5H3D6;Q05DF7;Q05DQ5;E7ESN4	A8K5B6;Q14527;Q59GQ7;Q05BZ6;F5H3D6;Q05DF7;Q05DQ5;E7ESN4	Helicase-like transcription factor	HLTF	15.8887	15.5149	15.5554	17.021	15.5449	15.3527	17.1304	15.0534	15.6056	16.7879	14.7538	15.4813	NaN	NaN	NaN	NaN	NaN	NaN	1.4515e-06	339630	2	2	2	NaN	NaN	NaN	0.0080072	-0.0108784		8
Q13151	Q13151	Heterogeneous nuclear ribonucleoprotein A0	HNRNPA0	22.5413	22.5893	22.5386	22.9139	22.7074	22.3529	23.1845	22.8917	23.0624	22.8458	22.262	22.3623	10	9	9	9	9	8	2.9887e-141	178320000	8	8	8	13	12	13	0.432107	0.160895		1
P09651;F8W6I7;F8VRQ1;F8VXY0;F8W1S7;Q6IPF2;F8VSB5;Q0VAC0;Q9BSM5;Q32P51;B4E0B5;F8VZ49;F8VTQ5;B4DP35;H0YH80;F8W646;Q3MI39;F8VYN5	P09651;F8W6I7;F8VRQ1;F8VXY0;F8W1S7;Q6IPF2;F8VSB5;Q0VAC0;Q9BSM5;Q32P51;B4E0B5;F8VZ49;F8VTQ5;B4DP35	Heterogeneous nuclear ribonucleoprotein A1;Heterogeneous nuclear ribonucleoprotein A1-like 2	HNRNPA1;HNRPA1;HNRNPA1L2	24.6952	24.4903	24.4398	24.3547	24.3619	24.3162	24.3443	24.2055	24.1662	24.3279	24.1929	24.0914	13	13	13	19	20	19	8.413e-259	592840000	18	17	17	19	18	19	2.02377	-0.221626		18
P22626	P22626	Heterogeneous nuclear ribonucleoproteins A2/B1	HNRNPA2B1	25.7445	25.3926	25.448	25.649	25.7345	25.807	25.4718	25.5211	25.4644	25.0744	25.2003	24.9846	17	17	16	24	26	25	3.1377e-210	1300200000	21	21	22	21	19	20	1.82725	-0.343143		1
P51991;B4DDB6;B4E3E6;E7ERJ4;E7EWI9;Q65ZQ3;B4E036;Q66K53;H7C1J8;Q8NFG3	P51991;B4DDB6;B4E3E6;E7ERJ4;E7EWI9;Q65ZQ3	Heterogeneous nuclear ribonucleoprotein A3	HNRNPA3;HNRPA3;D10S102	23.8549	23.4957	23.4803	23.4375	23.3388	23.2984	24.134	23.745	23.8257	23.2921	23.4396	23.4139	12	13	12	15	16	15	2.0883e-193	341760000	17	15	16	14	14	16	0.486781	0.157465		10
Q53F64;D6RBZ0;B4DMY3;D6RD18;D6R9P3;Q99729	Q53F64;D6RBZ0;B4DMY3;D6RD18;D6R9P3;Q99729	Heterogeneous nuclear ribonucleoprotein A/B	HNRNPAB	22.682	22.6843	22.5604	22.4682	22.5204	22.4961	22.544	22.4098	22.4041	21.8559	21.957	21.9524	7	7	7	8	7	7	2.3875e-95	152790000	9	7	8	7	7	7	1.8726	-0.381351		6
B2R5W2;A8K9A4;P07910;B2R603;G3V4C1;G3V2Q1;B4DY08;G3V4W0;B3KX96;G3V576;G3V2D6;G3V5V7;D3DPI2;B4DQQ2;G8JL89;O60812;G3V575;G3V555;B2RXH8;B7ZW38;B7ZW41;Q6PKD2;G3V251;G3V3K6;G3V5X6;B4DSU6;B4DMJ1;Q569J8;G3V4M8;G3V2H6;G3V129;B3KSX3;Q86SE5;B3KT61;E5RG71	B2R5W2;A8K9A4;P07910;B2R603;G3V4C1;G3V2Q1;B4DY08;G3V4W0;B3KX96;G3V576;G3V2D6;G3V5V7;D3DPI2;B4DQQ2;G8JL89	Heterogeneous nuclear ribonucleoproteins C1/C2	HNRNPC;hCG_1641229	25.6955	25.6106	25.5906	25.1914	25.1833	25.1936	25.5409	25.4666	25.4252	25.0411	25.03	25.0109	21	19	21	22	20	21	5.8935e-161	1224500000	22	21	23	27	23	25	0.532564	-0.158368		35
Q14103;B4DTC3;Q12771;H7BXN2;H0Y8G5;H0YA96;D6RAF8;D6RF44;D6RBQ9;B4E0W4;F5H6R6;D6RD83	Q14103;B4DTC3;Q12771;H7BXN2;H0Y8G5;H0YA96;D6RAF8;D6RF44;D6RBQ9	Heterogeneous nuclear ribonucleoprotein D0	HNRNPD	24.2204	24.2143	24.171	23.783	23.8601	23.8867	24.5235	24.4986	24.4727	23.9928	24.0449	23.9772	11	11	11	12	12	12	6.7117e-152	528410000	17	17	16	17	17	18	0.895257	0.229034		12
P52597;B4DKS8	P52597;B4DKS8	Heterogeneous nuclear ribonucleoprotein F;Heterogeneous nuclear ribonucleoprotein F, N-terminally processed	HNRNPF	23.1373	22.9303	22.9647	22.4548	22.3324	22.5373	23.5224	23.4833	23.4089	22.487	22.4281	22.4646	11	12	11	11	12	11	5.0459e-276	229880000	16	15	16	12	12	12	0.415889	0.239574		2
G8JLB6;P31943;E9PCY7;D6RBM0;D6RIU0;D6RIT2;D6RIH9;D6RJ04;D6RDU3;D6RFM3;D6R9T0;D6RAM1;H0YB39;E7EN40;E5RGV0;E7EQJ0;H0YBD7;Q68DG4;D6RDL0;H0YBG7;B4DP51;F5GZT4;E5RGH4;D6RF17;H0YAQ2;D6R9D3;E5RJ94	G8JLB6;P31943;E9PCY7;D6RBM0;D6RIU0;D6RIT2;D6RIH9;D6RJ04;D6RDU3;D6RFM3;D6R9T0;D6RAM1	Heterogeneous nuclear ribonucleoprotein H;Heterogeneous nuclear ribonucleoprotein H, N-terminally processed	HNRNPH1	24.1524	24.2	24.2686	24.0089	23.9607	23.9545	25.6197	25.3111	25.535	24.7307	24.686	24.6213	21	23	20	23	23	24	0	844470000	33	31	30	29	30	29	3.34577	0.993107		27
P55795;B4DFK9;B4DP00	P55795;B4DFK9;B4DP00	Heterogeneous nuclear ribonucleoprotein H2	HNRNPH2	19.0499	19.0434	19.1722	18.1172	18.2068	17.9682	19.9126	19.4577	19.3882	18.8968	18.3631	18.0173	4	4	4	4	4	3	4.5173e-252	15360000	7	5	5	6	3	4	0.538572	0.413018		3
P31942;Q53F48;B4DHY1	P31942;Q53F48;B4DHY1	Heterogeneous nuclear ribonucleoprotein H3	HNRNPH3	20.4375	19.9419	20.2496	20.21	20.4209	20.5101	20.2154	20.079	20.0786	20.1514	19.633	19.4401	4	4	4	4	6	5	1.2524e-94	31544000	5	5	5	5	4	4	1.38245	-0.36207		3
P14866;Q6NTA2;A6NIT8;B4DPK8;B4DVF8	P14866;Q6NTA2;A6NIT8	Heterogeneous nuclear ribonucleoprotein L	HNRNPL	23.0829	23.0821	22.9939	22.534	22.6679	22.7259	22.6977	23.0139	22.9172	22.9419	23.0565	22.9583	11	12	11	15	13	12	1.1486e-168	259410000	13	13	13	20	23	20	0.334848	0.0831343		5
P52272;Q59ES8;Q7KYM9;B4DEG4;F5H7Z1;Q6P2D7;Q8TCM5	P52272;Q59ES8;Q7KYM9	Heterogeneous nuclear ribonucleoprotein M	HNRNPM;ORF	24.9674	24.827	24.8888	24.1314	24.1769	24.236	24.3592	24.6737	24.6287	24.7461	24.7848	24.7354	42	39	41	42	42	38	0	729110000	42	42	43	57	61	58	0.288062	0.116734		7
B2R7W4;O43390;Q0VGD6;B4DMB1;Q2L7G6;Q6MZS5;B4DT28;E7ETM7;B4DMD1;Q7Z334	B2R7W4;O43390;Q0VGD6;B4DMB1;Q2L7G6;Q6MZS5;B4DT28;E7ETM7;B4DMD1	Heterogeneous nuclear ribonucleoprotein R	HNRNPR;HNRPR;DKFZp686A13234	21.0519	21.2953	21.3958	21.3907	20.987	20.9117	21.3941	20.8093	21.1594	21.8112	21.394	21.6223	9	10	10	13	13	12	5.0924e-109	84548000	12	11	12	12	11	12	0.556577	0.192996		10
Q00839;B3KX72;B4DLR3;Q5RI17;Q96BA7;Q5RI19;Q7Z4Q5;Q5RI18;Q9UEL2	Q00839;B3KX72;B4DLR3;Q5RI17;Q96BA7;Q5RI19;Q7Z4Q5	Heterogeneous nuclear ribonucleoprotein U	HNRNPU;HNRPU	25.461	25.5421	25.4815	24.9971	25.152	25.269	25.3507	25.6724	25.5684	25.123	25.3356	25.2241	24	23	24	25	24	25	0	1274200000	29	27	30	28	27	29	0.206057	0.0618782		9
A8K6U7;Q9BUJ2;B7Z4B8;A8K3W4;A8K5K0	A8K6U7;Q9BUJ2;B7Z4B8;A8K3W4;A8K5K0	Heterogeneous nuclear ribonucleoprotein U-like protein 1	HNRNPUL1	20.7183	20.6549	20.6968	19.8566	19.8701	20.0793	19.7437	19.9183	19.8149	19.2442	19.3847	19.4554	5	5	6	6	5	5	5.3379e-209	29557000	5	4	5	5	5	5	2.25948	-0.719126		5
Q1KMD3;H3BQZ7	Q1KMD3;H3BQZ7	Heterogeneous nuclear ribonucleoprotein U-like protein 2	HNRNPUL2;hCG_2044799	21.9171	21.9472	21.9871	21.0973	21.0952	21.2743	21.4389	21.837	21.6575	20.5512	20.6848	20.666	13	14	15	14	14	13	5.1417e-186	85246000	15	14	15	16	13	15	0.722169	-0.413787		2
O14979;B4DTA2	O14979;B4DTA2	Heterogeneous nuclear ribonucleoprotein D-like	HNRPDL	22.1968	22.2752	22.3041	21.763	21.7923	21.9214	22.4989	22.4076	22.4644	21.794	21.8436	21.8585	8	8	8	8	8	8	7.4172e-77	122410000	9	9	9	8	8	8	0.246808	0.102334		2
Q5EC54;Q6IBN1;P61978;B4DUQ1;B4DFF1;Q5T6W5;Q5T6W2;B3KU16;Q5T6W1	Q5EC54;Q6IBN1;P61978;B4DUQ1;B4DFF1;Q5T6W5;Q5T6W2	Heterogeneous nuclear ribonucleoprotein K	HNRPK;HNRNPK	24.7422	24.7929	24.7141	24.6373	24.7037	24.8126	24.5127	24.7434	24.6795	25.1903	25.1484	25.2861	17	17	18	24	23	24	0	1011300000	25	24	23	27	26	25	0.74765	0.192956		9
D6W592;Q8WVV9;A8K894;C9J9G0;B7WPG3;Q5JB52;C9IYN3;H7BXH8;C9JJZ7	D6W592;Q8WVV9;A8K894;C9J9G0;B7WPG3;Q5JB52;C9IYN3;H7BXH8;C9JJZ7	Heterogeneous nuclear ribonucleoprotein L-like	HNRPLL	15.4715	16.4378	16.144	15.9279	16.224	16.5528	16.7285	14.451	15.1716	17.4163	17.6448	17.592	1	1	1	1	1	1	7.5838e-10	2487500	1	NaN	1	4	4	4	0.272788	0.374382		9
Q86YM7;Q5U5K4;Q53F18;Q86YM6;REV__Q8N4C6;REV__H0YEL6;REV__H9KV85;REV__Q5UBV6;REV__Q5UBV5	Q86YM7;Q5U5K4;Q53F18;Q86YM6	Homer protein homolog 1	HOMER1	25.2205	25.0801	25.1062	24.121	24.1535	24.1974	24.7133	24.5647	24.6336	23.741	23.7004	23.7442	21	21	20	20	21	21	0	652890000	25	24	24	23	24	22	0.814349	-0.463607		9
A8K9Q7;F8W826	A8K9Q7;F8W826		HOMER2	24.8624	24.708	24.7426	24.0964	24.0294	24.0893	24.7715	24.635	24.6677	23.693	23.5178	23.7049	34	32	34	26	25	27	0	568680000	29	29	28	23	23	23	0.408733	-0.256377		2
P35453	P35453	Homeobox protein Hox-D13	HOXD13	16.2561	16.0156	15.9685	15.0652	14.7185	16.8796	17.3228	16.7323	16.8821	15.2105	15.8368	15.6818	1	1	1	NaN	NaN	NaN	2.5091e-05	1105900	2	2	2	NaN	NaN	NaN	0.46069	0.460474		1
D3DR22;B3KQJ0;Q53GQ0;B4DWS6;E9PI21	D3DR22;B3KQJ0;Q53GQ0;B4DWS6;E9PI21	Estradiol 17-beta-dehydrogenase 12	HSD17B12	16.0008	16.2788	15.7551	15.9133	16.0348	15.0611	15.8114	15.1476	15.7709	16.6398	15.4576	16.0173	NaN	NaN	NaN	1	1	NaN	6.4393e-05	400370	2	2	2	1	1	1	0.0437663	-0.0332371		5
P07900;Q2VPJ6;Q8TBA7;Q86U12;O75322;Q96HX7;Q14568;Q86SX1;B4DTA5;G3V2J8	P07900;Q2VPJ6;Q8TBA7;Q86U12;O75322;Q96HX7	Heat shock protein HSP 90-alpha	HSP90AA1	19.7857	19.9148	19.8925	19.3891	19.4838	19.6407	19.638	20.0175	19.7407	19.3157	19.3015	19.3158	6	6	6	5	4	6	2.3344e-217	25734000	4	5	4	7	7	7	0.391124	-0.12956		10
P08238;B4DMA2;B4DGL0;Q58FF7;Q6PK50;A8K3W9;Q9H6X9;Q58FF8;E9PHI1;H0Y6E4;Q5T9W5;E9PHI2;H0Y5S7;Q5T9W6;O14942;Q58FF6;E9PHH7;H0Y598;Q5T9W4;Q5T9W8;Q58FF4;Q58FG0	P08238;B4DMA2;B4DGL0;Q58FF7;Q6PK50	Heat shock protein HSP 90-beta;Putative heat shock protein HSP 90-beta-3	HSP90AB1;HSP90AB3P	23.3893	23.3446	23.4536	22.4284	22.5599	22.6254	23.1691	23.5316	23.3769	22.9582	23.0329	22.9984	23	24	24	19	20	19	0	283430000	26	26	28	25	24	22	0.454441	0.210986		22
P14625;Q5CAQ5;Q59FC6;E9PEX3;B4DU71;B4DHT9;Q96GW1;B4DQX3;H0YIV0;F8W026	P14625;Q5CAQ5;Q59FC6;E9PEX3;B4DU71;B4DHT9	Endoplasmin	HSP90B1;TRA1	15.1946	15.9604	14.9415	15.4872	15.2853	15.446	15.8504	16.2156	16.8858	15.1296	14.4542	15.376	NaN	1	1	1	1	1	7.962e-31	2039100	NaN	NaN	NaN	NaN	NaN	NaN	0.304685	0.26608		10
H0YG33;A8K5I0;P08107;B4DNT8;Q59EJ3;F5GZ62;F5H1D3;B4DI39;F8VZJ4;B4DFN9;B4DWK5;B4E388;B4E1S9;E7EP94;B4DVU9;B3KTT5;Q5SP16;B4DNX1;B4E1T6;E7EP11;B4DNV4;Q9UQC1	H0YG33;A8K5I0;P08107;B4DNT8;Q59EJ3;F5GZ62;F5H1D3;B4DI39;F8VZJ4;B4DFN9;B4DWK5;B4E388;B4E1S9;E7EP94;B4DVU9;B3KTT5;Q5SP16;B4DNX1	Heat shock 70 kDa protein 1A/1B	HSPA1B;HSPA1A	24.7925	24.8572	24.9304	24.2654	24.2063	24.2638	24.6851	24.8326	24.7884	24.9423	24.9871	25.0239	29	28	29	22	23	21	1.1455e-282	853940000	31	32	31	30	30	31	1.26436	0.323955		22
P11021;B4DEF7	P11021;B4DEF7	78 kDa glucose-regulated protein	HSPA5	21.7336	21.698	21.6715	21.0212	21.0957	21.0503	22.2796	22.4655	22.3589	22.2306	22.3198	22.2395	14	13	13	9	9	8	0	144430000	17	17	17	19	20	19	4.03937	0.937255		2
P11142;E9PKE3;Q53GZ6;Q96IS6;B3KTV0;Q53HF2;B4E1Q1;E9PNE6;E9PN89;A8K7Q2;B4DTX2;E9PLF4;P54652;E9PK54;E9PQK7;E9PQQ4;Q96BE0;E9PS65;Q96H53;E9PI65;E9PPY6;E9PM13;A4D111;E9PN25;B3KUS2;Q9NWW3;Q9NZ87	P11142;E9PKE3;Q53GZ6;Q96IS6;B3KTV0;Q53HF2;B4E1Q1;E9PNE6;E9PN89;A8K7Q2	Heat shock cognate 71 kDa protein	HSPA8	24.3697	24.3468	24.4036	23.9522	23.919	24.0148	24.8022	24.9266	24.8653	24.7115	24.795	24.7047	30	31	30	29	30	30	0	794510000	34	33	35	40	42	40	4.08335	0.633181		27
P38646;B7Z4V2;Q8N1C8;F5H3L8;B7Z1V7;B7Z4T3;A1XP52;Q2F839;D6RJI2;H0YBG6;H0Y8S0;D6RA73	P38646;B7Z4V2;Q8N1C8;F5H3L8;B7Z1V7;B7Z4T3	Stress-70 protein, mitochondrial	HSPA9	24.5194	24.5051	24.5409	23.9717	23.9457	23.9806	25.2191	25.3422	25.3149	25.6389	25.631	25.6361	22	22	22	25	24	25	0	1153400000	38	38	38	38	39	40	5.06397	1.21981		12
P10809;B3GQS7;B7Z597;B7Z4F6;B7Z5E7;F5GWR2;B7Z532;E7ESH4;Q53SE2;E7EXB4;B9VP19;B9VPB4;B7Z712;Q53QD5;C9JL25;C9JCQ4;C9JL19;B9VP24;C9J0S9	P10809;B3GQS7;B7Z597;B7Z4F6;B7Z5E7	60 kDa heat shock protein, mitochondrial	HSPD1	24.8056	24.732	24.7546	24.5355	24.6302	24.6421	25.1361	25.3307	25.3118	25.7217	25.8182	25.7003	22	22	21	24	24	24	0	1328200000	29	30	30	45	41	45	4.32523	0.819792		19
O43719;B4DRS4;E9PFP2;Q5H918;Q5H919	O43719;B4DRS4;E9PFP2;Q5H918;Q5H919	HIV Tat-specific factor 1	HTATSF1	19.3777	19.2389	19.5612	19.7357	19.8127	19.9762	14.7951	15.5896	14.5618	15.4932	17.0656	15.4843	2	3	4	2	2	2	2.0371e-08	8813400	NaN	NaN	NaN	NaN	NaN	NaN	6.1736	-4.11877	+	5
Q59G75;P41252;Q7Z3U5;Q7Z355;Q6P0M4;B4DVX2;Q5TCD1;Q7L4K8;Q9P1N9;Q5TCC4	Q59G75;P41252;Q7Z3U5;Q7Z355;Q6P0M4;B4DVX2	Isoleucine--tRNA ligase, cytoplasmic	IARS;DKFZp686L0869;DKFZp686L17145	17.1138	17.1722	17.7724	15.8895	15.6621	16.3269	15.8475	15.5655	15.2801	17.4253	17.3029	17.4866	2	2	2	1	1	1	3.3392e-21	3941900	1	1	1	3	2	3	0.121369	-0.171521		10
Q9NSE4;A8K5W7;F6SBX2	Q9NSE4;A8K5W7;F6SBX2	Isoleucine--tRNA ligase, mitochondrial	IARS2	20.1169	20.3136	20.2371	19.4596	19.4582	19.6146	21.0543	21.093	21.054	20.6147	20.4633	20.5741	10	10	8	7	6	6	4.182e-67	43111000	15	14	13	12	12	11	3.0707	0.942225		3
P48735;Q53GL5;B4DFL2;Q13584;B4DSZ6;H0YL11;B2R5M8;O75874;Q567U4;Q6FHQ6;Q6FI37;Q6FIA4;Q0QER2;C9J4N6	P48735;Q53GL5;B4DFL2;Q13584;B4DSZ6;H0YL11	Isocitrate dehydrogenase [NADP], mitochondrial;Isocitrate dehydrogenase [NADP]	IDH2	21.264	20.9819	21.0041	20.2066	20.3143	20.1186	21.8615	21.6482	21.7511	20.8586	20.7954	20.7573	10	9	9	7	8	9	1.9872e-255	63092000	17	17	19	16	15	15	1.24182	0.630442		14
P50213;Q53GF8;B4DJB4;B4DSY4;H0YL72;H0YMU3;H0YLI6;B7Z9J8;H0YKD0;H0YM64;H0YNF5;H0YM46	P50213;Q53GF8;B4DJB4;B4DSY4;H0YL72;H0YMU3;H0YLI6;B7Z9J8;H0YKD0	Isocitrate dehydrogenase [NAD] subunit alpha, mitochondrial	IDH3A	21.6778	21.5127	21.4736	20.9482	21.0017	21.1707	22.8002	22.8961	22.8026	21.5083	21.5682	21.5688	8	8	8	7	7	7	1.5945e-43	127440000	10	10	10	10	10	10	1.76899	0.89324		12
O43837;E9PGU4;Q9UIC5;B4DU38;Q99855	O43837	Isocitrate dehydrogenase [NAD] subunit beta, mitochondrial	IDH3B	19.8491	19.5517	19.5855	19.1572	18.9552	19.5699	20.9235	20.8879	20.8123	19.343	19.482	19.5951	4	4	4	3	2	3	2.1289e-44	29855000	12	11	11	4	3	4	1.229	0.729196		5
Q9NZI8;D3DTW3;C9JT33;D2IYL2;G8JLG2;Q15517;Q2L6G8;A8K9C1;Q0EFA5;REV__Q15833;REV__Q53GF4;REV__F5GXG3;REV__O00184;REV__B4DY46;B4DKT5	Q9NZI8;D3DTW3;C9JT33	Insulin-like growth factor 2 mRNA-binding protein 1	IGF2BP1	22.7129	22.7186	22.7442	22.3003	22.274	22.2723	22.3712	22.665	22.6505	22.7297	22.8267	22.7819	19	19	20	20	20	19	8.9378e-196	208280000	23	21	24	28	26	26	0.718983	0.167096		15
B2R5Y4;Q13123;Q95HA6;Q9UK43;E7EQZ7;Q9H4P6;D6REL4;Q9Y3Z5;B4DEH2;D6RAY9;D6RCQ4	B2R5Y4;Q13123;Q95HA6;Q9UK43;E7EQZ7;Q9H4P6;D6REL4;Q9Y3Z5	Protein Red	IK;CSA2;DKFZp564B112	22.5479	22.6353	22.608	21.9716	21.97	22.032	21.18	21.2062	21.1513	21.7898	21.8538	21.7404	18	19	19	12	12	12	6.9435e-136	123720000	8	8	8	16	18	15	2.70547	-0.807207		11
F4ZW62;Q12905;Q53FG3;B4DY09;F4ZW63	F4ZW62;Q12905;Q53FG3;B4DY09;F4ZW63	Interleukin enhancer-binding factor 2	ILF2	22.5722	22.4184	22.3619	22.4494	22.3412	22.3059	23.0226	22.9562	22.8967	22.6648	22.2102	22.3939	5	6	6	9	8	8	1.7735e-125	169880000	9	9	9	11	11	11	1.14715	0.282581		5
G5E9M5;Q12906;F4ZW66;C9JFV5;A8K590;F4ZW64;F4ZW65;B4DFG4;Q59GP7;B4DDF3	G5E9M5;Q12906;F4ZW66;C9JFV5;A8K590;F4ZW64;F4ZW65;B4DFG4;Q59GP7	Interleukin enhancer-binding factor 3	ILF3	24.5489	24.5989	24.6908	24.0487	24.1455	24.2235	24.4216	24.7626	24.6356	23.9994	24.0516	24.06	28	28	28	30	28	29	7.9439e-196	656720000	33	32	32	34	33	33	0.11814	-0.0542628		10
H0Y8C6;O00410;B4E0R6;O60518;B3KWG6	H0Y8C6;O00410;B4E0R6;O60518;B3KWG6	Importin-5;Ran-binding protein 6	IPO5;RANBP6	16.6116	16.0195	14.7675	14.8838	15.3597	15.4739	14.8657	16.328	16.3985	17.379	17.7148	17.2618	1	1	1	1	1	1	9.8167e-14	2731200	1	1	1	4	4	4	1.30148	1.13862		5
A4QPB0;P46940;Q6P1N4;B4E2M0;H0YLE8;Q05DN7;Q5FWG8;A2RRC9;Q86VI3;F2Z2E2;B4DNP4;Q96PA3;H0YKA5	A4QPB0;P46940;Q6P1N4;B4E2M0;H0YLE8	Ras GTPase-activating-like protein IQGAP1	IQGAP1	16.0559	14.5872	15.0119	19.3673	19.6193	19.6454	15.7605	17.3207	14.95	13.9916	16.2435	16.4018	1	1	1	11	11	11	1.5322e-53	7697600	NaN	NaN	NaN	1	1	1	0.757682	-1.60311		13
O14654	O14654	Insulin receptor substrate 4	IRS4	20.4677	20.3898	20.3836	20.3556	20.4237	20.5828	20.4624	20.7672	20.6799	20.5182	20.6729	20.6276	11	9	11	11	11	13	8.8241e-101	49975000	12	12	12	16	16	16	2.09043	0.187492		1
P23458;Q4LDX3;Q6P669;Q0VGA4;Q8IV82	P23458;Q4LDX3	Tyrosine-protein kinase JAK1	JAK1	17.4416	17.5652	17.8059	14.3116	15.4635	14.7235	16.4377	15.4011	17.0337	16.456	16.2517	16.3548	3	3	3	2	2	2	3.5252e-13	1789700	NaN	NaN	NaN	1	1	1	0.0551955	0.103945		5
P14923;Q7KZ86	P14923	Junction plakoglobin	JUP	15.4174	17.1103	14.9614	14.5109	15.7856	16.3107	17.5642	17.6168	17.2891	15.6967	16.2026	16.3334	1	2	1	NaN	NaN	NaN	9.2354e-21	1985100	6	4	3	1	1	1	1.26209	1.10111		2
Q07666;B4DDX2;E7ET98;B2R7B5;B4E043;Q5VWX1;O75525;B3KTS3;F5H5F6	Q07666;B4DDX2;E7ET98;B2R7B5;B4E043	KH domain-containing, RNA-binding, signal transduction-associated protein 1	KHDRBS1	20.8223	20.6587	20.4903	20.5687	20.5927	20.6559	19.1097	20.5961	20.385	20.5319	20.7081	20.5923	5	5	5	4	4	4	1.1429e-14	46848000	3	3	3	6	6	6	0.615522	-0.310898		9
O15091;G3V2W2	O15091;G3V2W2	Mitochondrial ribonuclease P protein 3	KIAA0391	15.7186	14.8535	14.8163	15.5489	15.5363	14.7247	15.8817	14.6783	15.0436	16.6715	16.3948	15.7951	NaN	NaN	NaN	NaN	NaN	NaN	1.7455e-10	299260	2	2	2	1	1	2	0.786863	0.544452		2
A3KMH1;E2QRD0;B3KT81;A8MYW7;Q5VW09;C9JBW2	A3KMH1;E2QRD0;B3KT81	Uncharacterized protein KIAA0564	KIAA0564	22.1779	22.3303	22.3629	22.1315	22.3048	22.2863	22.1054	22.329	22.2149	21.6945	21.7332	21.7262	36	37	37	32	33	35	0	143520000	36	36	37	27	26	27	1.47598	-0.298424		6
Q69YN4;H0YBN5;H0YB68	Q69YN4	Protein virilizer homolog	KIAA1429	14.9426	15.8484	15.5321	15.8359	16.1162	16.7692	14.9602	15.9302	16.7825	16.6586	16.9538	16.9897	NaN	NaN	NaN	NaN	NaN	NaN	4.5156e-19	1450600	NaN	NaN	NaN	4	5	5	0.664397	0.538416		3
P52732;B2RAM6;Q59GZ5	P52732;B2RAM6	Kinesin-like protein KIF11	KIF11	24.9355	24.8576	24.9075	23.8592	23.9885	24.1352	23.7598	24.1136	23.9894	23.6412	23.7789	23.7111	35	36	36	34	34	31	0	630620000	32	33	33	36	36	35	1.73435	-0.614919		3
O95235;B4DL79;D6RBN1;D6R9E4	O95235;B4DL79;D6RBN1;D6R9E4	Kinesin-like protein KIF20A	KIF20A	16.7788	16.8923	17.3675	15.1892	15.6928	16.0461	15.6702	16.2486	15.1706	14.4504	14.6563	15.6497	2	2	2	NaN	NaN	NaN	2.2756e-05	436480	NaN	NaN	NaN	NaN	NaN	NaN	1.38483	-1.02012		4
O95239;Q59HG1;B3KNC0;F5H4Q9;B4DYE2;Q2VIQ3;Q6PKB2	O95239;Q59HG1;B3KNC0;F5H4Q9	Chromosome-associated kinesin KIF4A	KIF4A	18.01	18.2726	15.4136	15.2451	13.807	15.2128	15.5877	15.7037	14.5777	16.5831	16.9417	16.3239	3	4	2	1	1	1	6.3438e-19	2846400	1	1	1	1	1	1	0.0174914	-0.0405424		7
C1PHA2;D3DRX6;P33176;A8K048;B4DS27;O60282;A1L179;E9PET8;Q6PKD1;Q66K46;Q6PJC4;Q2TA90;Q6P164;A5D6Y6;Q57YV6;Q57Z91;C9JWB9	C1PHA2;D3DRX6;P33176;A8K048;B4DS27	Tyrosine-protein kinase receptor;Kinesin-1 heavy chain	KIF5B-ALK;KIF5B	17.556	17.2325	17.599	15.3086	16.5117	16.078	16.5884	17.0534	15.4422	15.3179	16.4936	14.3984	4	5	2	NaN	NaN	NaN	5.6807e-38	975890	1	1	1	NaN	NaN	NaN	0.788761	-0.83199		17
O60870;B4DX32;B7Z421;F5GXB3	O60870;B4DX32;B7Z421;F5GXB3	DNA/RNA-binding protein KIN17	KIN	17.4448	17.4864	17.5155	16.7802	16.8363	16.8158	17.2122	16.6689	16.382	16.9706	16.9694	16.9782	3	3	3	2	4	3	1.693e-13	3309400	4	2	3	3	4	4	0.765413	-0.282962		4
A8K7D9;P52292;Q6NVW7;Q7Z726	A8K7D9;P52292;Q6NVW7;Q7Z726	Importin subunit alpha;Importin subunit alpha-2	KPNA2	17.3517	17.5277	17.5781	16.211	16.2631	15.6003	17.1368	17.3444	17.3743	17.0034	17.233	15.6138	3	2	3	1	NaN	1	9.2329e-111	3728900	3	3	4	2	2	1	0.177661	0.195622		4
B2RBR9;Q14974;B7Z752;B7ZAV6;B7Z5M1;F5H4R7	B2RBR9;Q14974;B7Z752;B7ZAV6;B7Z5M1;F5H4R7	Importin subunit beta-1	KPNB1	19.1523	19.3132	19.6183	16.3307	16.6485	15.2935	20.7293	20.3586	20.5908	20.2823	19.9888	20.1257	2	2	2	NaN	NaN	NaN	1.1048e-83	38062000	11	8	10	13	12	12	2.18804	2.61985	+	6
A8K9B2;Q9H9P8;C9JVN9;G3V272;G3V5S1	A8K9B2;Q9H9P8;C9JVN9	L-2-hydroxyglutarate dehydrogenase, mitochondrial	L2HGDH	19.5904	19.523	19.1673	19.0878	19.1911	19.3393	20.0125	19.7541	19.8139	19.0033	18.8152	18.54	2	2	2	2	2	2	4.2813e-38	19539000	8	7	7	7	6	5	0.00864993	0.00667922		5
B3KPJ8;Q969R5;H0Y5M2;B0QYT0;Q05BQ5;H7C228	B3KPJ8;Q969R5	Lethal(3)malignant brain tumor-like protein 2	L3MBTL2	21.4999	21.5863	21.5639	20.8368	20.8991	21.0242	21.2884	21.6703	21.4685	20.9486	21.1747	21.0935	11	12	11	12	12	12	2.4882e-91	79987000	15	14	15	14	13	13	0.0798094	0.0389433		6
P00722	P00722	Beta-galactosidase	lacZ	15.635	15.8934	15.5652	15.8434	14.3789	15.7984	16.8194	16.7304	16.7029	15.7053	14.9534	16.0817	1	1	1	1	1	1	1.3166e-06	919230	NaN	NaN	NaN	NaN	NaN	NaN	0.917634	0.646467		1
B2RCM2;Q9P2J5;B4DER1;B4E266;F5H698;B4DJ10;Q9H8E3;A2RRR4;Q2TU79;Q9HAM7;Q9NPU8;Q9NVC0;Q6NVI4;B3KXA9;F5H2Z9;Q9NVP8;Q9P0T1;E7EN15;Q0VGM8	B2RCM2;Q9P2J5;B4DER1;B4E266;F5H698;B4DJ10;Q9H8E3	Leucine--tRNA ligase, cytoplasmic	LARS	19.5658	19.7241	19.7467	18.787	18.8573	18.9899	19.4044	19.4255	19.2999	19.7363	19.7477	19.7496	9	11	10	8	6	7	1.105e-132	23407000	10	10	10	13	13	13	0.718418	0.28208		19
Q9Y4W2;B7Z381;Q6ZNR3;B3KNR6	Q9Y4W2;B7Z381	Ribosomal biogenesis protein LAS1L	LAS1L	16.72	16.7926	16.685	17.3394	15.7802	15.1619	17.3647	17.2304	17.2186	17.0934	17.019	17.1555	2	3	3	NaN	NaN	NaN	6.1584e-54	2674300	4	3	4	2	3	2	1.38785	0.76711		4
Q8WVC0;B4DNM0;F5GWD7	Q8WVC0;B4DNM0;F5GWD7	RNA polymerase-associated protein LEO1	LEO1	16.1327	14.6783	15.8757	15.4604	15.0374	15.1739	18.0564	18.4651	18.4987	14.8987	16.6461	14.497	NaN	NaN	NaN	NaN	NaN	NaN	1.2269e-10	3416200	4	4	4	1	1	NaN	1.0565	1.45058		3
Q59FR8;P17931;Q6FGL0;Q6NVH9;G3V3R6;Q86TY5	Q59FR8;P17931;Q6FGL0;Q6NVH9;G3V3R6;Q86TY5	Galectin-3	LGALS3	18.9634	18.709	18.7336	13.8678	15.2678	16.5309	15.572	15.8941	15.9374	14.6045	16.3259	15.9105	2	2	2	NaN	NaN	NaN	6.4054e-05	5720600	1	1	NaN	NaN	NaN	NaN	0.745025	-1.30466		6
Q08380;B4DVE1;B4DDG4;B3KP88;B4DWA8;B4DI70	Q08380;B4DVE1;B4DDG4;B3KP88;B4DWA8;B4DI70	Galectin-3-binding protein	LGALS3BP	18.1078	18.3307	18.2925	17.1856	16.7897	16.4726	18.6654	17.8333	18.0361	18.0798	17.7194	17.5165	4	4	4	3	3	3	1.1722e-22	6548800	3	3	3	2	2	2	0.588926	0.445259		6
E5KLB5;P49916;E5KLB6;B7Z6I3;Q96DF0;C4B7Q3	E5KLB5;P49916;E5KLB6;B7Z6I3	DNA ligase;DNA ligase 3	LIG3	17.4405	17.5873	17.5251	15.1476	15.3261	15.108	17.3225	17.2637	17.2537	17.1931	15.9038	15.1691	3	3	3	NaN	NaN	NaN	6.1857e-14	2274300	2	2	2	1	1	1	0.207616	0.32854		6
E5KMI6;P36776;B3KXS5;Q8N8K8;Q2VPA0;B3KU28;B4DPX0;F5GZ27;B3KPH8;A4VCH6	E5KMI6;P36776;B3KXS5;Q8N8K8;Q2VPA0;B3KU28;B4DPX0;F5GZ27;B3KPH8;A4VCH6	Lon protease homolog;Lon protease homolog, mitochondrial	LONP1	19.8386	19.7398	19.914	19.0121	19.0486	18.969	19.784	19.6147	19.7426	18.393	18.1976	18.3307	10	11	10	6	6	5	3.1625e-91	19817000	14	12	11	7	7	7	0.538043	-0.409898		10
E5KNY5;P42704;F5H4J6;B4DSR0;B8ZZ38;C9JCA9;H7C3W8;A8K6U0;Q9NP80;C9JN30;C9JZI4	E5KNY5;P42704;F5H4J6;B4DSR0	Leucine-rich PPR motif-containing protein, mitochondrial	LRPPRC	24.73	24.7626	24.7662	24.652	24.6519	24.7446	25.5591	25.9088	25.7962	25.5245	25.6142	25.6245	56	55	54	59	58	58	0	1412900000	82	79	81	96	96	93	7.38406	0.953309		11
Q8N1G4	Q8N1G4	Leucine-rich repeat-containing protein 47	LRRC47	18.5661	18.482	18.6497	15.5016	15.2983	16.1367	18.3144	18.0523	18.0233	18.5292	18.3592	18.5977	3	3	2	1	1	1	5.585e-47	10016000	4	4	3	7	7	10	0.991998	1.20696		1
Q9Y608;A8MXR0;C9JSU1;C9J0U5;C9J321;C9JC17;C9JJC9	Q9Y608;A8MXR0;C9JSU1	Leucine-rich repeat flightless-interacting protein 2	LRRFIP2	17.6284	17.5727	17.7539	19.707	20.0679	19.7779	15.9911	16.1987	15.2164	18.9493	18.9556	18.9354	3	3	3	4	4	4	5.8309e-129	12578000	NaN	NaN	NaN	3	3	3	0.83968	-1.3769		7
Q9UFC0;Q59FT0;H7C5S6	Q9UFC0;Q59FT0;H7C5S6	Leucine-rich repeat and WD repeat-containing protein 1	LRWD1	16.0791	15.6551	16.38	15.8699	14.2294	15.8294	15.8803	14.8254	15.958	15.4065	15.3591	15.9823	NaN	NaN	NaN	1	1	1	1.6524e-06	552020	NaN	NaN	NaN	2	2	2	0.110608	-0.105199		3
A4D0W0;O95777;C9JNV3;F2Z2Y6	A4D0W0;O95777;C9JNV3;F2Z2Y6	N-alpha-acetyltransferase 38, NatC auxiliary subunit	LSM8;NAA38	16.2545	16.0049	15.4454	17.3465	17.2468	17.4533	14.2419	16.3835	16.1998	15.1548	14.7812	15.5925	1	1	1	2	2	2	1.7886e-07	1485400	1	1	1	1	1	1	1.55046	-1.23296		4
B3KSL5;Q9Y383;B7Z4Q3;B7Z500;B3KRR1;Q53G47;Q9NQ29;Q1W6G4;D3DU41;A8MYV2;B8ZZ10;F8WEU3;F8WB41;Q75M91	B3KSL5;Q9Y383;B7Z4Q3;B7Z500;B3KRR1	Putative RNA-binding protein Luc7-like 2	LUC7L2	16.5985	15.5828	14.4058	17.7596	17.9308	18.029	14.8777	15.1547	15.6783	17.6264	17.4927	17.6605	1	1	1	3	3	3	1.9246e-38	5542300	1	1	1	2	2	2	0.145188	-0.302711		14
A8K3C5;O95232;B4DJ96;Q86Y74;F5H1W9;Q6PKC2;D6RDI2;D6RHH0	A8K3C5;O95232;B4DJ96;Q86Y74;F5H1W9;Q6PKC2;D6RDI2	Luc7-like protein 3	LUC7L3;CROP	16.0085	16.2658	15.4105	16.6018	16.2442	15.5697	17.4423	15.772	17.4078	17.1193	17.202	17.1754	NaN	NaN	NaN	NaN	NaN	NaN	4.5491e-62	3667800	2	1	2	2	2	2	2.01098	1.00302		8
Q96A72;P61326;F5H6P7;A6NEC0;B1ARP8;F5H6N1;F5H3U9	Q96A72;P61326;F5H6P7;A6NEC0;B1ARP8;F5H6N1;F5H3U9	Protein mago nashi homolog 2;Protein mago nashi homolog	MAGOHB;MAGOH	20.1785	20.1724	20.0903	19.4355	19.108	16.298	20.1589	19.6912	20.0159	19.8417	19.6071	19.5767	4	4	4	2	2	1	6.417e-12	22772000	3	3	3	3	3	3	0.451812	0.601457		7
P46821;A2BDK6;Q5H9P1;Q4VBY4;A5D6X1;Q6PJD3;Q32NB7;Q86X89;D6RA32;Q05BW8;A5D8X6;D6RA40;E9PGC8;P78559;D6RGJ3;D6RCL2	P46821;A2BDK6;Q5H9P1	Microtubule-associated protein 1B;MAP1 light chain LC1	MAP1B;DKFZp686F1345	23.0085	22.9382	22.8959	23.0809	23.2588	23.329	20.3559	20.2148	20.1965	22.2511	22.3118	22.2674	33	32	32	42	42	40	0	204350000	5	6	5	30	29	29	2.57807	-1.81897	+	16
A8K492;P56192;A6NC17;B4DF61;B3KVK7;B4E0E9;H0YHV5;H0YIP0;H0YI27;H0YI94;H0YHL6;H0YIC2	A8K492;P56192;A6NC17;B4DF61;B3KVK7;B4E0E9	Methionine--tRNA ligase, cytoplasmic	MARS	17.8121	18.1025	18.2745	16.1185	15.4865	17.5388	18.2711	17.6514	17.976	17.4641	17.4455	17.5482	3	4	4	1	1	NaN	6.5241e-32	5105100	5	5	5	3	3	3	0.488269	0.503877		12
Q96GW9;B4DVV7	Q96GW9;B4DVV7	Methionine--tRNA ligase, mitochondrial	MARS2	14.9806	15.5598	15.8086	16.059	15.0475	16.4857	15.8458	15.104	15.1673	15.8564	15.5191	15.5868	NaN	NaN	NaN	1	1	1	1.3743e-07	734260	1	1	1	2	2	2	0.214777	-0.143636		2
A8MXP9;P43243;Q68D11;D6REM6;D6R991;B4DRS1;B3KM87;Q5CZA7;B4DF66;H0Y8T4;Q9H4N1;Q68E03;D6RIA2;D6RE02;D6RBK5;D6RBI2;D6R8Z5;D6REK4;D6RCM3;D6RBS2;D6RAY2;D6RAM9;D6R9F3;D6RB45	A8MXP9;P43243;Q68D11;D6REM6;D6R991	Matrin-3	MATR3;DKFZp686K23100	25.4772	25.4804	25.5294	24.3727	24.5353	24.6094	25.1225	25.4784	25.3632	24.6173	24.7443	24.6674	31	32	31	26	25	25	0	1015900000	33	36	33	37	35	37	0.00233208	-0.00186316		24
Q8IVS2;B0QY72	Q8IVS2	Malonyl-CoA-acyl carrier protein transacylase, mitochondrial	MCAT	18.1792	17.9914	18.0177	17.8499	17.7587	18.0182	19.0451	19.1129	19.1119	18.5412	18.6498	18.7063	2	2	2	3	3	3	2.165e-59	10316000	6	7	6	3	3	3	4.62215	0.891985		2
Q96RQ3;E9PHF7;E9PG35;E7ETG7;Q68D27;G5E9X5;B4DH16;F5GYT8;B4DHW5;E7EX16;B7ZAW3;F5H2T9;F8WDI3	Q96RQ3;E9PHF7;E9PG35;E7ETG7;Q68D27;G5E9X5;B4DH16;F5GYT8;B4DHW5;E7EX16;B7ZAW3;F5H2T9	Methylcrotonoyl-CoA carboxylase subunit alpha, mitochondrial	MCCC1;DKFZp686B20267	19.372	19.5259	19.5904	18.4537	18.557	18.4801	19.694	19.9205	19.8085	18.994	18.9981	18.9962	5	6	6	4	4	3	9.1449e-76	22317000	8	7	6	6	5	5	0.712263	0.405327		13
Q9HCC0;D6RDF7;D6R9R1;D6RD67;B3KR24	Q9HCC0;D6RDF7	Methylcrotonoyl-CoA carboxylase beta chain, mitochondrial	MCCC2	18.7359	18.7794	19.179	18.3867	18.4159	18.2141	19.7686	19.5311	19.5608	19.3561	19.3019	19.5129	3	5	3	2	2	3	4.0036e-66	18524000	8	9	8	6	7	6	3.65021	0.88675		5
B7Z8Z6;F5H1E9;P49736;H0Y8E6;B3KXZ4;F5H3V0;B4DSV5;Q9BWF4	B7Z8Z6;F5H1E9;P49736;H0Y8E6;B3KXZ4;F5H3V0;B4DSV5;Q9BWF4	DNA replication licensing factor MCM2	MCM2	18.2337	18.516	18.4113	16.284	17.2243	15.4491	17.4686	17.2592	17.6224	16.5438	17.2063	15.1095	6	5	6	NaN	NaN	NaN	1.3905e-28	4227600	2	2	2	NaN	NaN	NaN	0.329118	-0.484776		8
B4DWW4;B2R7C5;P25205;Q53HJ4;Q8NHX6;B4DUQ9;B4DS46;E9PF11;Q7Z6P5	B4DWW4;B2R7C5;P25205;Q53HJ4;Q8NHX6;B4DUQ9;B4DS46	DNA replication licensing factor MCM3	MCM3;HCC5	20.7378	20.5752	20.5778	19.519	19.5857	19.6459	20.238	20.4042	20.5353	19.4616	19.5213	19.7456	16	16	16	7	6	6	6.9036e-74	31094000	15	14	14	7	6	7	0.158348	-0.122592		9
B3KMX0;P33991;B4DLA6;E7EM48;E7ER43;A4FS09;E5RG31;E5RFJ8;E5RFR3;E5RHP5	B3KMX0;P33991;B4DLA6;E7EM48	DNA replication licensing factor MCM4	MCM4	19.4841	19.5944	19.5312	18.4483	18.4108	18.3937	19.1872	19.2728	19.4308	17.8899	18.1005	18.0431	6	6	6	3	3	3	4.6832e-44	13032000	7	7	7	2	2	2	0.377059	-0.323024		10
B1AHB0;P33992;Q53FG5;A8K521;B1AHB1;B4DQ39;B3KVF0;B4DVK5;Q59F49;E7EQY5;F8WBR1;B1AHA9;B1AHB2	B1AHB0;P33992;Q53FG5;A8K521;B1AHB1;B4DQ39;B3KVF0;B4DVK5;Q59F49;E7EQY5	DNA replication licensing factor MCM5	MCM5	20.6048	20.6615	20.8193	19.6494	19.5164	19.2061	20.7659	20.217	20.5331	20.4201	20.2653	20.5161	12	13	13	10	10	9	1.1705e-64	38078000	10	10	11	12	14	14	0.634754	0.376655		13
Q14566;Q4ZG57;B4DRF6	Q14566;Q4ZG57;B4DRF6	DNA replication licensing factor MCM6	MCM6	20.3081	20.2129	20.2545	19.0728	19.2872	19.0443	20.1258	20.0297	20.22	18.5155	18.768	18.8756	10	12	12	5	6	6	1.6584e-72	21879000	10	10	10	5	5	5	0.287073	-0.274204		3
B2RBA6;P33993;C6EMX8;F5H776;B4DDF5;B3KUD7;F5H4S2;A4D2A2;Q9H4N9;C9J8M6	B2RBA6;P33993;C6EMX8;F5H776;B4DDF5;B3KUD7;F5H4S2;A4D2A2	DNA replication licensing factor MCM7	MCM7	21.5492	21.5551	21.5475	20.3244	20.2316	20.301	21.0977	21.317	21.3091	20.7078	20.7039	20.6963	11	11	12	9	8	7	2.798e-128	60889000	14	15	14	13	12	13	0.0628475	0.0538527		10
P40926;Q6FHZ0;Q75MT9;Q0QF37;B4DE44;E9PDB2;G3XAL0;B3KTM1	P40926;Q6FHZ0;Q75MT9;Q0QF37;B4DE44;E9PDB2;G3XAL0;B3KTM1	Malate dehydrogenase, mitochondrial;Malate dehydrogenase	MDH2	14.0968	16.096	15.831	18.6213	18.9716	18.7801	16.1527	17.3075	15.8269	14.8401	16.2311	15.3285	1	1	1	8	6	7	5.2604e-24	2890000	1	NaN	NaN	NaN	NaN	NaN	0.622626	-1.11831		8
Q9NU22;Q6AI22;Q5T795;Q6ZVV6	Q9NU22;Q6AI22	Midasin	MDN1;DKFZp686H16106	14.8775	17.0094	15.5512	16.4937	16.2098	16.0174	14.8266	16.5224	16.4269	16.1871	16.4211	15.9324	NaN	1	NaN	3	2	2	1.7958e-25	12399000	1	NaN	NaN	6	3	5	0.0227656	0.0262599		4
P55081	P55081	Microfibrillar-associated protein 1	MFAP1	21.2193	21.3079	21.3387	21.537	21.5058	21.7126	20.5261	20.9155	20.8758	20.8863	20.9791	20.9068	6	5	6	6	6	6	3.2163e-130	67693000	5	5	6	9	9	8	3.83901	-0.588614		1
E7ENI0;Q8IWI9;F5H7K2;B9EGR5;H3BTF4;H3BP52;Q9H6M4;H3BTN2	E7ENI0;Q8IWI9;F5H7K2;B9EGR5	MAX gene-associated protein	MGA	24.3859	24.3307	24.373	24.3414	24.4156	24.5208	22.838	23.1047	23.0792	23.7059	23.8881	23.858	56	55	57	71	72	71	0	598440000	35	33	34	63	65	60	3.39652	-0.982271		8
H3BU53;B4DVS1	H3BU53;B4DVS1		MGA	14.7806	16.0826	16.4068	18.6655	18.9325	19.0111	16.0947	16.5181	17.1683	15.2184	15.9877	14.9206	NaN	NaN	NaN	2	2	2	0	9954300	NaN	NaN	NaN	1	1	1	0.884695	-1.32854		2
Q9H000;C9J494;B4DPR4	Q9H000;C9J494;B4DPR4	Probable E3 ubiquitin-protein ligase makorin-2	MKRN2	15.1593	16.061	15.488	16.4492	15.4906	15.7849	16.3608	19.1092	16.5724	17.0202	17.3831	14.4586	1	1	1	2	2	2	1.9087e-06	5309500	1	2	1	NaN	NaN	NaN	0.8999	1.07855		3
B4DRY3;Q7L9L4;Q9H8S9;Q4W5E0;H7BZ12;B3KSH6;D6RCK3	B4DRY3;Q7L9L4;Q9H8S9;Q4W5E0;H7BZ12;B3KSH6;D6RCK3	MOB kinase activator 1B;MOB kinase activator 1A	MOB1B;MOB1A;MOB4A;MOBKL1A	18.5198	18.4728	18.4498	17.8085	17.7233	17.7497	18.4336	18.0375	18.1326	15.3405	15.0315	15.1341	3	3	3	2	3	2	2.2735e-11	6786000	2	2	2	1	1	1	1.17063	-1.43567		7
B4DKP3;Q70IA6;B4DKJ9;B4DTJ1	B4DKP3;Q70IA6;B4DKJ9;B4DTJ1	MOB kinase activator 2	MOB2	19.0319	18.9071	18.9578	18.7613	18.9328	19.1397	18.7891	18.8178	18.7621	15.2329	15.053	15.67	2	2	2	5	4	5	2.6522e-29	10269000	2	2	2	NaN	NaN	NaN	1.45055	-1.90093	+	4
P29372;Q1W6H1;Q5J9I4;G5E9E2;A2IDA3	P29372;Q1W6H1;Q5J9I4;G5E9E2;A2IDA3	DNA-3-methyladenine glycosylase	MPG;PIG16	16.0318	15.0881	15.2817	15.7257	16.057	14.8236	16.3236	16.1498	16.1868	16.5877	16.326	16.362	NaN	1	1	2	2	1	7.5055e-10	1701500	3	2	2	3	3	3	2.42232	0.821335		5
B9EGI2;Q6WCQ1;H0Y2S9;Q9Y6X7;H0Y7E2;Q8N236;A8CGI0;A8CGI1;H7BZN9;H7C3G6;Q5ZEZ6;Q9H2D6;F8W6V6;F2Z2W0;B1AHD6;H0Y5J9;B1AHD9;F6TR96;B1AHD5;B1AHD8;B1AHE1;F6WYE2;Q96EE5;A8MW37;B1AHE0;F6WMF4;A8MZF8	B9EGI2;Q6WCQ1	Myosin phosphatase Rho-interacting protein	MPRIP	19.2283	19.1856	19.3209	19.9177	20.1767	20.2447	16.799	15.9785	17.1063	17.0645	17.5978	16.8997	6	7	7	12	13	13	5.8353e-227	13983000	NaN	NaN	NaN	2	2	2	5.54817	-2.77136	+	27
B3KTC7;P49959;F8W7U8;Q05D78;F5GXT0;Q9BS79;F5H256;F5H742	B3KTC7;P49959;F8W7U8;Q05D78;F5GXT0;Q9BS79	Double-strand break repair protein MRE11A	MRE11A	17.0829	15.3292	17.0502	16.5534	16.5966	16.5282	16.9448	14.9132	16.7569	17.0536	17.2805	17.358	4	2	3	2	2	2	7.8115e-26	3587400	3	1	2	4	3	3	0.169251	0.19443		8
B4DKM0;E7ETU7;H0Y9G6;P09001;E9PF06;B4DW56;D6RC14	B4DKM0;E7ETU7;H0Y9G6;P09001;E9PF06;B4DW56;D6RC14	39S ribosomal protein L3, mitochondrial	MRPL3	15.0739	14.4556	16.0659	16.8028	16.8582	16.887	15.9614	14.9466	14.6253	16.384	16.5705	16.262	1	1	1	2	2	2	1.198e-05	2429300	1	1	1	2	2	2	0.170523	-0.232278		7
Q9BZE1;E9PB99;A6NHR2;Q6TGK8;H0Y4J2;Q5T858	Q9BZE1;E9PB99	39S ribosomal protein L37, mitochondrial	MRPL37	14.633	16.1574	14.9969	16.2724	15.3718	14.7253	17.9745	17.9167	17.8843	16.248	16.4372	16.9547	1	1	1	1	1	1	8.1212e-21	3035400	3	3	3	1	1	1	2.82169	1.87643	+	6
Q96DV4;B2R894;B3KN96	Q96DV4;B2R894;B3KN96	39S ribosomal protein L38, mitochondrial	MRPL38	13.8516	16.5666	16.3108	16.3163	15.7231	15.3349	17.0932	16.5031	16.5231	15.9692	16.3056	14.8567	1	1	1	1	1	NaN	0.00040563	1880300	2	2	2	1	1	1	0.479927	0.524607		3
P82914;D3DPS9;Q59EA6;B4DYW3	P82914;D3DPS9	28S ribosomal protein S15, mitochondrial	MRPS15	15.8361	14.5226	15.4327	15.5386	15.3561	16.2834	15.0792	15.8392	14.8801	14.7707	15.3109	16.6924	1	1	NaN	1	1	1	1.6298e-06	4423200	2	2	1	1	1	1	0.0627825	-0.0661786		4
Q9Y399;Q5T8A0	Q9Y399;Q5T8A0	28S ribosomal protein S2, mitochondrial	MRPS2	18.2218	18.471	18.5016	18.0399	18.0614	18.3889	18.9539	18.7976	18.7945	18.3699	18.374	18.269	5	5	5	4	4	4	7.515e-14	10810000	5	5	5	4	3	5	1.2582	0.312367		2
P82650;G5E9V5;G5E9W7;Q59GX8;A8K9Y7;Q8NBL6;H7C5H3;Q9H3I1;H7C5F2;H7C5L9	P82650;G5E9V5;G5E9W7;Q59GX8	28S ribosomal protein S22, mitochondrial	MRPS22	18.9747	18.8319	18.8655	18.5959	18.6344	18.8377	19.2062	19.0763	19.0988	18.5639	18.4331	18.3581	3	3	3	4	4	3	3.1131e-24	13060000	5	5	5	3	3	3	0.00126479	-0.000618299		10
Q9Y3D9	Q9Y3D9	28S ribosomal protein S23, mitochondrial	MRPS23	18.0402	17.8369	17.9871	17.9463	18.0601	18.2395	18.4214	18.3235	14.445	17.9064	18.0131	17.9504	3	3	3	3	3	2	7.4227e-14	7993500	3	2	2	4	4	4	0.364229	-0.508381		1
B4DRT2;Q92552;B4DT94;G5EA06;D6RH20;Q6PKB3;D6RJC7;B4DKI9;Q8N6F2;E5RJ73	B4DRT2;Q92552;B4DT94;G5EA06;D6RH20;Q6PKB3;D6RJC7;B4DKI9;Q8N6F2	28S ribosomal protein S27, mitochondrial	MRPS27	18.9896	18.9119	19.1446	17.886	17.6932	17.433	19.4362	18.4168	19.1083	18.8618	18.6351	18.8325	3	3	4	4	4	4	3.3136e-25	10429000	9	8	9	2	2	2	0.838975	0.538746		10
Q92665	Q92665	28S ribosomal protein S31, mitochondrial	MRPS31	18.6077	18.022	17.9058	17.3835	17.4902	17.5228	17.9462	17.6939	17.8913	17.2185	17.0962	17.1064	3	2	2	4	3	3	3.5056e-80	6054100	4	3	3	4	4	4	0.672267	-0.329939		1
C9JJ19;P82930;A4UCR9;H3BP88	C9JJ19;P82930;A4UCR9;H3BP88	28S ribosomal protein S34, mitochondrial	MRPS34	16.1554	15.5673	16.7229	15.6421	16.1912	15.3796	16.2112	14.6723	15.7221	17.4293	17.4742	17.3924	NaN	NaN	NaN	1	1	1	9.2354e-07	1943800	NaN	NaN	NaN	3	3	3	0.498926	0.540506		4
P82673;H7BXR7;H0YG82	P82673;H7BXR7	28S ribosomal protein S35, mitochondrial	MRPS35	16.5387	15.0961	16.3118	14.9608	13.9464	14.0643	17.021	16.5908	17.108	14.7301	15.4777	15.9307	3	3	2	NaN	1	1	2.6948e-66	3368200	2	2	2	2	1	1	0.91194	0.990033		3
Q9Y2R9	Q9Y2R9	28S ribosomal protein S7, mitochondrial	MRPS7	18.2173	17.7741	17.9189	17.946	17.9579	17.8035	18.2078	18.0161	18.0226	17.5738	17.4096	17.5401	2	2	2	5	4	5	4.9368e-15	6205100	4	3	3	2	2	2	0.440996	-0.141313		1
P82933;Q86WV4	P82933;Q86WV4	28S ribosomal protein S9, mitochondrial	MRPS9	18.3121	18.6761	18.4223	18.8858	18.8427	18.9472	19.6544	19.2436	19.431	19.0864	18.9234	18.9392	6	6	6	5	4	6	2.2295e-26	12424000	7	8	7	5	5	5	2.12693	0.53198		2
P43246;E9PHA6;Q53FK0;Q53GS1;B4E2Z2;B4DN49;Q53RU4;B4DSB9;B4DL39;E7EU21;E7EQQ1;C9J809;Q0ZAJ2;E9PCI8;Q0ZAJ1	P43246;E9PHA6;Q53FK0;Q53GS1;B4E2Z2;B4DN49;Q53RU4;B4DSB9;B4DL39;E7EU21;E7EQQ1	DNA mismatch repair protein Msh2	MSH2	17.9962	17.9112	18.1604	16.6226	14.8416	16.025	18.0388	18.3297	17.8926	16.5006	15.5187	14.7333	5	5	4	2	1	1	6.9141e-14	4303100	3	2	3	NaN	NaN	1	0.0391505	-0.0905383		15
A1L480;P20585;A8K1E1;F5GXK1	A1L480;P20585;A8K1E1;F5GXK1	DNA mismatch repair protein Msh3	MSH3	16.2292	13.73	16.8695	14.5421	16.1705	14.7563	16.9536	16.8003	16.9196	17.575	17.5888	17.5156	NaN	NaN	NaN	1	1	1	1.2321e-11	4138000	3	3	3	5	4	5	2.28108	1.84255	+	4
P52701;B4DF41;B4E3I4;F5H2F9;Q1L838;F5H769;Q6LAI4;F5H3S1	P52701;B4DF41;B4E3I4;F5H2F9;Q1L838;F5H769	DNA mismatch repair protein Msh6	MSH6;GTBP	15.4031	15.901	15.4703	16.4784	15.3766	16.0678	16.3809	14.6673	16.2686	15.9451	15.9008	16.2582	NaN	NaN	NaN	2	2	3	1.083e-11	2299300	NaN	NaN	NaN	2	2	2	0.148099	0.120592		8
O43347;H0YHB7;B3KN16	O43347	RNA-binding protein Musashi homolog 1	MSI1	15.1993	15.826	16.7372	16.3036	16.0788	16.2821	17.3596	17.1856	17.2407	16.8806	16.7058	16.8727	1	1	1	2	2	2	1.7065e-24	2612200	4	2	3	3	2	2	2.65763	0.969666		3
Q96DH6;B4DHE8;B4DM51	Q96DH6;B4DHE8;B4DM51	RNA-binding protein Musashi homolog 2	MSI2	18.7428	18.8696	18.8994	19.0117	19.1129	19.2241	19.8257	19.7311	19.5681	19.2788	19.3394	19.3495	3	3	3	4	4	4	4.2727e-51	20160000	5	3	4	5	4	5	3.00219	0.538704		3
Q13330;E7ESY4;E7EN71;H0Y4T7;Q59FW1;F8W9Y9;Q9BRL8;F8VSM3;Q86TR6;H7C3F3;Q53RX8;E9PF88;Q53SC0;H0YIT0;F8VPC5	Q13330;E7ESY4;E7EN71;H0Y4T7;Q59FW1	Metastasis-associated protein MTA1	MTA1	19.8568	19.8056	19.7542	19.2639	19.2715	19.2583	19.6926	19.6262	19.7074	19.9449	20.0647	20.0497	6	6	6	5	6	5	7.3638e-48	31002000	6	6	6	9	8	8	1.24295	0.312536		15
O94776;Q68DB1	O94776;Q68DB1	Metastasis-associated protein MTA2	MTA2;DKFZp686F2281	17.4728	15.2813	17.4512	17.4623	17.41	17.748	16.5597	16.9111	16.6253	17.2044	16.9052	17.0356	2	1	2	3	3	3	1.3263e-48	4844200	2	2	2	2	2	2	0.291437	-0.264059		2
B7Z809;F5H2F4;G3V2B8;P11586;G3V3L6	B7Z809;F5H2F4;G3V2B8;P11586	C-1-tetrahydrofolate synthase, cytoplasmic;Methylenetetrahydrofolate dehydrogenase;Methenyltetrahydrofolate cyclohydrolase;Formyltetrahydrofolate synthetase	MTHFD1	15.5616	16.6478	16.8882	15.9091	17.1096	14.5797	17.0576	16.5717	16.6934	16.7965	16.1775	14.6348	1	2	2	NaN	NaN	NaN	3.3251e-25	1632100	3	2	3	NaN	NaN	NaN	0.151492	0.205911		5
B7ZM99;Q6UB35;B2RD24;H0Y327;Q5JYA1;Q5JYA5;Q5JYA8;Q5JYA4;Q5JYA3;Q4VXM0;Q8WX68;H0Y2S0;Q4VXV2;Q4VXM1	B7ZM99;Q6UB35;B2RD24	Monofunctional C1-tetrahydrofolate synthase, mitochondrial	MTHFD1L	23.1989	23.2247	23.163	22.2411	22.2412	22.4574	23.1771	23.4573	23.3378	22.2025	22.2944	22.2161	23	24	23	22	23	22	1.3104e-243	234230000	28	26	28	26	24	26	0.0291514	0.0264823		14
P46199;Q8IWH1;F5H3R4;Q6P1N2;H7C213	P46199;Q8IWH1;F5H3R4;Q6P1N2	Translation initiation factor IF-2, mitochondrial	MTIF2	16.595	17.679	15.8993	16.1295	14.2626	15.7527	16.3697	15.9833	16.0895	15.0778	15.2681	14.8988	1	1	1	NaN	NaN	NaN	8.907e-11	504570	1	1	NaN	NaN	NaN	1	0.377899	-0.438484		5
Q9P2K5;Q9Y655;H0YN19;H0YKS1	Q9P2K5;Q9Y655;H0YN19	Myelin expression factor 2	MYEF2	18.9887	19.1099	19.2045	18.5752	18.1316	18.1417	19.1054	19.0679	19.0853	19.4876	19.5333	19.433	6	6	6	3	3	2	2.8575e-22	17101000	6	6	6	8	8	8	1.68708	0.59354		4
P35580;Q4LE45;F8VTL3;F8W6L6;B2RWP9;D3DTS1;Q9BWG0;E7ERA5;G1UI33;Q9UE82;O14794;O14729;Q66K75;Q68D89;D9YZU2;P13533;A5XEH4;Q15753;F8W8Q7;Q13439;H0Y6I0;A7E2Y1;Q9UKX2;F5H4L2;P11055;P12882;Q9Y623;Q9UKX3;P13535;P12883;A5YM51;Q59EV3;Q59EW8;B4E0I9;B4DRV3;B4DFX9;Q16086;Q16085;A8CLL2;Q9UMG3	P35580;Q4LE45;F8VTL3;F8W6L6;B2RWP9;D3DTS1	Myosin-10	MYH10;MYH10 variant protein	27.9708	27.991	28.061	29.9289	30.0145	30.076	26.7423	26.9647	26.9051	28.9458	29.0963	29.0445	130	133	130	235	230	229	0	15409000000	128	124	127	222	224	218	0.854531	-1.05726		40
G8JLL9;F2Z2U8;Q7Z406;F2Z2U9;F2Z2S7;A1L2Z2;B4E177;B3KWH4;C3TTN4;B3KV65	G8JLL9;F2Z2U8;Q7Z406;F2Z2U9;F2Z2S7	Myosin-14	MYH14	22.817	22.7888	22.6821	24.3659	24.397	24.4394	21.8741	21.7823	21.9078	24.0991	24.2332	24.1843	21	22	25	63	62	61	0	429620000	12	10	11	60	66	60	0.40649	-0.568204		10
P35579;Q60FE2;Q86XU5;A8K6E4;B4E3S1;Q6ZNL4;H0Y3P4;Q5BKV1;Q99529;B1AH99;Q2PS10;Q9UMJ0;REV__Q9UKV3;REV__E7EQT4;REV__B4DQZ7	P35579;Q60FE2;Q86XU5	Myosin-9	MYH9	28.1208	28.1087	28.1314	30.2551	30.3357	30.3682	27.1991	27.4971	27.3926	29.4678	29.5958	29.5445	138	144	140	266	264	260	0	19930000000	144	142	142	264	270	264	0.534446	-0.770486		15
O14950;P19105;Q53X45;Q53HL1;P24844;Q6IBG1;Q71U02;Q2F834	O14950;P19105;Q53X45;Q53HL1;P24844;Q6IBG1;Q71U02;Q2F834	Myosin regulatory light chain 12B;Myosin regulatory light chain 12A;Myosin regulatory light polypeptide 9	MYL12B;MYL12A;MRLC3;MYL9	23.6257	23.4654	23.3849	25.5538	25.6589	25.7196	22.9426	22.997	22.9288	24.3332	24.3625	24.3533	8	8	8	10	10	10	4.3263e-262	648100000	12	11	10	11	12	11	0.84659	-0.915131		8
P08590;P05976;Q53R15	P08590;P05976;Q53R15	Myosin light chain 3;Myosin light chain 1/3, skeletal muscle isoform	MYL3;MYL1	18.88	18.6291	18.5035	23.0247	23.1409	23.1277	17.4588	17.2798	17.5694	22.5065	22.5847	22.562	2	2	2	5	5	6	1.3337e-88	116000000	2	2	2	5	5	5	0.244613	-0.890759		3
B7Z6Z4;G3V1V0;G8JLA2;P60660;F8W1R7;F8VZV5;F8VPF3;G3V1Y7;Q6IBG5;F8W180;F8VZU9;H0YI43;F8VXL3	B7Z6Z4;G3V1V0;G8JLA2;P60660;F8W1R7;F8VZV5;F8VPF3;G3V1Y7;Q6IBG5;F8W180;F8VZU9	Myosin light polypeptide 6	MYL6	23.3134	23.1037	23.1811	25.5213	25.6339	25.7355	22.429	22.3853	22.5327	24.6899	24.6716	24.7175	7	8	8	12	11	12	1.8189e-299	672070000	8	8	8	12	11	12	0.550712	-0.843831		13
P14649;B4E368;F8W1I5	P14649;B4E368;F8W1I5	Myosin light chain 6B	MYL6B	14.3373	16.5186	15.6593	19.5594	19.646	19.6509	16.5669	15.4234	15.7149	18.5761	18.5891	18.5656	1	1	1	4	4	4	2.4432e-91	8929900	1	1	1	2	2	2	0.105873	-0.322593		3
Q92614;F8W6U1;B4DYM1;F8W6Y3;H0YEV9;E9PPV5	Q92614;F8W6U1;B4DYM1;F8W6Y3	Unconventional myosin-XVIIIa	MYO18A	23.4054	23.4655	23.4712	25.7235	25.8263	25.9446	22.294	22.6233	22.4537	24.0763	24.2163	24.1574	29	29	29	103	97	97	0	768910000	17	16	18	67	67	67	1.16044	-1.33593		6
B0I1S9;O43795;E9PDF6;B2R643;Q9UBC5;E9PHK2;Q05CR5;E7EQD9;B4DTV4;F5GWY8;G3V342;B3KQI2;E7EPB4;H7C2Y7;C9JYW1;Q14777	B0I1S9;O43795;E9PDF6	Unconventional myosin-Ib	MYO1B	16.1967	16.9644	14.9768	14.9251	15.7892	15.8	15.0764	17.5419	17.3262	15.772	15.8628	16.0512	1	2	2	NaN	NaN	NaN	7.355e-20	1165100	1	NaN	1	2	2	2	0.460384	0.496403		16
Q9ULV0;Q9H6Y6;B3KSA2;Q7Z7A5;B4DXH5;Q0P656;F8W6H6;Q9Y4I1;G3V394;F8WE88;A8CDT9;Q9NQX4;F5H363;Q59FF5;B4E147;B5LY56;E7ERV5;Q6P1W8;B4E268;E9PE01;H0YMK3;B4DVH2;O95317;Q9UES5;Q9UES4;O95318;Q9UES3;H0YM93;Q14782	Q9ULV0;Q9H6Y6	Unconventional myosin-Vb	MYO5B	20.7109	20.7503	20.7451	19.7382	19.4726	19.461	19.5515	19.9675	19.7495	14.6932	15.0917	16.3105	15	16	15	4	5	4	4.0711e-154	24371000	9	9	9	1	1	1	1.48898	-2.58569	+	29
E7EW20;Q9UM54;Q14784	E7EW20;Q9UM54	Unconventional myosin-VI	MYO6	18.7455	18.8903	18.6835	18.826	18.8917	18.997	18.31	18.4344	18.161	18.0558	15.5416	16.2797	4	4	4	5	5	5	1.1915e-93	10932000	3	3	3	3	1	1	1.66825	-1.37527		3
P55209;H0YIV4;B7Z2V4;F5H4R6;F8W0J6;B3KNT8;B7Z9C2;F8VV59;B3KV44;F8VY35;F8VUX1;F8VXI6;F8W118;F8W020;H0YHC3;B7Z5H0;F5H1X5;F8VRJ2;F8W543;H0YH88;F8VVB5;A8MZ22;B4DS05;B7ZAC7;B7ZB83;F5HFY4;B7ZAK9;B2R6J4;Q99733;C9JZI7;C9J6D1;E9PKT8;A8MXH2;E9PNJ7;E9PS34;E9PJJ2;E9PNW0	P55209;H0YIV4;B7Z2V4;F5H4R6;F8W0J6;B3KNT8;B7Z9C2;F8VV59;B3KV44;F8VY35;F8VUX1;F8VXI6;F8W118;F8W020;H0YHC3;B7Z5H0;F5H1X5;F8VRJ2;F8W543;H0YH88;F8VVB5	Nucleosome assembly protein 1-like 1	NAP1L1	16.6361	17.2628	17.8279	16.1239	15.438	15.648	17.4299	17.1818	17.8758	17.2788	16.5967	15.6361	2	2	2	NaN	NaN	NaN	2.0131e-10	3277500	3	3	3	2	1	1	0.481891	0.510383		37
O43776;B4DN60;B4DGT6;B4DF91;F5H015;B4DG16	O43776;B4DN60	Asparagine--tRNA ligase, cytoplasmic	NARS	18.9589	19.2875	19.3863	18.4839	18.6897	18.1838	18.3233	18.4783	18.6246	19.5998	19.6204	19.6472	4	4	4	6	6	5	9.7798e-73	18290000	6	4	7	9	9	10	0.28797	0.217272		6
B3KPX5;Q96I59;B2RD66;G3V178;Q9H5H1;E9PRK2;H0YEL9;H0YE96	B3KPX5;Q96I59;B2RD66;G3V178;Q9H5H1;E9PRK2	Probable asparagine--tRNA ligase, mitochondrial	NARS2	15.1272	17.7024	14.8796	16.109	14.8351	16.2106	18.9312	18.302	18.9478	18.736	18.7904	18.813	1	NaN	1	NaN	NaN	NaN	2.8515e-39	8259900	6	4	4	3	4	3	4.0924	2.94275	+	8
B3KMS0;Q15021;B3KY03;B4E0B7;F5GZJ1;F6SSY4;Q6ZV00;E7EN77;A0PJ76;F5GZK7;F5H431	B3KMS0;Q15021;B3KY03;B4E0B7;F5GZJ1;F6SSY4;Q6ZV00;E7EN77	Condensin complex subunit 1	NCAPD2	15.5714	15.1646	15.9215	16.5534	15.1762	15.4427	16.2423	15.801	15.724	16.3415	16.2066	15.7331	NaN	NaN	NaN	1	1	1	8.9316e-16	2031200	3	2	1	1	2	1	0.789439	0.369773		11
A8K4T8;Q15003;E9PHA2;B4DRG7;B4E189;C9J470;H7C415;C9JZP1	A8K4T8;Q15003;E9PHA2;B4DRG7;B4E189;C9J470	Condensin complex subunit 2	NCAPH	17.9403	18.0314	17.8751	16.2695	15.1139	14.346	17.7014	17.8964	18.0986	15.7191	15.2768	16.4953	4	4	3	NaN	NaN	NaN	2.14e-15	3456900	4	4	2	2	1	1	0.125081	0.268567		8
Q09161	Q09161	Nuclear cap-binding protein subunit 1	NCBP1	17.8406	17.8061	17.7675	16.8189	16.9879	16.9939	17.5458	17.4394	17.5131	17.4278	17.7127	17.5978	2	2	2	3	2	2	1.8283e-18	5581300	4	2	4	4	3	3	0.379106	0.170272		1
P19338;B3KTP9;Q6ZS99;E7EX81;B3KM80;Q9BQ02;H7BY16;C9JWL1;C9J1H7;C9JLB1;C9JYW2	P19338;B3KTP9;Q6ZS99;E7EX81;B3KM80;Q9BQ02;H7BY16	Nucleolin	NCL	23.0236	22.954	22.9855	22.175	22.2699	22.2986	21.9823	22.3205	22.149	21.2434	21.3461	21.3939	12	13	11	16	15	15	1.6767e-104	157900000	12	11	12	12	12	12	2.22477	-0.878569		11
E7ESZ7;A8K413;C9JGP9;O95299;Q7Z518;Q8WXC9;Q53SW4;C9J6X0;Q59FM0;Q8N1B9;H7C2X4;H7C1Y7;H7C2W5;Q53QE8	E7ESZ7;A8K413;C9JGP9;O95299;Q7Z518;Q8WXC9;Q53SW4	NADH dehydrogenase [ubiquinone] 1 alpha subcomplex subunit 10, mitochondrial	NDUFA10	15.6682	14.5069	15.3201	15.2179	13.8962	15.899	18.5757	18.5661	18.4737	15.4275	16.3364	14.9263	1	1	1	NaN	NaN	NaN	1.2028e-14	3820800	4	4	4	NaN	NaN	NaN	1.57852	1.96622	+	14
E5KRK5;P28331;B4DIN9;E7ENF3;B4DJ81;Q9P1A0;C9JPQ5	E5KRK5;P28331;B4DIN9;E7ENF3;B4DJ81;Q9P1A0	NADH-ubiquinone oxidoreductase 75 kDa subunit, mitochondrial	NDUFS1	14.134	15.2898	14.9297	16.9817	15.8677	16.3405	17.0795	16.8357	17.3708	16.6117	14.6105	16.4979	1	1	1	NaN	NaN	NaN	3.1419e-30	2586100	3	2	3	2	2	2	0.8353	0.910445		7
O75306;B7Z792;Q53HG2;B7Z9L2;F5H5P7;Q9HC12;Q9HC11	O75306;B7Z792;Q53HG2;B7Z9L2	NADH dehydrogenase [ubiquinone] iron-sulfur protein 2, mitochondrial	NDUFS2	19.1416	19.1138	19.03	16.2126	15.8201	16.3888	20.007	19.5164	19.9028	19.1735	19.3382	19.4538	2	2	2	1	1	1	8.5082e-46	13805000	6	6	6	2	2	2	1.77916	1.94749	+	7
O75489;Q53FM7;Q9UF24;E9PS48;B4DFM8;G3V194;E9PKL8	O75489;Q53FM7;Q9UF24	NADH dehydrogenase [ubiquinone] iron-sulfur protein 3, mitochondrial	NDUFS3;DKFZp586K0821	14.334	16.9335	17.3943	17.1745	16.5152	17.4507	18.7226	18.0297	18.2652	17.5283	17.1717	17.6987	1	2	3	4	2	3	1.0736e-22	5311300	6	5	5	2	2	3	1.41973	1.269		7
G3V1N1;A3F769;O15226;Q6NUN2;A3F768;A2I829;A2I831;A2I832	G3V1N1;A3F769;O15226;Q6NUN2;A3F768;A2I829	NF-kappa-B-repressing factor	NKRF;NRF	18.6676	18.1583	18.4332	16.4463	14.8365	16.1107	18.0602	18.3935	18.337	17.5624	17.7322	17.6451	3	3	3	2	1	1	4.7302e-13	6017200	4	3	3	2	2	3	0.658169	0.846301		8
Q32Q12;P22392;Q6FHN3;E7ERL0;O60361;F6XY72;E5RHP0;C9K028	Q32Q12;P22392;Q6FHN3;E7ERL0;O60361;F6XY72	Nucleoside diphosphate kinase;Nucleoside diphosphate kinase B;Putative nucleoside diphosphate kinase	NME1-NME2;NME2;NME1;NME2P1	19.5621	19.3781	19.2428	15.4426	15.9866	15.6297	19.2905	19.1724	19.0159	16.2993	16.8246	15.0823	4	4	4	1	1	1	1.0579e-14	7160500	5	5	4	NaN	NaN	NaN	0.0231164	0.0738258		8
Q13232;Q9NUF9;H3BPR2	Q13232;Q9NUF9;H3BPR2	Nucleoside diphosphate kinase 3;Nucleoside diphosphate kinase	NME3;c371H6.2	14.6258	15.6955	14.6335	15.1996	14.9221	15.2122	17.0166	17.2347	17.1277	16.1615	15.584	17.4878	NaN	NaN	NaN	NaN	NaN	NaN	1.6433e-12	1344100	2	2	2	1	1	1	3.27914	1.72061	+	3
B3KNC3;Q9Y3T9;Q9H9J5;B4DY21;Q8NAK7	B3KNC3;Q9Y3T9;Q9H9J5	Nucleolar complex protein 2 homolog	NOC2L	15.717	16.3202	16.249	15.23	14.7332	15.3713	16.7671	17.4211	16.8349	15.5606	15.1421	15.5177	1	1	1	NaN	NaN	NaN	2.2113e-09	2349100	2	2	2	2	2	2	0.677137	0.603792		5
Q5SY16	Q5SY16	Polynucleotide 5-hydroxyl-kinase NOL9	NOL9	16.1114	15.4322	15.7354	15.7326	15.8616	15.3407	16.2803	14.9951	16.3164	17.4618	15.5756	15.7442	1	1	2	NaN	NaN	NaN	6.8292e-15	1712600	2	1	2	1	1	2	0.462888	0.359899		1
A8K525;Q15233;F5GYZ3;B7Z4C2;C9JYS8;H7C367;C9IZL7;C9J4X2	A8K525;Q15233;F5GYZ3;B7Z4C2;C9JYS8;H7C367	Non-POU domain-containing octamer-binding protein	NONO	22.2977	22.1164	22.1726	21.6439	21.5339	21.6885	21.4369	21.6282	21.5925	21.3877	21.4425	21.4821	15	13	15	14	15	15	4.9438e-150	112410000	18	17	17	15	15	15	1.87988	-0.413837		8
F1D8R0;P24468;P10589;F1DAL9;F1DAL6;F1DAL8;F1DAL7;H3BTC2;REV__C9JFT6	F1D8R0;P24468;P10589;F1DAL9;F1DAL6;F1DAL8;F1DAL7	COUP transcription factor 2;COUP transcription factor 1	NR2F2;NR2F1	18.9243	18.8057	18.8647	18.9094	18.8224	18.9489	19.6273	19.439	19.6472	18.9714	19.2562	18.7359	5	4	5	5	5	4	3.2546e-22	17622000	6	7	7	3	2	3	1.60712	0.400242		9
P46459;B7Z5J7;I3L0N3;B4DSK5;B4DH19;B7Z9U2;B4DFA2;B4DGR3;Q96D47;D3DXJ4;I3L2G1	P46459;B7Z5J7;I3L0N3;B4DSK5;B4DH19;B7Z9U2;B4DFA2;B4DGR3;Q96D47;D3DXJ4	Vesicle-fusing ATPase	NSF	18.0542	18.251	18.2217	14.8851	15.8097	16.1833	17.8131	17.9527	18.0225	15.6671	16.1034	14.5589	5	5	5	NaN	NaN	NaN	1.4096e-34	4721400	3	3	2	NaN	NaN	NaN	0.0948161	-0.214539		11
A8K529;Q08J23;B3KP09;G3V1R4;D6RAS3	A8K529;Q08J23;B3KP09;G3V1R4	tRNA (cytosine(34)-C(5))-methyltransferase	NSUN2	20.4782	20.2414	20.3375	19.3617	18.4933	18.2449	21.0584	21.3854	21.2245	20.2779	20.4832	20.4491	9	10	11	5	3	3	1.1814e-169	41117000	13	15	14	13	14	14	1.80247	1.28693		5
Q96CB9;B3KQ50;B4DHA4;A8K8I8;B3KUM0	Q96CB9;B3KQ50;B4DHA4;A8K8I8;B3KUM0	Putative methyltransferase NSUN4	NSUN4	15.1686	15.7194	16.2178	16.0073	15.0899	16.8984	21.2282	21.3392	14.5424	16.5813	14.8997	15.6591	1	1	1	NaN	NaN	NaN	7.1878e-10	70315000	2	3	1	1	NaN	1	0.572504	1.52474		5
B2R6U8;O43809;H3BND3;H3BV41;Q5HYH5	B2R6U8;O43809;H3BND3;H3BV41	Cleavage and polyadenylation specificity factor subunit 5	NUDT21	17.1792	17.3669	17.942	17.1289	17.154	17.235	18.1321	17.3352	17.6457	18.1306	17.6859	17.9544	2	2	3	4	4	4	6.3731e-48	5451000	3	4	4	3	3	3	1.62301	0.479654		5
P57740;B4DZ67;Q6PJE1	P57740;B4DZ67;Q6PJE1	Nuclear pore complex protein Nup107	NUP107	16.7519	16.7362	16.4217	16.4879	14.6956	16.0449	15.723	15.679	15.716	16.6078	15.1489	15.9171	2	2	2	NaN	NaN	NaN	0.00022289	597960	1	1	1	NaN	NaN	NaN	0.499444	-0.391052		3
Q8WUM0;F5H5C2;B4E3T7;A6NGS4;B4E206;Q5T8N1	Q8WUM0;F5H5C2;B4E3T7;A6NGS4;B4E206;Q5T8N1	Nuclear pore complex protein Nup133	NUP133	16.9242	16.3803	15.6714	15.4927	15.0645	15.8414	16.3685	16.3105	16.7231	15.4456	16.0763	16.0106	1	1	1	NaN	NaN	NaN	3.4862e-17	1609600	3	2	2	2	1	2	0.357531	0.260004		6
O75694;B4DLT2;E9PF10;B3KMK3	O75694;B4DLT2;E9PF10;B3KMK3	Nuclear pore complex protein Nup155	NUP155	15.5985	15.1494	17.0208	16.3335	14.9434	17.3632	16.4024	16.5582	15.8666	16.1695	16.4739	16.4939	1	1	1	NaN	NaN	NaN	6.803e-09	1429700	2	1	NaN	3	2	2	0.257897	0.259284		4
Q5SRE5;F8W973;Q9BS12;H7C4K7;F2Z376	Q5SRE5;F8W973	Nucleoporin NUP188 homolog	NUP188	15.5595	16.2474	14.7766	15.669	15.013	15.0098	18.2086	18.5579	18.4828	18.5783	18.6774	18.8328	2	3	3	NaN	1	NaN	2.045e-54	6159000	5	5	6	4	4	4	6.94512	3.17707	+	5
Q92621;B4DE72;Q6P486;Q6DKH1;Q4VBX7;F8WCW4;F2Z2D0	Q92621;B4DE72;Q6P486	Nuclear pore complex protein Nup205	NUP205	14.7608	15.36	15.1051	17.1553	15.5466	15.0372	17.7235	17.8715	18.0494	16.2699	15.462	16.5559	1	1	1	NaN	NaN	NaN	2.0624e-23	2703400	3	3	5	3	3	2	1.65525	1.49454		7
H3BVG0;A8K897;Q8N1F7;H3BM93;H3BP95;H3BRI8;H3BMX0;H3BV11;H3BNN5;H3BVE2;H3BPA9;H3BRD9;H3BNG7	H3BVG0;A8K897;Q8N1F7	Nuclear pore complex protein Nup93	NUP93	17.5778	18.2193	18.4542	15.9405	16.5015	15.3157	18.1991	18.2989	18.4016	18.2654	18.2687	18.3711	3	3	3	1	1	NaN	5.1213e-39	6051400	7	5	6	4	3	4	1.49467	1.29927		13
Q9UBU9;E9PIN3;Q59E96;B4E227;E9PLA7;Q68CW9;B4E3J0	Q9UBU9;E9PIN3;Q59E96	Nuclear RNA export factor 1	NXF1	16.9907	17.5146	17.8484	15.7726	15.9048	15.8637	15.8034	15.577	15.2333	15.9154	16.4127	15.0259	2	2	2	1	1	1	1.8682e-28	3941600	1	NaN	1	3	2	3	1.36138	-0.987858		7
P04181;Q59HE2	P04181;Q59HE2	Ornithine aminotransferase, mitochondrial;Ornithine aminotransferase, hepatic form;Ornithine aminotransferase, renal form	OAT	24.0803	24.0082	24.0793	23.8704	23.8704	23.8554	23.6461	23.679	23.6248	23.139	23.1279	23.1483	12	12	12	11	10	10	2.1082e-137	362530000	14	14	13	16	17	18	3.01793	-0.56648		2
O15294;Q548W1;B4DTL6	O15294;Q548W1	UDP-N-acetylglucosamine--peptide N-acetylglucosaminyltransferase 110 kDa subunit	OGT	15.1616	15.222	16.1065	15.6023	16.6895	15.3725	16.1918	14.794	16.3752	16.8512	15.2771	15.2887	2	2	2	NaN	NaN	NaN	2.1305e-10	1419500	NaN	NaN	NaN	NaN	NaN	NaN	0.0955132	0.103926		3
A4D0P7;O43913;Q53FC8;A8K8C0;Q9UDM8;B4DXT8;G3V0H0;Q8NDU9	A4D0P7;O43913;Q53FC8;A8K8C0;Q9UDM8;B4DXT8	Origin recognition complex subunit 5	ORC5L;ORC5	15.3948	16.4103	16.6127	17.7228	17.3444	16.696	18.6572	18.1904	18.5304	18.5145	18.1544	18.5158	2	2	2	2	2	2	3.7171e-21	7059500	7	4	6	5	5	5	3.3275	1.73028	+	8
G3V0I6;Q01804;D6RI06;Q7RTX8;A0PJA7;D6RA27	G3V0I6;Q01804	OTU domain-containing protein 4	OTUD4	21.1381	21.0975	21.1157	21.7482	21.8921	21.9952	19.9101	20.2968	20.1759	21.4154	21.4989	21.4666	13	13	13	20	20	20	7.7405e-172	90472000	5	5	5	21	20	21	1.14786	-0.703845		6
B2R5V2;P55809;Q6IAV5;B7Z609;E9PDW2;B7Z528;A1E286;H0YGE8;B3KS89;Q9BYC2;Q9H7N8	B2R5V2;P55809;Q6IAV5;B7Z609;E9PDW2	Succinyl-CoA:3-ketoacid-coenzyme A transferase 1, mitochondrial	OXCT1;OXCT	15.0908	15.0101	16.0043	16.3115	15.9738	15.5305	19.6309	19.6925	19.5123	18.9306	19.3502	18.7758	1	1	1	NaN	NaN	NaN	1.3509e-25	12256000	8	7	7	2	4	4	7.09708	3.66189	+	11
Q53TM1;Q9Y3B4	Q53TM1;Q9Y3B4	Pre-mRNA branch site protein p14	P14;SF3B14	21.8916	21.8699	22.05	22.5381	22.4828	22.3522	22.2147	21.8546	22.1332	21.9152	21.9581	22.0112	7	7	7	8	8	8	4.9886e-70	122310000	7	7	7	8	8	7	0.696145	-0.182966		2
Q5VSQ6;C9JL12;P13674	Q5VSQ6;C9JL12;P13674	Prolyl 4-hydroxylase subunit alpha-1	P4HA1	15.2712	16.1683	15.8761	16.1488	14.6408	15.3315	21.9234	22.1692	22.058	22.0337	21.9897	21.9615	NaN	NaN	NaN	NaN	NaN	NaN	1.3047e-172	99657000	13	14	12	17	17	18	9.80215	6.44977	+	3
P07237;E7EPA8;H7BZ94;B4DUA5;F5H8J2;I3L2P8;B4DNL5;B4DLN6;H0Y3Z3;Q96C96;I3L398;I3L312;B3KTQ9;B4DJS0;I3NI03;I3L4M2;I3L0S0;I3L3U6;B4DNP9;I3L3P5;I3L514;I3L1Y5	P07237;E7EPA8;H7BZ94;B4DUA5;F5H8J2;I3L2P8;B4DNL5;B4DLN6;H0Y3Z3;Q96C96	Protein disulfide-isomerase	P4HB	17.9613	17.9108	17.8926	14.7782	14.9143	14.1441	22.5407	22.7562	22.6395	22.4578	22.669	22.5891	2	2	2	NaN	NaN	NaN	1.688e-207	125160000	22	21	20	21	22	21	5.14718	6.34186	+	22
Q05D08;H0Y3X3;Q9UQ80;Q6PIN5;A8K6Y1;F8VTY8;F8VRZ3;F8VR77;F8W0A3;H0YIN7;F8VZ69	Q05D08;H0Y3X3;Q9UQ80;Q6PIN5;A8K6Y1;F8VTY8;F8VRZ3	Proliferation-associated protein 2G4	PA2G4	19.9144	19.6567	19.7497	19.1724	19.1712	19.1634	19.7224	19.8942	19.7493	18.9409	18.962	18.8575	5	5	6	5	5	5	1.1215e-49	21490000	7	6	6	5	5	5	0.195462	-0.116897		11
P11940;B4DZW4;E7EQV3;B3KT93;B4DQX0;E7ERJ7;H0YAR2;H0YBQ4;Q3ZCS4;Q5VX58;Q9H361;Q2VIP3;H0YBN4;H3BNY3;H0YAP2;Q4VXU2;H0Y5F5;H3BPI5;H0YB86;E5RJB9;E5RH24;E5RGH3;Q4VY17;H0YCC8;B1ANR7;Q96DU9;Q53GL4;Q59GZ7;B4DM75;Q3B867;Q147Y3;H0YEU6;Q15164;H0YEQ8;E5RHG7	P11940;B4DZW4;E7EQV3;B3KT93;B4DQX0;E7ERJ7;H0YAR2;H0YBQ4;Q3ZCS4;Q5VX58;Q9H361;Q2VIP3	Polyadenylate-binding protein 1;Polyadenylate-binding protein 3	PABPC1;PABPC3	19.7269	20.0355	20.1846	19.4588	19.2688	19.3883	19.3517	19.0924	19.3821	19.5932	19.6669	19.7828	12	12	11	9	8	8	1.5793e-118	25380000	6	6	6	10	9	10	0.520225	-0.198956		35
Q86U42;G3V4T2;B4DEH8;H0YJH9	Q86U42;G3V4T2;B4DEH8	Polyadenylate-binding protein 2	PABPN1	15.314	15.9305	16.142	16.0794	15.3618	16.1848	15.6905	16.1293	15.3172	16.5465	17.6762	17.7656	1	1	1	1	NaN	1	1.2861e-13	2421800	2	NaN	1	2	3	2	0.809691	0.685497		4
Q8N7H5;F8W9Q2;B4DGJ5	Q8N7H5;F8W9Q2;B4DGJ5	RNA polymerase II-associated factor 1 homolog	PAF1	15.874	14.3252	16.0351	15.4966	14.8937	16.1771	17.8578	18.3621	18.2936	15.9496	15.2111	14.7829	NaN	NaN	NaN	NaN	NaN	NaN	1.8149e-27	4365900	5	4	4	3	3	3	0.965059	1.27591		3
P09874;B4E0E1;B2R5W3;F8WC10;Q6PJL0;Q05D33;Q5VX85;Q5VX84;Q96P95	P09874;B4E0E1;B2R5W3	Poly [ADP-ribose] polymerase 1	PARP1	22.0819	22.0229	22.016	21.4586	21.5679	21.6754	21.5094	21.7851	21.6792	21.0465	21.2142	21.2546	17	16	17	14	15	15	8.867e-203	111180000	16	15	16	15	14	14	1.43796	-0.388932		9
Q86U86;E7EVG2;H0Y5B5;Q9NUX9;C9JPI5;Q5EBM5;Q6IRX1;C9JQF1;Q9NVM2;C9J053	Q86U86;E7EVG2;H0Y5B5	Protein polybromo-1	PBRM1	19.0297	19.1823	19.1988	19.137	19.053	19.3188	18.4737	18.7779	18.9255	19.0156	18.949	18.8106	6	7	7	7	7	7	1.6993e-60	17076000	4	3	3	8	8	7	2.3427	-0.327895		10
Q15365;Q53SS8;F8VTZ0	Q15365;Q53SS8	Poly(rC)-binding protein 1	PCBP1	20.8609	20.6624	20.6227	20.8247	20.6157	20.6584	21.3383	20.9104	21.1397	20.8158	20.7346	21.0938	4	4	4	4	4	4	3.5531e-121	51788000	5	5	5	4	4	5	1.8156	0.29798		3
Q59HD4;I6L8F9;Q15366;G3V0E8;F8VRG9;B4DXP5;F8VZX2;H3BRU6;B4DLC0;B4DRD7;F8VWQ4;P57721;E9PFP8;Q5MJP6;H9KV40;F8VRH0;F8VXH9;H3BSS4;F8W0G4;F8W1G6;H3BND9	Q59HD4;I6L8F9;Q15366;G3V0E8;F8VRG9;B4DXP5;F8VZX2;H3BRU6;B4DLC0;B4DRD7;F8VWQ4;P57721;E9PFP8;Q5MJP6;H9KV40;F8VRH0;F8VXH9	Poly(rC)-binding protein 2;Poly(rC)-binding protein 3	PCBP2;PCBP3	21.3064	21.0714	21.094	20.9831	21.1862	21.1834	21.7866	21.6749	21.6868	21.0898	21.0755	21.0842	4	4	5	6	7	8	2.2716e-124	79262000	8	8	9	9	9	8	0.957784	0.262233		21
E7EX59;C9JQS9;Q59GV0;E9PDR0;P05166;E7ETT1;E7EUY3;E7ETT4;B7Z8A8;E9PEC3;F8WBI9;B7Z7U9;Q9HBR7;E7ENC1;Q86TD7;Q8WVH4	E7EX59;C9JQS9;Q59GV0;E9PDR0;P05166;E7ETT1;E7EUY3;E7ETT4;B7Z8A8;E9PEC3;F8WBI9;B7Z7U9;Q9HBR7;E7ENC1;Q86TD7	Propionyl-CoA carboxylase beta chain, mitochondrial	PCCB;DKFZp451E113	14.6848	16.4652	15.1555	15.042	15.914	15.4826	18.4773	18.6016	18.6594	14.0462	15.3977	15.5206	NaN	1	NaN	NaN	NaN	NaN	2.2401e-66	3778500	5	5	5	2	2	2	0.798623	1.32645		16
Q9BYE7	Q9BYE7	Polycomb group RING finger protein 6	PCGF6	21.7986	21.5388	21.5069	21.1148	20.8334	21.1716	21.4095	21.6967	20.9061	20.9822	21.0153	21.0346	7	7	7	7	6	6	4.9018e-82	77823000	7	8	7	7	8	7	0.355807	-0.153324		1
Q16822;Q6IB91;H0YM31;B4DW73;H0YML5;H0YMA5;H0YNG4;H0YMU6;P35558;B4E1E8;F5GZM4	Q16822;Q6IB91;H0YM31;B4DW73;H0YML5	Phosphoenolpyruvate carboxykinase [GTP], mitochondrial	PCK2	19.2738	19.2553	19.1074	18.9283	18.6132	18.4974	20.5407	20.2428	20.3421	20.5972	20.5079	20.6531	7	6	6	5	5	4	9.5496e-132	34857000	13	13	12	14	14	14	5.92016	1.53472	+	11
P12004;Q6FHF5;Q6FI35;B4DUA2;Q7Z6A1;Q7Z6A2;Q7Z6A3	P12004;Q6FHF5;Q6FI35	Proliferating cell nuclear antigen	PCNA	21.972	21.9201	21.9918	21.6465	21.7408	21.6143	22.0795	22.0706	22.1233	21.7257	21.8648	21.743	9	11	10	10	11	9	7.3863e-204	117980000	13	10	10	13	14	13	0.588324	0.120232		7
D3DN52;Q8WW12;Q53GF3	D3DN52;Q8WW12;Q53GF3	PEST proteolytic signal-containing nuclear protein	PCNP	16.0411	15.5905	15.3368	20.063	20.205	20.2034	15.7972	16.1595	15.7818	19.3857	19.5423	19.1163	1	1	1	6	6	6	1.4667e-28	16221000	1	1	1	2	2	2	0.0796238	-0.276177		3
Q6L8Q7;F6T1Q0	Q6L8Q7;F6T1Q0	2,5-phosphodiesterase 12	PDE12	17.5507	17.6099	17.6458	16.3618	17.1189	15.2766	17.6906	18.1276	17.6064	17.9157	18.0159	18.0309	2	2	2	1	1	1	1.5479e-15	6970400	3	2	3	4	3	3	1.47368	0.970565		2
P08559;B2R5P7;Q53GE3;A5YPB6;A5PHJ9;Q5JPU1;Q5JPT9;Q5JPU0;P29803;Q5JPU2;Q5JPU3;P78557;Q6LCA3;Q99724;Q99725;Q9UNV7	P08559;B2R5P7;Q53GE3;A5YPB6;A5PHJ9	Pyruvate dehydrogenase E1 component subunit alpha, somatic form, mitochondrial	PDHA1;PDHA1/LOC79064	20.086	20.3265	20.4015	20.502	20.5132	20.5691	20.6483	20.4048	20.5544	20.1561	20.2209	20.202	6	6	6	6	6	6	6.6255e-42	39593000	11	9	10	9	10	7	0.121791	-0.0352869		16
P11177;C9J634;F8WF02;Q59G68	P11177;C9J634;F8WF02	Pyruvate dehydrogenase E1 component subunit beta, mitochondrial	PDHB	19.1092	18.8106	18.7515	18.6643	18.8714	18.6533	19.0253	18.8653	19.1128	18.6821	18.666	18.7611	2	3	3	6	6	7	2.2526e-53	12979000	7	6	8	6	6	6	0.161789	0.0420526		4
B2R673;O00330;E9PB14;H0YD97;B4DW62;E9PBP7;E9PRI6;E9PLU0	B2R673;O00330;E9PB14;H0YD97;B4DW62;E9PBP7	Pyruvate dehydrogenase protein X component, mitochondrial	PDHX	18.4774	18.1893	18.0477	15.8872	15.355	16.1399	18.5437	18.7118	18.2142	15.9596	15.9676	15.3481	2	2	2	NaN	1	NaN	1.1772e-26	5837700	5	5	3	2	2	1	0.0459354	0.108106		8
P30101;G5EA52;B3KQT9;B4DDM1;F5H119;B3KQT2	P30101;G5EA52;B3KQT9;B4DDM1;F5H119;B3KQT2	Protein disulfide-isomerase A3	PDIA3	15.4151	16.6101	15.1574	15.386	15.9077	16.6992	16.4034	15.4308	15.4343	17.0715	15.4328	15.0386	NaN	NaN	NaN	1	1	1	7.8019e-05	1033600	NaN	NaN	NaN	1	1	1	0.0523365	-0.0606866		6
B3KY95;B5MCQ5;B7Z4M8;F8WA83;Q15084;Q53RC7;B7Z254	B3KY95;B5MCQ5;B7Z4M8;F8WA83;Q15084;Q53RC7;B7Z254	Protein disulfide-isomerase A6	PDIA6;P5	17.8325	18.1427	18.0344	17.5647	17.3831	15.9743	18.9514	18.5107	18.8484	16.1046	15.6757	15.9967	5	6	5	2	2	1	1.1968e-51	6852000	5	5	5	1	1	1	0.0712328	-0.140691		7
Q15118;E9PD65;Q53R49;B7Z7N6;Q308M4;B7Z937;B7Z207;C9JKT3;C9IYB4;F8WEJ6;F8WC75	Q15118;E9PD65;Q53R49;B7Z7N6;Q308M4;B7Z937;B7Z207	[Pyruvate dehydrogenase [lipoamide]] kinase isozyme 1, mitochondrial	PDK1	17.8829	17.6911	17.3458	17.1293	16.2204	14.9565	18.9321	18.1079	18.5662	17.8755	17.4748	17.9696	3	3	3	2	2	1	5.3922e-21	5225900	7	7	6	2	2	2	1.56136	1.28335		11
Q15120	Q15120	[Pyruvate dehydrogenase [lipoamide]] kinase isozyme 3, mitochondrial	PDK3	15.3315	16.9058	15.1965	14.9818	16.1579	15.1996	18.0311	17.7672	17.5982	17.66	17.4197	17.2588	NaN	NaN	NaN	1	1	1	4.7997e-15	3666200	2	2	2	2	2	2	3.96558	1.99366	+	1
G1UI16;Q29RF7;Q96DB6;B3KMN2;H0Y9L6	G1UI16;Q29RF7	Sister chromatid cohesion protein PDS5 homolog A	PDS5A	15.5315	16.4675	16.1536	15.1052	15.4019	15.6595	15.6347	15.8381	15.6806	16.6951	16.3679	16.216	NaN	NaN	NaN	1	1	1	5.2976e-33	1568400	1	1	2	2	2	3	0.660124	0.352213		5
E5KSY5;Q96RR1;Q9H6V3;B4DLM7	E5KSY5;Q96RR1;Q9H6V3	Twinkle protein, mitochondrial	PEO1;C10orf2	15.1924	14.9691	15.0225	15.5484	15.5778	16.2964	15.3955	15.4648	15.4068	16.8362	15.3994	15.4691	1	1	1	2	2	1	1.5912e-27	2948500	3	2	3	3	2	3	0.319072	0.227549		4
B7Z955;Q5VX20;Q16875;Q5VX18;Q5W015;B7Z8A0;Q5VX15;F2Z2I2;E9PGD4;B7Z7U8;H0Y483;Q5VX17;O60825;B0FLL2;B4DY91;B4DI16;Q68DE0;F5H5L1;O60352;P16118;Q4VBA8;B2R6L2;Q16877;Q66S35;B7Z5C3;I1Z9G4;Q64EX5;Q5XLC2;B4DUN5;Q5XLC3;Q4VBA9;I1Z9G3;Q6ZNA2	B7Z955;Q5VX20;Q16875;Q5VX18;Q5W015;B7Z8A0;Q5VX15;F2Z2I2;E9PGD4	6-phosphofructo-2-kinase/fructose-2,6-bisphosphatase 3;6-phosphofructo-2-kinase;Fructose-2,6-bisphosphatase	PFKFB3	19.6061	19.6021	19.5945	19.0087	19.0068	19.1561	19.0542	19.2424	19.1017	19.0126	19.1365	19.064	6	8	8	4	5	4	2.7362e-112	20902000	4	4	4	7	8	8	0.974331	-0.227166		33
P17858;F5H3H2;Q7L2M7;Q9BSP4;Q59GI2;B3KNQ7;Q6MZK4;Q7Z3R9	P17858;F5H3H2;Q7L2M7;Q9BSP4	6-phosphofructokinase, liver type	PFKL	16.5665	16.4751	16.7839	15.4424	15.0883	15.3657	16.1443	15.1234	16.8745	15.4489	15.6325	14.6874	2	2	2	NaN	NaN	NaN	3.5231e-66	898610	NaN	NaN	NaN	1	1	1	0.297783	-0.301818		8
Q01813;B3KS15;Q5VSR7;H0Y3P8;Q8WTZ9;O14943;B1APP6;Q5VSR5;B1APP8;H0Y3Y3;Q5VSR6;B1APP7;Q49A78;H0Y757;B1APP9	Q01813;B3KS15;Q5VSR7;H0Y3P8	6-phosphofructokinase type C;6-phosphofructokinase	PFKP	19.05	19.3381	19.3633	14.8145	15.6548	16.0313	19.3653	19.5714	19.5246	19.3182	19.7221	19.4666	5	6	6	1	1	1	1.273e-101	17632000	11	9	11	10	10	9	1.482	2.11933	+	15
P07737;I3L3D5;CON__P02584;P02584	P07737	Profilin-1	PFN1	20.251	20.0942	19.9252	20.5298	20.5454	20.5875	19.9854	19.4536	19.6209	20.1024	20.0772	20.1407	6	5	6	7	7	7	2.306e-59	33467000	5	5	6	7	7	7	1.58997	-0.425467		4
A9LN06;Q96HS1;F5GXG4	A9LN06;Q96HS1	Serine/threonine-protein phosphatase PGAM5, mitochondrial	PGAM5-L;PGAM5	20.7793	20.3869	20.3891	20.5462	20.5336	20.8051	21.3077	21.4274	21.2992	20.7331	20.805	20.7379	4	4	4	5	5	5	1.7909e-38	57707000	9	10	9	8	8	8	1.97884	0.478354		3
A8K4W6;P00558;B7Z7A9;P07205;B4E1H9	A8K4W6;P00558;B7Z7A9;P07205;B4E1H9	Phosphoglycerate kinase;Phosphoglycerate kinase 1;Phosphoglycerate kinase 2	PGK1;PGK2	15.4887	15.9718	15.2798	15.3979	14.9677	15.5323	17.6976	16.3026	16.7579	15.3311	15.9952	14.5753	1	1	1	1	1	1	5.5308e-07	2245300	2	2	2	1	1	1	0.743917	0.670267		5
O00264;Q6IB11;B7Z1L3	O00264;Q6IB11;B7Z1L3	Membrane-associated progesterone receptor component 1	PGRMC1	16.1372	15.8302	16.6516	15.8606	15.4956	14.8427	16.4778	15.4818	15.4473	14.2722	16.0851	15.6981	NaN	NaN	NaN	NaN	NaN	NaN	5.9859e-09	1503100	1	1	1	1	1	1	0.237086	-0.225951		3
Q99623;F5GY37;B4DP75;F5GWA7;F5H3X6;B4DW05;F5H0S4;F5H0C5;F5H2D2	Q99623;F5GY37;B4DP75;F5GWA7;F5H3X6;B4DW05	Prohibitin-2	PHB2	18.6311	18.3703	17.4935	18.2674	18.5886	18.732	18.0115	17.2343	16.3829	17.3678	17.4195	17.4427	5	3	5	4	4	4	8.978e-16	7552600	2	1	1	2	2	2	2.356	-1.03737		9
Q92576;E7EVH3;B4DQ09;E7ER40;A8K376;B3KP41;E9PE34;D6R9X2;B0AZS7;H0Y8L0	Q92576;E7EVH3;B4DQ09;E7ER40	PHD finger protein 3	PHF3	15.993	16.2741	14.6834	15.9697	15.7395	15.1204	18.5783	18.4985	18.385	16.1148	16.1365	15.7078	NaN	NaN	NaN	NaN	NaN	NaN	2.4819e-23	4007100	3	2	4	NaN	NaN	NaN	1.5863	1.60678	+	10
Q7RTV0	Q7RTV0	PHD finger-like domain-containing protein 5A	PHF5A	22.4885	22.2653	22.2595	22.5781	22.6774	22.7565	21.9316	21.9902	21.8983	21.597	21.5557	21.7237	4	4	4	5	5	5	1.8459e-95	134580000	5	4	5	5	5	5	4.09142	-0.721481		1
E9PC97;Q8IWS0;B4E0G4;Q5JRC6;B4E138;A8K230	E9PC97;Q8IWS0;B4E0G4;Q5JRC6;B4E138;A8K230	PHD finger protein 6	PHF6	19.4325	19.3773	19.414	19.4546	19.4432	19.174	20.1071	20.1407	20.1641	19.6085	19.7776	19.505	6	5	5	4	3	3	5.7172e-103	25612000	8	7	7	6	7	7	2.57029	0.501249		6
O43175;B3KSC3;Q5SZU1;F5H634;Q9UMY2;Q8N5M8;Q9UMY3;F5GYN9;Q96RV5;Q96RV6;Q96RV7	O43175;B3KSC3;Q5SZU1;F5H634;Q9UMY2;Q8N5M8	D-3-phosphoglycerate dehydrogenase	PHGDH;PGDH3	18.9461	18.9279	18.9371	18.7229	18.7366	18.8742	19.6358	19.5048	19.4508	19.708	19.7041	19.6975	6	6	6	3	3	3	2.3326e-70	19994000	5	5	5	5	5	5	6.62231	0.759354		11
Q9P1Y6;B7ZM66;F8WEF5;B7ZM65;E9PJ24	Q9P1Y6;B7ZM66;F8WEF5;B7ZM65;E9PJ24	PHD and RING finger domain-containing protein 1	PHRF1	16.551	16.1449	15.9629	14.4932	17.1523	16.6699	14.7509	16.3395	16.6717	16.4187	16.6079	15.5761	NaN	NaN	NaN	NaN	NaN	NaN	2.7129e-12	2723600	1	1	1	NaN	NaN	NaN	0.0766743	-0.101581		5
P14618;B4DRT3;H3BTN5;E9PF79;B4DNK4;H3BQ34;Q8WUW7;H3BTJ2;H3BUW1;E7EUJ4;Q504U3;H3BT25;H3BSU3;H3BU13;E7ESY9;O75758;Q16715;B1AVT2;P30613;Q16716;B1AVT1;B4DPM0;H3BQZ3;H3BN34	P14618;B4DRT3;H3BTN5;E9PF79;B4DNK4;H3BQ34	Pyruvate kinase isozymes M1/M2;Pyruvate kinase	PKM2	21.3401	21.2606	21.2862	20.4959	20.5684	20.6254	20.7128	20.8483	20.7462	20.7178	20.6783	20.7205	11	12	12	8	9	8	2.7114e-155	63596000	7	7	7	10	10	10	0.559296	-0.192119		24
B2R841;P53350;Q59GD0;B4E083;D3DWF3;I3L2H5	B2R841;P53350;Q59GD0;B4E083;D3DWF3;I3L2H5	Serine/threonine-protein kinase PLK1	PLK1	15.6328	15.9488	16.0791	15.969	15.1211	15.7206	17.3056	15.6836	15.7072	16.7816	16.7724	16.8479	NaN	NaN	NaN	NaN	NaN	NaN	5.512e-14	1214200	NaN	NaN	NaN	2	2	2	1.51283	0.771149		6
B4DR87;B2R5M9;Q02809;B4DGN8;B4DHT1;E7EWK8	B4DR87;B2R5M9;Q02809;B4DGN8	Procollagen-lysine,2-oxoglutarate 5-dioxygenase 1	PLOD1	15.4638	15.7729	16.1709	15.9136	16.644	16.6328	16.3815	15.8776	16.8383	15.6983	15.4085	16.6558	1	1	1	1	2	2	4.9338e-13	1625200	1	1	NaN	1	1	1	0.0515133	0.0436201		6
A8MW61;O43660;H0YA24;D6RA26;B7Z982;H0YAA2	A8MW61;O43660	Pleiotropic regulator 1	PLRG1	22.1768	22.2367	22.2177	22.0324	22.1099	22.1032	21.804	22.0045	21.9469	22.1857	22.2981	22.3239	12	12	11	11	11	11	7.2371e-200	137740000	11	11	11	15	15	15	0.238388	-0.0522388		6
Q10713;B4DKL3;Q5SXN9;B4DRK5	Q10713;B4DKL3;Q5SXN9;B4DRK5	Mitochondrial-processing peptidase subunit alpha	PMPCA	15.2124	14.6181	14.7465	15.5915	15.3212	15.6203	14.7237	15.3149	16.0858	15.3924	14.9999	16.1126	NaN	NaN	NaN	NaN	NaN	NaN	1.065e-07	1412800	1	1	1	1	1	1	0.398745	0.253247		4
B3KM34;O75439;Q96CP5;G3V0E4;A8K1E9;B4DM90;E7ERZ4;B3KQ85;Q9UG64;F8WAZ6;F8WBE1;F8WEA6	B3KM34;O75439;Q96CP5;G3V0E4;A8K1E9;B4DM90;E7ERZ4;B3KQ85;Q9UG64;F8WAZ6	Mitochondrial-processing peptidase subunit beta	PMPCB;DKFZp586I1223	20.1766	19.7799	19.9746	19.604	19.6888	19.8546	21.036	21.0677	20.9683	20.0816	20.0342	20.058	4	3	4	3	3	3	1.2028e-59	38614000	9	9	9	6	7	8	1.86662	0.694567		12
A8K964;Q9H307;B4DTD4;G3V579;G3V5F0;B4E392	A8K964;Q9H307	Pinin	PNN	19.5926	19.408	19.3392	19.2195	19.2448	15.0559	19.505	19.5557	19.8408	19.8392	19.7084	19.8467	4	4	4	2	2	1	3.6729e-34	25199000	5	5	5	10	10	11	0.773755	1.07264		6
P28340;Q308M6;Q59FA0;H0Y3D1	P28340;Q308M6;Q59FA0;H0Y3D1	DNA polymerase delta catalytic subunit;DNA polymerase	POLD1	15.8651	14.4553	16.1531	14.8876	16.2559	16.1903	14.7586	15.5684	15.9212	16.3427	16.4644	15.5419	1	1	1	1	1	1	9.1667e-14	1492500	1	NaN	1	2	2	2	0.123922	0.131603		4
Q9Y2S7;B4DEM9;Q9UG21	Q9Y2S7;B4DEM9	Polymerase delta-interacting protein 2	POLDIP2	20.4356	20.1375	20.1792	19.1726	19.0418	19.1698	20.338	20.0403	20.0458	18.7687	18.9774	18.9227	5	5	5	4	4	4	6.3881e-65	23728000	5	5	5	5	5	5	0.181195	-0.173944		3
B4E0L0;Q9BY77;Q96DI9;Q659C6;F8WCX5;B4DMM2;Q8WUT1;F8WEE2;Q6R954;B4DSH9	B4E0L0;Q9BY77;Q96DI9;Q659C6;F8WCX5;B4DMM2	Polymerase delta-interacting protein 3	POLDIP3;DKFZp434G0310	19.7987	19.6541	19.8399	19.2569	19.3783	19.4217	20.3125	20.4608	20.3981	19.7212	19.7682	19.7464	4	4	4	5	6	5	4.0315e-122	29408000	6	7	7	9	9	8	1.80201	0.509575		10
E7ETS8;Q9Y5S5;Q07864;Q9Y5S4;F5H1D6;Q9UNF3;D3DXI9;F5H7H6;E7ENR1;Q59EA9;Q96IE1;F5H3W5	E7ETS8;Q9Y5S5;Q07864;Q9Y5S4;F5H1D6;Q9UNF3;D3DXI9;F5H7H6;E7ENR1;Q59EA9;Q96IE1;F5H3W5	DNA polymerase;DNA polymerase epsilon catalytic subunit A	POLE;POLE1	16.6692	15.9948	16.7932	15.6151	15.4582	14.167	15.9697	14.9979	15.7785	15.334	15.0232	14.8823	NaN	NaN	NaN	NaN	NaN	NaN	1.1068e-08	337750	NaN	NaN	NaN	2	2	2	0.494089	-0.452		12
P24928;Q6NX41;B4DET1;Q15161	P24928	DNA-directed RNA polymerase II subunit RPB1	POLR2A	16.2365	16.2717	15.4876	17.0719	15.5067	18.5979	23.978	24.3453	24.2529	21.6493	21.9998	21.8469	1	1	1	1	1	2	0	245190000	54	54	51	20	22	21	5.41121	6.48333	+	4
P30876;B4DHJ3;C9J2Y9;B4DH29;C9J4M6;B4DR40;B2WTN6;C9JZW8;C9JMN3	P30876;B4DHJ3;C9J2Y9;B4DH29;C9J4M6;B4DR40	DNA-directed RNA polymerase II subunit RPB2;DNA-directed RNA polymerase	POLR2B	17.2786	18.3099	15.7277	14.4848	15.4044	16.5989	23.4247	23.8574	23.6203	21.6848	21.8815	22.0596	2	2	1	1	1	1	2.6357e-272	155850000	37	37	36	16	17	15	5.52975	6.454	+	9
P19387;Q6FGR6;B7Z6D1;B7Z377;H3BRR2	P19387;Q6FGR6;B7Z6D1;B7Z377	DNA-directed RNA polymerase II subunit RPB3	POLR2C	16.5155	15.7616	16.7158	16.5583	16.0782	15.6831	22.5173	22.1284	22.3341	19.4054	18.6079	18.8831	1	NaN	1	1	NaN	NaN	1.6068e-138	37036000	9	9	9	2	2	2	3.68243	4.42725	+	5
E5KT65;P19388;B4DJ89	E5KT65;P19388;B4DJ89	DNA-directed RNA polymerases I, II, and III subunit RPABC1	POLR2E	16.5931	15.7105	14.8407	16.485	14.9647	15.9362	22.0317	22.1341	22.0464	16.0936	19.3319	19.2365	1	1	NaN	NaN	1	1	4.3648e-57	39190000	10	10	10	1	2	2	2.78395	4.39065	+	3
P62487;E9PKH3;H0YEE4;E9PIU7	P62487;E9PKH3;H0YEE4;E9PIU7	DNA-directed RNA polymerase II subunit RPB7	POLR2G	13.748	15.5468	15.8081	15.8673	15.7447	17.0145	19.3119	19.1322	19.1219	15.7217	15.6447	16.0095	NaN	NaN	NaN	NaN	NaN	NaN	3.6454e-36	5109100	5	3	4	NaN	NaN	NaN	1.23315	1.86875	+	4
P52434;C9JLU1;C9JBJ6;C9JCU7;C9J413;C9JUA8	P52434;C9JLU1;C9JBJ6;C9JCU7	DNA-directed RNA polymerases I, II, and III subunit RPABC3	POLR2H	17.4436	17.6506	17.1493	17.492	17.0722	17.2763	21.6153	21.6247	21.5677	18.6317	18.8549	18.7165	2	2	2	2	2	2	2.6065e-52	30343000	7	6	7	2	2	2	2.8416	2.82113	+	6
P36954	P36954	DNA-directed RNA polymerase II subunit RPB9	POLR2I	15.8679	16.2882	17.0437	15.2818	15.6565	17.3876	18.175	18.1205	18.2045	15.7403	16.4997	16.468	NaN	NaN	NaN	NaN	NaN	NaN	1.7678e-10	1601900	4	4	4	1	1	NaN	0.920011	0.947054		1
P0CAP2;Q9BZD3;H8Y6P7;Q53ER8;E9PP13	P0CAP2;Q9BZD3;H8Y6P7;Q53ER8;E9PP13	DNA-directed RNA polymerase II subunit GRINL1A;Putative GRINL1B complex locus protein 2	POLR2M;GCOM2;GCOM1	15.573	17.0935	14.4195	16.4843	16.1383	16.4482	16.1443	16.8462	17.6734	16.1143	15.3692	16.0581	NaN	NaN	NaN	NaN	NaN	NaN	1.1984e-05	1166900	1	NaN	1	NaN	NaN	NaN	0.293057	0.34146		5
O00411	O00411	DNA-directed RNA polymerase, mitochondrial	POLRMT	18.8627	19.2219	19.3746	18.8061	18.8945	18.9616	19.714	19.8163	19.7093	20.7662	20.8275	20.7988	5	5	5	3	3	3	4.781e-116	38078000	7	5	6	20	19	20	3.23471	1.25179		1
F8W0Q9;E9PAX8;Q8NEY8;B7Z695;B7Z8M9;F8W6A0;B7Z8L1;B7Z615;F8WF16;F8VWU8;F8VPY7;F8VRK2;F8VXV7	F8W0Q9;E9PAX8;Q8NEY8;B7Z695;B7Z8M9;F8W6A0;B7Z8L1;B7Z615;F8WF16	Periphilin-1	PPHLN1	19.4017	19.3718	19.1387	19.08	18.8453	19.0245	18.9558	19.0175	19.023	18.9842	19.1496	18.6091	5	5	5	4	4	5	1.1746e-19	16059000	6	5	5	3	5	4	0.876099	-0.187145		13
P23284	P23284	Peptidyl-prolyl cis-trans isomerase B	PPIB	15.8131	16.0893	15.9712	17.6951	17.2792	17.4223	15.8644	15.9444	14.7027	16.334	15.2918	14.9394	1	1	1	3	2	2	3.8565e-08	1188500	NaN	NaN	NaN	NaN	NaN	NaN	1.71561	-1.19893		1
Q3S611;Q5TGA3;A8KAM9;Q9UNP9;E9PEQ6;B4E3F2;B3KSZ1;E9PKY5;E9PK21;B2RXF3;Q5TAN3;Q5TGA1;E9PIB0	Q3S611;Q5TGA3;A8KAM9;Q9UNP9;E9PEQ6;B4E3F2;B3KSZ1;E9PKY5	Peptidyl-prolyl cis-trans isomerase E;Peptidyl-prolyl cis-trans isomerase	PPIE	18.9326	18.8273	18.847	18.4285	18.5211	18.5281	18.6331	18.2428	18.3063	17.9471	17.6514	17.8223	5	5	6	4	3	4	9.7659e-17	8327900	4	3	4	4	4	3	2.16944	-0.580285		13
O43447;Q6FH36;Q6FH57;C9JQD4;A6NNE7;H0YEL5;A6NM32	O43447;Q6FH36;Q6FH57;C9JQD4;A6NNE7;H0YEL5	Peptidyl-prolyl cis-trans isomerase H;Peptidyl-prolyl cis-trans isomerase	PPIH	18.4771	18.484	18.4508	18.3426	18.1849	17.8409	17.1486	16.0857	16.9366	15.8029	15.0132	13.9558	4	4	3	4	4	3	2.1149e-08	4051800	2	1	2	NaN	NaN	NaN	3.23024	-2.47293	+	7
Q9Y3C6	Q9Y3C6	Peptidyl-prolyl cis-trans isomerase-like 1	PPIL1	19.7136	19.7865	19.7235	19.4238	19.2967	19.6428	19.9039	20.0447	20.0053	17.6855	18.0155	17.6013	4	5	4	3	3	3	1.3839e-10	13972000	4	4	4	2	2	2	0.735533	-0.7218		1
Q8WUA2;Q6P392;Q32Q83;B3KRR4;Q96AL2;Q9P1R3;Q9H287	Q8WUA2;Q6P392;Q32Q83;B3KRR4;Q96AL2	Peptidyl-prolyl cis-trans isomerase-like 4	PPIL4	19.2434	18.841	18.8836	18.6557	18.5728	18.8225	17.8045	18.2051	17.973	18.2352	18.4129	18.411	6	5	5	4	4	4	6.125e-29	13196000	3	3	3	4	4	4	3.16013	-0.662922		7
B5BUD5;P35813;B2R8E4;E9PKB5;E9PJN3;E9PL75;Q5JB49	B5BUD5;P35813;B2R8E4	Protein phosphatase 1A	PPM1A	18.2625	17.8818	15.8506	19.0482	19.2201	19.1532	15.2823	15.9144	15.5031	18.063	18.5471	18.0119	2	2	2	5	5	4	5.64e-76	9638300	NaN	NaN	NaN	3	2	3	0.913701	-1.34911		7
B3KP90;O75688;Q4J6C0;A8K599;C9JIR6;B8ZZF0	B3KP90;O75688;Q4J6C0;A8K599;C9JIR6;B8ZZF0	Protein phosphatase 1B	PPM1B	25.5712	25.3303	25.2535	24.4294	24.4324	24.5044	24.6551	24.6253	24.7119	23.9741	23.9069	24.0522	26	26	24	25	27	27	0	837640000	27	27	27	25	24	25	1.338	-0.599299		6
P50336;B4DY76;B4DQQ7;F5GZT7;Q96TC9;D3DVG2;F5H1I5;B3KT30;H0YFP3;H0YFE1;F5H825;Q96SE3	P50336;B4DY76;B4DQQ7;F5GZT7;Q96TC9;D3DVG2;F5H1I5	Protoporphyrinogen oxidase	PPOX	15.8951	14.5449	16.7475	14.5472	16.9081	15.5195	19.0717	19.0396	19.238	17.8384	18.4286	18.1372	1	1	1	1	1	1	8.4541e-15	8730200	3	4	4	3	3	3	3.93606	2.93186	+	12
P62136;A6NNR3;E9PDP1;E9PMD7;B3KXM2;B4DJ75;B7ZB67;B4E163;E7ETD8;F8W0V8;B4DNE3;H0Y3Y6;F5H037;F5H1L6;C4TNW6;C0STL0;C4TNW5	P62136;A6NNR3;E9PDP1;E9PMD7;B3KXM2;B4DJ75;B7ZB67	Serine/threonine-protein phosphatase PP1-alpha catalytic subunit;Serine/threonine-protein phosphatase	PPP1CA	20.1357	20.0329	20.1839	19.6445	19.7492	19.8743	20.0544	19.8745	19.8933	19.1655	19.2892	19.13	6	6	6	6	6	7	1.9723e-56	26833000	8	8	8	9	6	7	1.07995	-0.368924		17
P36873;F8VYE8;Q9UPN1;F8W0W8;F8VR82	P36873;F8VYE8;Q9UPN1;F8W0W8;F8VR82	Serine/threonine-protein phosphatase PP1-gamma catalytic subunit;Serine/threonine-protein phosphatase	PPP1CC	15.0109	15.9455	14.4084	18.6928	18.3128	17.9412	19.3292	15.9613	19.2234	17.9903	15.7241	17.7074	2	1	1	2	2	2	2.8895e-57	9293300	2	2	2	2	2	2	0.442541	0.937357		5
B2RAH5;F5H1B6;O14974;F8W9E8;F8W8Q6;B4DZ09;F8VWB4;F8W7P1;F8VZN8;H0YHI8;H0YIS4;H0YIS3;H0YIM2;H0YHL8;H0YIL7;F8VW28	B2RAH5;F5H1B6;O14974;F8W9E8;F8W8Q6;B4DZ09;F8VWB4;F8W7P1;F8VZN8;H0YHI8	Protein phosphatase 1 regulatory subunit 12A	PPP1R12A	18.6237	18.542	18.5342	18.7695	19.0019	19.2261	17.8282	18.0126	17.7433	18.4488	18.7216	18.6771	6	6	6	5	4	6	4.8543e-81	12002000	2	2	2	4	4	4	1.5698	-0.544279		16
A8K3H8;A8K7B7;P30153;B4DDF7;B4DQY1;B4DE69;F5H3X9;E9PH38;Q8NB89;B3KQV6;B4E1Q0	A8K3H8;A8K7B7;P30153;B4DDF7;B4DQY1;B4DE69;F5H3X9;E9PH38;Q8NB89;B3KQV6	Serine/threonine-protein phosphatase 2A 65 kDa regulatory subunit A alpha isoform	PPP2R1A	15.8059	17.3405	16.9107	16.0864	17.6195	15.7955	18.0703	18.4672	18.4801	18.6864	18.5487	18.525	1	1	1	NaN	NaN	NaN	2.7408e-25	8231300	3	3	3	7	7	8	3.59474	1.86988	+	11
B2R4P2;Q06830;P32119;B4DF70	B2R4P2;Q06830;P32119;B4DF70	Peroxiredoxin-1;Peroxiredoxin-2	PRDX1;PRDX2	14.6306	16.5121	15.093	17.5999	18.0199	18.07	15.3329	15.2713	14.9449	15.1645	15.8028	15.515	1	1	1	2	2	2	1.0102e-06	3100700	NaN	NaN	NaN	1	1	1	1.20853	-1.31567		4
P30048;E9PH29;Q53HC2;A4UCS5	P30048;E9PH29;Q53HC2	Thioredoxin-dependent peroxide reductase, mitochondrial	PRDX3	17.8003	18.0934	17.8801	18.4824	18.1644	17.5727	18.6368	17.46	17.9287	17.9579	16.9051	17.3389	3	3	3	4	5	4	1.7381e-30	6276200	3	3	3	4	4	4	0.501758	-0.294296		4
E1NZA1;Q92616;B4DM32	E1NZA1;Q92616	Translational activator GCN1	PRIC295;GCN1L1	14.3492	17.1626	17.3381	17.8465	17.957	17.9542	18.0998	17.6893	17.999	18.1166	18.2656	18.169	2	3	2	7	7	5	1.8406e-81	9296700	4	2	3	13	11	14	0.898161	0.955286		3
Q2HXV9;Q5TH11;B3KVL2;H7C0U2;B7Z2A8;Q2HXV3;B7ZM62	Q2HXV9;Q5TH11;B3KVL2;H7C0U2;B7Z2A8;Q2HXV3;B7ZM62		PRKCBP1;ZMYND8	19.432	19.451	19.5981	19.0046	18.9262	19.0214	19.2639	19.36	19.5687	19.6545	19.9104	19.7124	7	8	7	5	6	7	6.8021e-147	23857000	10	10	10	10	9	10	1.30624	0.339435		7
P78527;E7EUY0;B4DL41;F5GX40;H0YG84	P78527;E7EUY0	DNA-dependent protein kinase catalytic subunit	PRKDC	23.4144	23.4897	23.4539	23.5652	23.5806	23.6684	20.7887	20.9018	21.0575	23.7605	23.8947	23.8779	62	61	62	80	80	74	0	402170000	19	15	18	89	87	88	0.954403	-1.14851		5
H7C2I1;Q99873;B4E3C3;G5E9B6;Q8WUW5;Q5U8W9;E9PKG1;B4DJ87;E9PIX6;E9PQ98;H0YDE4;E9PNR9;Q9NR22;Q59GT2	H7C2I1;Q99873;B4E3C3;G5E9B6;Q8WUW5;Q5U8W9;E9PKG1;B4DJ87;E9PIX6;E9PQ98;H0YDE4;E9PNR9	Protein arginine N-methyltransferase 1	PRMT1;HRMT1L2	19.5566	19.2891	19.1711	19.3578	19.3949	19.3866	19.1354	18.8203	18.5653	19.3063	19.0875	19.2646	4	4	4	8	8	8	6.7913e-26	17616000	3	3	3	7	6	6	1.56615	-0.329444		14
B2RDD7;O14744;G3V5W5;B4DY30;B4DX49;B4DV00;H0YJX6;A8MTP3;G3V580;C9JSX3;G3V5L5;G3V2X6;G3V2L6;H0YJ77;H0YJD3;G3V5T6;G3V2F5;G3V507	B2RDD7;O14744;G3V5W5;B4DY30;B4DX49;B4DV00;H0YJX6;A8MTP3;G3V580	Protein arginine N-methyltransferase 5;Protein arginine N-methyltransferase 5, N-terminally processed	PRMT5	21.9351	21.8908	21.9548	21.7957	21.8386	21.9498	20.659	20.8331	20.924	21.754	21.7489	21.7864	8	8	8	9	9	10	1.611e-62	121340000	8	6	9	12	12	12	1.71801	-0.609869		18
Q9UMS4;F5GY56;F5H2I0;H0YGF3;H0YGZ5	Q9UMS4	Pre-mRNA-processing factor 19	PRPF19	24.2326	23.9968	24.002	23.7819	23.8185	23.9046	24.0014	24.0529	24.0074	24.1442	24.0913	24.1069	11	10	10	11	11	11	1.4718e-108	459010000	10	11	10	11	11	11	0.839668	0.111277		5
B2R791;O43395;Q53GV6;B4DLS8;E7EVD1;B4DM28;B4DSY9	B2R791;O43395;Q53GV6;B4DLS8;E7EVD1;B4DM28;B4DSY9	U4/U6 small nuclear ribonucleoprotein Prp3	PRPF3	20.1588	20.1512	20.0925	19.2223	19.3929	19.526	19.6424	19.9299	19.7607	19.3448	19.3224	19.0599	5	5	5	5	5	5	7.1552e-25	22486000	5	5	5	5	5	4	0.548584	-0.247239		7
F1T0A5;Q8WWY3;E7EVX8;F1T0A4;B4DWW8;E7ESA8;E7EN72;E7ESX0;E7EU94;Q2EKB9	F1T0A5;Q8WWY3;E7EVX8;F1T0A4;B4DWW8;E7ESA8	U4/U6 small nuclear ribonucleoprotein Prp31	PRPF31	24.7749	24.7552	24.725	24.3333	24.3851	24.4851	23.1796	23.3931	23.2914	23.4723	23.4875	23.4497	25	22	23	24	24	24	1.4716e-131	720820000	20	21	19	20	22	22	6.73719	-1.19749		10
Q8NAV1;B2RDP2	Q8NAV1	Pre-mRNA-splicing factor 38A	PRPF38A	21.088	20.8928	20.9199	21.3385	21.188	21.3094	20.8706	20.7148	20.7243	20.5411	20.513	20.5746	7	7	8	10	9	9	5.2156e-27	57271000	6	5	6	5	5	5	3.18481	-0.466378		2
Q59EL4;B2R7V4;O43172;Q5T1M7;Q6IAP9	Q59EL4;B2R7V4;O43172;Q5T1M7;Q6IAP9	U4/U6 small nuclear ribonucleoprotein Prp4	PRPF4	19.4815	19.4347	19.4031	19.3029	19.3496	19.3453	18.4847	18.2404	18.1402	19.2692	19.1757	19.307	6	4	6	5	5	5	9.0996e-97	18080000	4	4	4	8	6	7	1.70672	-0.616648		5
O75400;E9PHJ7;F8W9L2;B4DPY2;F5H578;Q05C41;Q4ZG51;H7C2N3	O75400;E9PHJ7;F8W9L2;B4DPY2	Pre-mRNA-processing factor 40 homolog A	PRPF40A	18.081	18.16	18.2182	17.9324	17.9486	18.1296	14.8172	17.9397	18.0058	18.3516	18.6744	18.5742	3	3	3	2	2	2	2.7958e-23	9676500	2	2	2	6	5	5	0.244963	-0.351164		8
Q13523;B4DZQ5;F5H2U2;H0YDJ3;H0YEC8;D3DWH5	Q13523;B4DZQ5;F5H2U2;H0YDJ3	Serine/threonine-protein kinase PRP4 homolog	PRPF4B	14.9056	15.4139	15.462	17.5462	16.3614	15.6931	17.3017	15.5489	13.983	18.0635	17.868	18.0016	2	2	1	2	NaN	1	2.1555e-35	5239400	3	1	NaN	5	4	4	0.556773	0.897424		6
O94906	O94906	Pre-mRNA-processing factor 6	PRPF6	23.0505	23.0002	23.055	22.4323	22.4534	22.5662	22.589	23.0318	22.8474	21.771	21.9054	21.895	23	24	24	22	21	20	1.3714e-243	177970000	24	24	24	19	20	19	0.875779	-0.419684		1
Q6P2Q9;B4DK16;I3L0J9;F5H2I4;Q53GM6;Q6JH03;Q6JH02;I3L3Z8;I3L1T8	Q6P2Q9;B4DK16	Pre-mRNA-processing-splicing factor 8	PRPF8	25.6183	25.6514	25.6825	26.126	26.2107	26.2794	25.3643	25.6876	25.5392	25.657	25.8172	25.7892	83	83	84	122	119	117	0	1754100000	90	90	90	119	125	120	1.12753	-0.285618		9
B2R6T7;P21108;P60891;Q53FW2;B2R860;P11908;B4DNL6;B1ALA9;D3YTJ7;B1ALA7;A6NMS2;B7ZB02;Q15244	B2R6T7;P21108;P60891;Q53FW2;B2R860;P11908;B4DNL6;B1ALA9;D3YTJ7;B1ALA7;A6NMS2	Ribose-phosphate pyrophosphokinase;Ribose-phosphate pyrophosphokinase 3;Ribose-phosphate pyrophosphokinase 1;Ribose-phosphate pyrophosphokinase 2	PRPS1L1;PRPS1;PRPS2	15.4552	14.8063	14.6113	16.6686	16.4069	15.6159	18.3777	18.1999	18.2631	16.2995	15.2588	16.3291	1	1	1	1	1	1	2.4796e-05	4709300	3	2	2	2	2	2	1.42158	1.52733		13
O75475;Q05CM9;Q8N4N4	O75475;Q05CM9;Q8N4N4	PC4 and SFRS1-interacting protein	PSIP1	16.1572	17.4321	16.108	16.8297	14.6006	18.0514	14.5872	14.9788	15.9508	14.5739	16.4293	14.9047	NaN	NaN	NaN	1	2	2	0.00030911	2309300	1	1	1	1	1	1	1.29016	-1.2924		3
P25789;B2RDG0;Q7Z474;H0YN18;H0YL69;H0YMZ1;H0YMA1;H0YMI6;H0YKT8;H0YKS0;H0YLC2;H0YLS6;H0YMV3	P25789;B2RDG0;Q7Z474;H0YN18;H0YL69;H0YMZ1;H0YMA1;H0YMI6;H0YKT8	Proteasome subunit alpha type-4;Proteasome subunit alpha type;Proteasome subunit beta type	PSMA4	24.6088	24.3373	24.2437	23.8899	24.0223	24.1316	23.5302	23.6398	23.5783	22.7711	22.7728	22.7832	12	11	11	11	12	12	4.3338e-302	393120000	14	12	13	12	12	11	3.22134	-1.02638		13
P35998;C9JLS9;Q75L23;B7Z571	P35998;C9JLS9;Q75L23;B7Z571	26S protease regulatory subunit 7	PSMC2	17.286	17.0434	16.7203	16.4084	15.8346	13.7641	16.9868	16.7533	16.5971	14.3294	16.0993	16.1332	3	2	2	NaN	NaN	NaN	7.8849e-13	1635100	3	3	3	1	1	1	0.0137778	-0.026269		4
P17980;A8K781;E9PM69;E9PKD5;E9PMD8;E9PLG2;E9PS45;E9PN50;E9PLQ8;E9PRB8	P17980;A8K781;E9PM69;E9PKD5;E9PMD8;E9PLG2;E9PS45;E9PN50;E9PLQ8	26S protease regulatory subunit 6A	PSMC3	15.44	14.249	15.6515	15.1001	14.6885	15.2316	17.1574	16.7805	16.7371	16.4055	16.0799	16.1943	1	1	1	1	1	NaN	4.5203e-12	1615000	4	2	3	3	2	3	3.64548	1.49899	+	10
Q8WXF1;B4DWI8;F5H656	Q8WXF1;B4DWI8;F5H656	Paraspeckle component 1	PSPC1	15.3317	15.2765	15.6972	17.1419	16.8251	17.2583	16.5285	17.0755	15.9401	15.1572	16.2088	16.3883	2	3	3	2	2	2	2.9924e-14	3738100	1	1	1	NaN	NaN	NaN	0.0294935	-0.0387214		3
P26599;Q59H49;A6NLN1;O95758	P26599;Q59H49;A6NLN1	Polypyrimidine tract-binding protein 1	PTBP1	18.5829	18.4915	18.4937	18.1619	18.4852	18.4797	15.5428	15.0551	16.025	17.9755	17.8854	17.8818	3	3	3	4	4	4	7.3006e-21	9118200	1	1	1	3	3	3	1.97672	-1.72154	+	4
B4DJ38;G3V325;A4D273;O75127;Q3ZB84;B3KMD7;H7C2E5;Q3SYP6;C9JGL8	B4DJ38;G3V325;A4D273;O75127;Q3ZB84;B3KMD7;H7C2E5;Q3SYP6	Pentatricopeptide repeat-containing protein 1	PTCD1	18.2483	18.544	18.4253	15.8156	15.5537	16.1338	18.1546	18.1692	18.049	17.9712	18.0032	17.964	3	3	3	NaN	NaN	NaN	1.519e-19	7153000	3	3	3	7	6	6	0.851839	0.931772		9
Q96EY7;B2RDU4;B4DF73;B8ZZQ4;F8WE76	Q96EY7;B2RDU4;B4DF73;B8ZZQ4	Pentatricopeptide repeat-containing protein 3, mitochondrial	PTCD3	18.4381	18.3901	18.2573	18.0283	17.2742	17.1934	18.228	18.1017	18.041	17.8952	18.0437	18.0495	3	3	3	3	3	2	3.0281e-20	8724300	4	3	3	4	4	4	0.229896	0.129598		5
B3KUY2;Q15185;B4DP11;B4DP21;B4DDC6;B4DHP2	B3KUY2;Q15185;B4DP11;B4DP21;B4DDC6;B4DHP2	Prostaglandin E synthase 3	PTGES3	18.6963	18.6172	18.7041	19.1276	19.0758	19.3252	19.795	19.1914	19.0902	19.1047	19.3627	19.4546	2	2	2	3	3	2	5.8723e-44	17129000	3	4	4	4	3	2	1.52819	0.408714		6
H3BS72;Q9P035;H3BPZ1;B4DRF4;H3BRL8;H3BMZ1	H3BS72;Q9P035;H3BPZ1;B4DRF4	3-hydroxyacyl-CoA dehydratase 3	PTPLAD1	19.1224	19.1793	18.7147	18.8691	18.7976	19.0685	19.6131	19.6889	19.3412	18.8379	18.7357	18.7929	4	4	4	4	4	4	1.0778e-17	16371000	3	5	4	4	4	4	0.518943	0.209661		6
A8K3M3;P18031;B4DSN5	A8K3M3;P18031;B4DSN5	Tyrosine-protein phosphatase non-receptor type 1	PTPN1	17.4316	17.4087	17.7284	16.8976	14.877	16.065	18.1947	17.6994	17.8892	17.336	17.2458	17.5166	2	2	2	1	1	1	5.357e-38	4524000	4	3	3	3	3	3	1.10649	0.91224		3
Q9UHX1;H0YEM1;E9PQ56;H0YCP8;E9PN18;E9PMU7;E9PL19	Q9UHX1;H0YEM1;E9PQ56;H0YCP8;E9PN18	Poly(U)-binding-splicing factor PUF60	PUF60	16.1553	17.6073	17.4381	17.5516	17.667	17.6609	15.1126	17.2129	15.4957	17.6178	17.7097	17.7168	1	3	3	3	3	3	2.0203e-07	5147700	1	1	1	2	2	2	0.461272	-0.535775		7
Q5T1Z8;Q5T1Z4;E9PCJ0;Q53HH5;Q14671;B4DG92;H0YEH2;B4DU15;E7EWT3;E9PR38;F8WBG3;B3KU37;Q5T1Z3;H0YDK8;Q8TB72;B4E2B6;B7ZL34;D5HR46;D5HR47;F5H3Q8;H0YC97;H0YDC5;E9PMX1;E9PL65;E9PM68	Q5T1Z8;Q5T1Z4;E9PCJ0;Q53HH5;Q14671;B4DG92;H0YEH2;B4DU15;E7EWT3;E9PR38;F8WBG3;B3KU37;Q5T1Z3;H0YDK8	Pumilio homolog 1	PUM1	16.092	14.7762	16.476	14.8185	15.5489	16.0004	15.0864	15.7987	15.2346	17.6025	17.1412	17.4468	NaN	NaN	1	1	1	1	5.7315e-21	2531800	1	1	NaN	4	3	3	0.716981	0.766377		25
B4DMU0;E7D7X9;E7D7Y0;P32322;A6NFM2;Q2TU78;Q8TBX0;B7Z8T1;E2QRB3;Q9HBQ4	B4DMU0;E7D7X9;E7D7Y0;P32322;A6NFM2;Q2TU78;Q8TBX0;B7Z8T1	Pyrroline-5-carboxylate reductase;Pyrroline-5-carboxylate reductase 1, mitochondrial	PYCR1;PIG45	18.9459	19.0244	19.0769	18.811	19.0136	19.0403	20.7466	19.8551	20.5806	20.3073	20.4495	20.5013	3	3	3	2	2	2	3.6684e-134	31415000	8	8	8	8	9	10	6.11981	1.42138	+	10
Q96C36;E7EUS9;Q4W8W1;B3KMB7;Q8NCZ0;A6NMB5;Q5TE93;B4DQK8;Q5TE92;Q5TE90	Q96C36;E7EUS9;Q4W8W1;B3KMB7;Q8NCZ0;A6NMB5;Q5TE93	Pyrroline-5-carboxylate reductase 2;Pyrroline-5-carboxylate reductase	PYCR2;P5CR2;DKFZp434J218	21.4391	21.2347	21.1859	21.4987	21.5934	21.5917	22.8632	22.9027	22.8776	22.413	22.0947	22.2536	10	10	10	11	11	10	9.7277e-155	142630000	14	14	14	14	15	13	4.43806	1.14355		10
Q9NXS2	Q9NXS2	Glutaminyl-peptide cyclotransferase-like protein	QPCTL	16.5066	16.0633	16.8121	16.8269	16.9491	16.863	16.0486	15.6249	16.2027	16.4106	15.55	15.1425	NaN	NaN	NaN	2	2	2	2.6015e-05	728460	NaN	NaN	NaN	NaN	NaN	NaN	2.28554	-0.840295		1
Q504R6;P51153;D3DV69;G5EMR8;P59190;G5EMR7;B4DEK7;P61006;Q92930;P62820;Q5U0I6;Q6FIG4;Q92928;Q9H0U4;P61026;B4DMS1;F5GY21;H0YNE9;B7Z8M7;E7END7;E9PLD0;Q9H1C9;E7EWA5;Q59EP4;E7ETK2;G5ELZ5;G5ELZ6;H0YMN7;B3KTE3;H0YL94;H0YLJ8;Q53SX4	Q504R6;P51153;D3DV69	Ras-related protein Rab-13	RAB13;hCG_1996054	18.0015	17.9348	17.8764	14.6478	15.5061	15.9901	18.4981	18.4343	18.3518	16.5765	16.628	15.6464	2	3	3	1	1	1	1.0724e-15	5730700	4	4	3	1	1	1	0.405675	0.696405		32
Q5HYI8;C9JXM3;F8WDC7;F8WF50;F8WAX9;H7C533	Q5HYI8;C9JXM3;F8WDC7;F8WF50	Rab-like protein 3	RABL3	18.074	15.963	17.9762	16.8844	17.5864	17.4936	18.1316	18.1664	18.1302	14.4367	15.8828	16.2956	2	1	2	2	2	2	3.6942e-07	4846900	3	3	3	NaN	NaN	NaN	0.294295	-0.489064		6
Q92878;Q32P42;E7EN38;A8K3I2;E7ESD9;H7C0V2;A5D6Y3;E9PM98	Q92878;Q32P42;E7EN38;A8K3I2;E7ESD9	DNA repair protein RAD50	RAD50	19.1498	19.3105	18.8857	19.0618	19.1305	19.159	18.495	18.7787	17.9326	18.9766	19.0926	19.298	8	9	9	6	6	6	4.4927e-50	16875000	4	3	2	7	6	8	0.921525	-0.353946		8
Q96JH8;C9J3K0;B7Z3T0;F5H6X3;B7Z7V3;F5H6E1;B7Z2I1;F8WEM1	Q96JH8;C9J3K0;B7Z3T0;F5H6X3;B7Z7V3;F5H6E1;B7Z2I1	Ras-associating and dilute domain-containing protein	RADIL	17.1	17.5108	17.4578	16.7719	16.6866	16.2958	15.5502	15.5093	15.4077	17.2136	17.3416	17.2693	2	3	2	2	2	2	2.0107e-09	2577100	NaN	1	NaN	2	2	2	0.667899	-0.588538		8
Q9P0K7;E7EMX7;E9PED3;B4DNL3;B3KMZ9;D6RE17;D6RF74;D6R9G6;D6REL2;D6RBY4;D6R9G4;D6RB27;D6RBW6;D6RB25	Q9P0K7;E7EMX7;E9PED3;B4DNL3	Ankycorbin	RAI14	19.5152	19.6065	19.5986	19.6653	19.6372	19.7939	14.9988	15.1299	15.8155	19.2519	18.778	18.8702	8	8	9	8	8	8	5.175e-66	15197000	NaN	NaN	NaN	4	3	4	1.88542	-2.49541	+	14
Q53GL6;Q9UKM9;A8K4T9;Q5QPL9;Q5QPM0;Q5QPM1;B4DSJ1;Q5QPM2	Q53GL6;Q9UKM9;A8K4T9;Q5QPL9;Q5QPM0;Q5QPM1;B4DSJ1;Q5QPM2	RNA-binding protein Raly	RALY	22.9102	22.7467	22.6348	22.4337	22.4919	22.7116	22.7611	22.7844	22.7138	22.1596	22.2491	22.2025	7	9	8	7	7	7	4.3735e-92	184090000	8	9	8	9	9	9	0.610936	-0.176448		8
P49792;E9PGT0;A6NKT7;Q7Z3J3;B4DZH4;C9JX22;D3DX73;O14715;Q99666;B4DYH0;F8VYC4;P0DJD1;P0DJD0;B4DTT2;F8W705	P49792;E9PGT0;A6NKT7;Q7Z3J3;B4DZH4;C9JX22;D3DX73	E3 SUMO-protein ligase RanBP2;Putative peptidyl-prolyl cis-trans isomerase;RanBP2-like and GRIP domain-containing protein 3;RanBP2-like and GRIP domain-containing protein 4	RANBP2;RGPD3;RGPD4;hCG_1994636	17.3676	14.9237	16.1052	15.3828	15.6801	15.7677	15.3281	15.6855	14.9211	15.5696	15.682	16.1526	1	1	1	2	2	2	5.9708e-18	1515700	NaN	NaN	NaN	2	2	2	0.370241	-0.314709		15
P46060;B4DY16;F8W7I9;B4E0U0;B0QYT4;B0QYT5;H0Y4Q3;B0QYT3;Q9BSK3	P46060;B4DY16;F8W7I9	Ran GTPase-activating protein 1	RANGAP1	16.9692	17.5029	17.2052	14.184	17.3819	15.8808	15.7228	15.0757	16.9019	15.8029	15.881	15.8086	3	4	4	NaN	NaN	NaN	1.9681e-12	1246300	1	2	1	NaN	NaN	NaN	0.549334	-0.655194		9
P54136;B4DXW6;F5H3T8	P54136;B4DXW6;F5H3T8	Arginine--tRNA ligase, cytoplasmic	RARS	16.9601	16.8793	16.7094	17.1053	14.2321	17.3392	17.1751	15.6311	14.5887	17.5638	17.1843	17.5809	3	3	3	NaN	NaN	NaN	3.244e-41	3717100	3	NaN	NaN	5	5	4	0.0428305	0.0831008		3
Q09028;E9PNS6;E9PIC4;E9PNS2;C9JPP3	Q09028	Histone-binding protein RBBP4	RBBP4	21.8971	21.8808	21.939	21.7469	21.8289	21.9979	22.2399	22.1807	22.114	21.7443	21.7799	21.7034	9	8	9	10	10	10	1.7223e-86	123140000	12	12	12	6	7	7	0.325134	0.0786295		5
O43251;B0QYV1;F8VZG9;B7Z1U7;F8W9K3;Q9NWB1;F8WAC5;F8WSN4;F8VRS4;B0QYY4;B7ZLH9;Q59HD3;F8VZY7;F8VR27;Q8TCM0;I3L1D4;B4DF29;A6NFN3;B0QYY7	O43251;B0QYV1;F8VZG9;B7Z1U7;F8W9K3;Q9NWB1;F8WAC5;F8WSN4;F8VRS4;B0QYY4;B7ZLH9;Q59HD3;F8VZY7;F8VR27;Q8TCM0;I3L1D4	RNA binding protein fox-1 homolog 2;RNA binding protein fox-1 homolog 1	RBFOX2;RBM9;RBFOX1;A2BP1;DKFZp547L059	18.4378	18.3768	18.382	18.2946	18.2693	18.258	19.4063	19.1605	19.2892	19.0364	19.194	19.2664	2	3	2	2	2	2	9.4735e-27	12905000	2	2	2	2	2	2	7.44821	0.889034		19
Q96PK6;Q59GV2;B4DNG4;B8ZZ74;F2Z2W2;F8WDX3;Q2PYN1;D6RGD8	Q96PK6;Q59GV2	RNA-binding protein 14	RBM14	22.5938	22.5285	22.5696	22.1444	22.1878	22.2725	21.6697	21.8209	21.7608	22.2901	22.3855	22.3587	16	16	16	17	17	17	1.9869e-185	155700000	14	15	13	19	19	19	1.21757	-0.335172		8
Q96T37;Q3ZB86;Q86VW9;A1A693;Q59EY1	Q96T37;Q3ZB86;Q86VW9;A1A693;Q59EY1	Putative RNA-binding protein 15	RBM15	15.7588	15.6244	15.8138	13.9999	16.8054	16.5392	15.8348	15.7141	16.1029	15.3126	16.7668	15.127	2	3	2	NaN	NaN	NaN	3.2942e-11	1036500	1	1	1	NaN	NaN	NaN	0.039904	0.0528099		5
Q5W009;Q96I25;Q5W010;Q5W011;Q5W012;H0Y6J6;Q5W008	Q5W009;Q96I25	Splicing factor 45	RBM17	24.6192	24.5255	24.5718	24.3837	24.3934	24.5019	24.4631	24.3554	24.3299	24.2854	24.2837	24.3015	14	15	15	15	15	15	1.2895e-158	660380000	17	16	17	17	17	17	2.18343	-0.162755		7
Q9NW64;F5GWK3;E5RJW4;E5RHA8	Q9NW64;F5GWK3;E5RJW4	Pre-mRNA-splicing factor RBM22	RBM22	21.8149	21.7227	21.7298	21.237	21.3776	21.4049	21.6777	21.6916	21.5134	21.0741	21.1934	21.1804	10	10	10	9	9	9	2.7927e-43	80043000	12	12	12	10	10	9	0.515416	-0.159378		4
P49756;Q16083	P49756	RNA-binding protein 25	RBM25	15.6692	16.4153	16.141	16.5434	15.3662	15.3618	14.9234	14.7421	15.7874	15.6964	14.5119	14.3254	NaN	NaN	NaN	NaN	NaN	NaN	1.0661e-06	1043800	1	NaN	1	NaN	NaN	NaN	1.72364	-0.918402		2
Q14498;B4E1M7;Q68DD9;B3KWX7;B4DLM0;B4DRA0;G3XAC6;E1P5S2;Q6N037;B7Z4L7;Q6MZY7;Q7Z3L0;H0Y4X3;Q5QP20;Q5QP23;Q5QP22;Q5QP21;H0YJJ3;G3V5Z6	Q14498;B4E1M7;Q68DD9;B3KWX7;B4DLM0;B4DRA0;G3XAC6;E1P5S2;Q6N037;B7Z4L7;Q6MZY7;Q7Z3L0;H0Y4X3;Q5QP20	RNA-binding protein 39	RBM39;DKFZp781C0423;DKFZp686A11192;DKFZp686C17209;DKFZp781I1140	21.8556	21.9635	21.915	22.1134	21.9854	22.1384	21.6701	21.9123	21.8348	22.4726	22.4781	22.524	12	13	13	13	10	11	8.2094e-204	139100000	12	12	13	15	15	15	0.432535	0.15343		19
A8K9U0;Q9BWF3;E9PB51;Q9BQ04;E7EQS3;B4E1U0;D6R9K7;E9PM61;E9PLB0;H0YDG8	A8K9U0;Q9BWF3;E9PB51;Q9BQ04;E7EQS3;B4E1U0;D6R9K7;E9PM61;E9PLB0	RNA-binding protein 4;RNA-binding protein 4B	RBM4;RBM4B	20.3104	20.2447	20.4121	20.1768	20.1547	20.3077	20.6324	20.5736	20.7372	20.1367	20.1353	20.2236	8	8	8	8	8	8	4.1037e-133	39519000	8	8	7	8	8	7	0.576836	0.138709		10
P52756;H0YGC0;Q59HE6;H0YFW8;E1CJT4;C9JFQ5;C9J9P7	P52756;H0YGC0;Q59HE6	RNA-binding protein 5	RBM5	20.7399	20.7273	20.8861	20.4276	20.5464	20.5649	19.8994	20.0474	20.085	19.4552	19.6661	19.6051	8	8	8	6	5	6	1.9823e-130	38513000	6	6	6	4	4	4	4.36683	-0.855674		7
Q9Y5S9	Q9Y5S9	RNA-binding protein 8A	RBM8A	19.5272	19.1756	19.2381	19.2404	19.1903	19.365	19.5065	19.46	19.3229	19.0081	19.1283	19.0455	2	2	2	2	2	2	5.1689e-09	16351000	2	2	2	2	3	3	0.16903	-0.044246		1
P38159;Q96E39;Q2VIN3;H3BT71;H0Y6E7;B4E352;H3BUY5;B3KRG5;H3BR27;Q5T9T9;A8K8A6;O75526;H3BNC1;Q8N7X1;F1T0J8;Q8IZ40	P38159;Q96E39;Q2VIN3;H3BT71;H0Y6E7;B4E352;H3BUY5;B3KRG5	RNA-binding motif protein, X chromosome;RNA-binding motif protein, X chromosome, N-terminally processed;RNA binding motif protein, X-linked-like-1;RNA binding motif protein, X-linked-like-1, N-terminally processed	RBMX;RBMXL1	24.9122	24.5823	24.495	24.0126	24.0844	24.1959	24.8591	24.8788	24.9632	24.1859	24.3836	24.2556	20	20	20	18	18	17	1.1252e-170	711720000	21	21	21	24	24	24	0.48723	0.207287		16
Q9Y388;Q9Y6G0;F5H6R1;Q0VGM7;Q05DU0;Q5JY83	Q9Y388;Q9Y6G0;F5H6R1;Q0VGM7;Q05DU0;Q5JY83	RNA-binding motif protein, X-linked 2	RBMX2	14.773	17.0489	17.1916	16.696	16.8549	17.0807	15.8316	17.6105	16.6362	15.617	15.3467	15.7972	1	2	2	2	2	2	8.1078e-06	1535500	1	1	1	NaN	1	NaN	0.422206	-0.46764		6
Q9Y2P8;Q5VYW8	Q9Y2P8	RNA 3-terminal phosphate cyclase-like protein	RCL1	14.415	16.1178	14.9025	16.3152	16.953	15.3109	17.1282	16.5608	16.7562	16.7247	16.9948	15.6962	NaN	NaN	NaN	NaN	NaN	NaN	1.4051e-21	2345400	2	2	2	1	1	1	1.28686	0.974388		2
F8WCY5;Q14257;A8MXP8;H0YL43	F8WCY5;Q14257;A8MXP8	Reticulocalbin-2	RCN2	14.9571	15.3588	15.4149	16.4602	14.2879	16.7383	17.9897	17.1786	17.7085	16.8004	15.6497	14.925	NaN	NaN	NaN	1	1	NaN	1.8165e-30	1435000	3	3	3	1	1	1	1.06304	1.17241		4
P46063;F8WD97;F8WA66;F5H2L2;F5H3W0;F5H4P4	P46063	ATP-dependent DNA helicase Q1	RECQL	17.8414	17.4044	17.537	17.3901	17.6071	17.5785	17.5465	16.9082	18.1576	18.01	18.0928	18.172	3	3	3	2	3	2	3.1431e-26	7483800	2	NaN	3	4	4	5	0.578462	0.254739		6
B7Z8Y7;A5YM55;O94762;Q6P4G0;B3KQK2;Q9BW80;Q8WYH5;Q9BSD6;Q6FIC9	B7Z8Y7;A5YM55;O94762;Q6P4G0;B3KQK2	ATP-dependent DNA helicase Q5	RECQL5	15.5489	15.6737	14.6974	16.155	15.3652	15.8539	18.7768	18.9145	19.3509	15.7111	15.6845	14.9671	NaN	NaN	NaN	NaN	NaN	NaN	3.2446e-39	7087300	3	2	2	NaN	NaN	NaN	1.15235	1.68515	+	9
Q13127;F8WAN5;A0PJ83	Q13127;F8WAN5;A0PJ83	RE1-silencing transcription factor	REST	15.437	16.7784	16.2978	16.9219	14.75	16.8264	14.8397	15.6513	15.864	14.6211	16.1749	15.404	NaN	NaN	NaN	1	1	1	3.1831e-06	1493300	NaN	NaN	NaN	NaN	NaN	NaN	0.920327	-0.742714		3
B5BUD2;P35250;Q75MT5;H7C5P4;H7C5G4;H7C5A0;F8WC37;H7C5Q7;H7C5P1;H7C5S7	B5BUD2;P35250;Q75MT5	Replication factor C subunit 2	RFC2	15.1878	14.8761	16.7274	15.9531	15.2511	15.6816	18.1805	18.0643	18.1872	15.9217	16.7236	14.7893	1	1	1	1	1	1	4.3946e-41	3805700	3	3	3	1	1	1	1.23165	1.36489		10
P40938;Q53HK8;B4DKE6;C9JU95;Q5U0C2	P40938;Q53HK8;B4DKE6;C9JU95;Q5U0C2	Replication factor C subunit 3	RFC3	14.4109	14.2906	16.6527	16.4519	16.0262	16.2074	18.4027	18.589	18.449	15.4432	15.5103	15.5518	NaN	1	NaN	1	NaN	1	2.3821e-49	3212500	3	2	2	NaN	NaN	NaN	0.895922	1.31772		5
P35249;C9JZI1;B4DM41;C9J8M3;C9JTT7;C9JXZ7;H7C1P0	P35249;C9JZI1;B4DM41;C9J8M3;C9JTT7	Replication factor C subunit 4	RFC4	17.4123	17.2618	17.2493	17.249	17.0838	17.1302	17.7895	17.5234	17.7331	17.1841	17.041	17.3872	3	4	2	4	3	3	1.4046e-15	4332400	4	4	4	3	3	2	0.870869	0.211974		7
Q59GW7;A8K3S0;P40937;Q6LES9;A8K4Z2;F8W9B4;F5H5S0;C9JH72;E9PEP3	Q59GW7;A8K3S0;P40937;Q6LES9;A8K4Z2;F8W9B4	Replication factor C subunit 5	RFC5	16.7639	16.5949	14.9293	16.1482	16.7261	17.0243	15.8051	14.8081	16.1255	17.4286	16.8895	17.0894	NaN	1	NaN	1	3	2	9.7671e-14	2803000	1	1	1	3	2	2	0.00455739	-0.00675646		9
Q5UIP0;H7C2B5;B4DRJ4;H7BZN3;B4DS49	Q5UIP0	Telomere-associated protein RIF1	RIF1	23.4978	23.4519	23.4329	23.1337	23.2098	23.2468	22.2687	22.218	22.2169	22.317	22.408	22.2608	33	33	32	45	45	43	0	223630000	20	17	18	30	32	32	7.55428	-1.04725		5
Q06587;B4DW57;B4DVB5	Q06587;B4DW57;B4DVB5	E3 ubiquitin-protein ligase RING1	RING1	16.8797	15.2234	14.7373	16.0025	15.4809	16.1956	14.7858	16.8746	15.767	18.8734	18.455	17.7217	1	1	1	NaN	NaN	NaN	1.3338e-20	6396100	1	1	1	3	3	3	1.0249	1.32635		3
Q99496;B3KRH1	Q99496;B3KRH1	E3 ubiquitin-protein ligase RING2	RNF2	19.8216	19.9468	19.731	19.5322	19.1795	19.6038	20.0036	19.9794	19.9475	19.4498	19.2379	19.378	7	7	7	5	4	3	6.5417e-93	24773000	9	8	9	5	6	6	0.0606919	0.0302086		2
P13489;E9PIM9;E9PLZ3;E9PMJ3;H0YCR7;E9PIK5;E9PMN0;E9PMA9	P13489;E9PIM9;E9PLZ3;E9PMJ3	Ribonuclease inhibitor	RNH1	18.8527	18.4647	18.4025	18.0041	17.9271	18.3238	19.2217	19.1506	18.9639	18.5312	18.4367	18.4648	2	3	2	3	3	3	1.5982e-101	12509000	3	3	2	3	3	2	1.36847	0.465664		8
D3DU92;Q15287;H3BTC0;H3BMM9;H3BMS0;H3BV80;H3BPG5;H3BR57	D3DU92;Q15287;H3BTC0;H3BMM9;H3BMS0;H3BV80;H3BPG5;H3BR57	RNA-binding protein with serine-rich domain 1	RNPS1	18.7627	17.7916	18.5247	18.7139	19.0418	18.7437	20.7643	20.0696	20.3125	19.7628	19.9217	19.7714	3	5	4	2	3	3	1.1894e-39	22740000	6	5	6	5	5	5	4.1079	1.50399	+	8
P27694;I3L4R8;I3L2M5;I3L524	P27694	Replication protein A 70 kDa DNA-binding subunit	RPA1	19.4162	19.0874	19.1903	17.829	15.9809	18.1206	18.5602	18.6406	18.756	18.0883	18.2785	18.3619	6	6	6	3	2	3	1.6564e-43	12721000	4	4	4	4	4	4	0.126136	0.176844		4
Q8IXW5	Q8IXW5	Putative RNA polymerase II subunit B1 CTD phosphatase RPAP2	RPAP2	15.7745	14.8855	16.7434	14.8711	15.5715	15.9667	16.7187	15.2838	15.5036	15.4008	16.3052	14.6634	NaN	NaN	NaN	NaN	NaN	NaN	1.4554e-21	2346400	NaN	NaN	NaN	NaN	NaN	NaN	0.0085425	0.0104909		1
P27635;F8W7C6;Q96L21;H7C2C5;H7C123	P27635;F8W7C6;Q96L21;H7C2C5;H7C123	60S ribosomal protein L10;60S ribosomal protein L10-like	RPL10;RPL10L	15.1027	16.8075	15.5171	18.6392	18.6747	18.7338	18.1847	18.131	18.0252	16.1906	15.6605	16.4707	1	1	1	3	3	3	2.5339e-12	6558200	4	4	4	1	1	1	0.0591247	-0.135406		5
P62913;Q5VVD0;Q08ES8;Q5VVC8;Q5VVC9	P62913;Q5VVD0;Q08ES8;Q5VVC8;Q5VVC9	60S ribosomal protein L11	RPL11	18.3559	18.6804	18.4674	18.3959	15.1917	15.9534	18.8025	18.3851	18.5759	15.3577	18.2862	14.8697	3	3	3	3	2	2	2.7788e-71	8579700	2	2	2	2	2	3	0.0477431	-0.127941		5
Q59FI9;P30050;D3DS95	Q59FI9;P30050;D3DS95	60S ribosomal protein L12	RPL12;hCG_21173	16.7582	15.8651	15.7951	17.008	16.764	16.793	15.0145	16.42	16.0259	16.5092	15.7155	16.6314	1	1	1	2	2	2	4.9957e-18	1486500	1	1	1	1	1	1	0.684633	-0.444462		3
P35268;Q7Z4W8	P35268;Q7Z4W8	60S ribosomal protein L22	RPL22	20.0737	19.9769	20.0495	19.9449	20.0806	20.1163	20.0786	20.1252	19.9617	19.6534	19.6307	19.7192	2	2	2	2	2	2	2.2808e-18	28135000	2	2	2	2	2	2	1.06385	-0.178845		2
P62829;Q9BTQ7;B9ZVP7;C9JD32;A4D142	P62829;Q9BTQ7;B9ZVP7;C9JD32	60S ribosomal protein L23	RPL23	17.3493	17.2032	14.9079	17.3138	16.7545	16.9384	18.186	15.7568	17.919	17.0426	15.4378	14.9782	2	2	1	3	3	2	1.7339e-13	2337300	2	2	2	1	NaN	NaN	0.107306	-0.191111		5
P83731;C9JNW5;C9JXB8	P83731;C9JNW5;C9JXB8	60S ribosomal protein L24	RPL24	18.0426	17.9434	17.6952	18.0295	18.0587	18.9811	18.308	18.9109	18.4255	16.1339	15.8487	16.0528	2	2	2	3	2	4	2.9024e-22	7226600	2	3	2	1	1	1	0.719948	-0.845122		3
P61254;Q6IBH6;Q9UNX3;E5RIT6;E5RHH1	P61254;Q6IBH6;Q9UNX3;E5RIT6	60S ribosomal protein L26;60S ribosomal protein L26-like 1	RPL26;RPL26L1	14.9643	15.5487	15.7658	15.5498	16.4545	15.5714	16.1128	15.5483	15.6163	18.0111	18.0215	17.7981	1	1	1	2	2	2	2.734e-09	3528800	1	1	1	3	3	4	1.32919	1.20892		5
B2R4D8;P61353;E4W6B6	B2R4D8;P61353;E4W6B6	60S ribosomal protein L27	RPL27	17.8989	17.5198	17.4919	17.9243	17.774	18.3149	18.1199	17.7339	17.754	13.4367	16.6079	15.5061	2	2	2	2	2	2	5.3818e-06	5148900	2	2	2	1	1	1	0.950297	-1.29424		3
B7Z4C8;B2R4C1;P62899;B7Z4E3;C9JU56;H7C2W9;B8ZZK4;Q76N53	B7Z4C8;B2R4C1;P62899;B7Z4E3;C9JU56;H7C2W9;B8ZZK4;Q76N53	60S ribosomal protein L31	RPL31	17.0699	17.2195	16.0724	18.1772	17.8689	17.5128	18.2489	17.9234	17.9793	18.0992	17.7569	14.0907	2	2	2	3	3	2	2.4081e-16	5309600	2	2	2	2	2	1	0.0141055	0.0296075		8
P63173	P63173	60S ribosomal protein L38	RPL38	16.1214	14.9913	14.9445	17.8461	17.6408	17.8972	18.5423	15.5353	17.3069	17.8377	17.5386	17.7253	1	1	1	2	2	2	1.9365e-17	5804700	2	1	2	5	5	5	0.582429	0.84079		1
Q59GY2;P36578;Q53G74;E7EWF1;B4DMJ6;B4DFI6;H3BM89;B4DMJ2;H3BU31;H3BTP7;B4DP82	Q59GY2;P36578;Q53G74;E7EWF1;B4DMJ6;B4DFI6;H3BM89;B4DMJ2;H3BU31;H3BTP7;B4DP82	60S ribosomal protein L4	RPL4	14.4827	14.6274	16.0136	17.7022	17.8716	17.6584	17.7357	17.5437	17.5633	17.9971	17.9904	18.0587	NaN	NaN	NaN	2	2	2	2.9929e-10	5939700	4	4	4	4	4	4	1.27123	1.42215		11
A2RUM7;P46777;B3KTM6;Q59GX9;Q5T7N0;Q9BUV4	A2RUM7;P46777;B3KTM6;Q59GX9	60S ribosomal protein L5	RPL5	18.1541	18.0104	18.329	18.648	18.7491	18.8796	18.3107	18.4451	18.1917	18.0728	18.3091	17.9472	4	3	3	5	5	5	4.0897e-21	10316000	4	4	3	3	2	3	0.819473	-0.248943		6
P04843;Q53EP4;Q6IBR0;B4DL99;F5H6I5;Q96HX3;B7Z4L4;B4DNJ5	P04843;Q53EP4;Q6IBR0;B4DL99;F5H6I5;Q96HX3;B7Z4L4;B4DNJ5	Dolichyl-diphosphooligosaccharide--protein glycosyltransferase subunit 1	RPN1	15.747	15.8228	16.9381	16.3256	15.0607	15.779	15.0395	15.7727	16.106	15.3287	16.8338	16.2172	2	2	2	2	1	1	7.2997e-08	1165000	NaN	NaN	NaN	1	1	1	0.0610406	-0.062547		8
Q96P16	Q96P16	Regulation of nuclear pre-mRNA domain-containing protein 1A	RPRD1A	16.9721	17.0959	17.4799	19.0799	18.3997	18.6885	21.9056	21.3875	21.5015	18.3022	18.9827	18.1291	2	2	2	2	2	2	2.979e-99	25802000	12	10	13	3	2	3	1.58127	2.08212	+	1
Q9NQG5;A2A2M0;E9PIQ9	Q9NQG5;A2A2M0	Regulation of nuclear pre-mRNA domain-containing protein 1B	RPRD1B	15.1336	17.013	15.1962	16.9036	15.3094	16.4097	21.8229	21.6907	21.7109	19.3939	19.3056	19.3335	1	1	1	NaN	NaN	NaN	3.5941e-220	29318000	10	10	9	4	3	4	4.45171	4.54863	+	3
P46783;Q59GE4;F6U211;Q9NQ39;Q14489	P46783;Q59GE4;F6U211	40S ribosomal protein S10	RPS10	19.3298	19.4302	19.3887	19.7214	19.3078	19.0073	19.9014	19.2403	19.809	19.1448	18.7113	19.0115	3	3	3	4	4	4	2.489e-42	19287000	3	3	3	6	6	6	0.10877	-0.0611471		5
P62280	P62280	40S ribosomal protein S11	RPS11	21.1716	21.0772	21.0463	21.0116	20.9572	21.1418	21.1304	21.1586	21.1029	20.3953	20.2091	20.2515	4	4	4	6	6	6	2.0566e-19	55435000	5	4	4	4	4	4	1.03201	-0.359646		1
P25398	P25398	40S ribosomal protein S12	RPS12	18.3764	18.3978	18.5165	18.964	19.2473	18.6269	18.2716	18.456	18.1272	17.9743	17.9632	18.0862	2	2	2	3	3	2	6.0951e-06	9352500	2	2	2	2	2	2	2.13662	-0.541737		1
P62277	P62277	40S ribosomal protein S13	RPS13	18.2896	18.0318	18.3669	16.4789	17.5383	15.6442	18.8351	18.0031	18.4152	14.2804	14.9438	15.9183	2	2	2	1	1	1	9.7168e-06	7318100	2	2	2	1	1	1	0.313949	-0.658983		1
P62263;E5RH77;H0YB22;A4D1M5	P62263;E5RH77;H0YB22	40S ribosomal protein S14	RPS14	20.9631	20.8117	20.883	20.6775	20.855	20.8258	20.9762	21.0269	20.9795	20.4784	20.5701	20.5753	5	5	5	6	6	6	3.991e-45	52532000	4	4	4	5	5	5	0.26208	-0.0682805		4
P62249;Q6IPX4	P62249	40S ribosomal protein S16	RPS16	19.7461	20.0679	19.9213	20.0069	19.8917	20.0632	20.387	19.9897	20.1246	19.9573	20.0605	19.9749	8	6	6	5	6	6	1.0469e-17	30323000	5	5	4	5	5	5	0.852243	0.132823		2
P62269;Q5GGW2	P62269	40S ribosomal protein S18	RPS18	20.668	20.553	20.4681	20.3472	20.5048	20.3911	20.7214	20.8052	20.7992	20.1426	20.0746	20.007	4	5	5	5	6	6	1.4768e-43	43001000	7	7	6	7	7	8	0.150333	-0.0637096		2
Q8WVX7;B0ZBD0;P39019	Q8WVX7;B0ZBD0;P39019	40S ribosomal protein S19	RPS19	20.1277	19.8384	19.8209	19.6461	19.7057	19.913	19.792	19.8883	19.8256	18.6102	18.9061	18.7851	5	5	4	5	5	5	8.9827e-21	22318000	3	3	3	2	4	4	1.24069	-0.54071		3
P15880;Q3KQT6;Q8J014;H0YEN5;Q6IPX5;Q8N5L9;E9PQD7;E9PMM9;Q9BSW5;E9PM36;A4D0Y7;I3L404;Q8NI62;O60249;Q8NI61;E9PPT0;D3DU83;H0YE27;H3BNG3	P15880;Q3KQT6;Q8J014;H0YEN5;Q6IPX5;Q8N5L9;E9PQD7;E9PMM9;Q9BSW5	40S ribosomal protein S2	RPS2;rps2	20.1457	20.1375	19.9686	20.3231	20.4128	20.4311	20.7895	20.787	20.8665	20.0875	19.7441	19.9587	5	5	5	5	5	5	3.6931e-39	37466000	7	7	8	5	5	5	0.264193	0.135764		19
P60866;E5RJX2;G3XAN0;E5RIP1	P60866;E5RJX2	40S ribosomal protein S20	RPS20	18.998	18.7523	18.8243	19.5002	19.664	19.8569	19.6076	19.4241	19.4291	19.2638	19.2213	19.1351	2	2	2	4	4	4	4.0367e-09	18494000	3	3	3	2	2	2	0.155289	0.0808538		4
A8K517;P62266;D6RD47;D6R9I7;D6RIX0;D6RDJ2	A8K517;P62266;D6RD47;D6R9I7;D6RIX0;D6RDJ2	40S ribosomal protein S23	RPS23	18.2535	18.387	18.4159	18.5733	18.2298	18.1747	15.8146	16.6449	15.4746	18.5763	18.5135	18.4871	2	2	2	3	3	2	5.147e-10	10075000	2	2	2	2	2	2	1.01338	-1.08723		6
P62851	P62851	40S ribosomal protein S25	RPS25	19.1999	18.9715	18.9586	18.8358	18.8554	18.9927	19.4898	19.3016	19.4107	18.5186	18.4812	18.6794	3	3	3	5	5	5	8.7052e-13	15728000	2	2	2	4	4	4	0.0195567	0.0112546		1
P42677;Q5T4L6;Q5T4L4;A4D1G5	P42677;Q5T4L6;Q5T4L4;A4D1G5	40S ribosomal protein S27	RPS27;LOC392748	17.7538	15.8582	18.906	18.901	18.8433	19.0588	18.9718	19.0198	18.9278	15.1239	14.8789	15.8135	2	1	3	3	3	3	2.5848e-16	9775500	4	4	4	2	2	2	0.538881	-1.09755		4
P23396;Q53G83;E9PL09;E9PL45;H0YEU2;E9PPU1;H0YCJ7;F2Z2S8;Q9NQS8;H0YF32;A7E2S3;E9PK82;E9PJH4;E9PQ96;E9PSF4;E9PQX2;H0YES8;E9PJN9	P23396;Q53G83;E9PL09;E9PL45;H0YEU2;E9PPU1;H0YCJ7;F2Z2S8;Q9NQS8;H0YF32	40S ribosomal protein S3	RPS3	21.827	21.7272	21.763	21.9172	21.9387	21.9078	22.1049	22.0163	21.9257	21.3408	21.2521	21.2336	9	9	11	12	12	11	1.3492e-93	105700000	12	11	12	10	12	11	0.571807	-0.201228		18
P61247;Q6NXR8;A8K4W0;D6RAT0;D6RG13;H0Y9Y4;E9PFI5;B7Z3M5;F5H4F9;H0Y8L7;D6RB09;D6R9B6;D6RAS7;D6RED7;D6RI02;D6RGE0	P61247;Q6NXR8;A8K4W0;D6RAT0;D6RG13;H0Y9Y4;E9PFI5;B7Z3M5;F5H4F9;H0Y8L7;D6RB09;D6R9B6;D6RAS7	40S ribosomal protein S3a	RPS3A	21.5125	21.1967	21.1689	21.1428	21.2866	21.3665	21.3892	21.4798	21.3609	20.7326	20.7798	20.6895	9	9	8	10	9	11	8.1626e-52	70017000	12	13	11	10	10	10	0.633092	-0.207025		16
B2R491;P62701;Q96IR1;Q53HV1;Q8TD47;P22090;Q496E4;Q53HI6;A4FU11;C9JEH7;A6NH36;B7Z1M6;C9JQ55	B2R491;P62701;Q96IR1;Q53HV1;Q8TD47;P22090;Q496E4;Q53HI6;A4FU11;C9JEH7;A6NH36	40S ribosomal protein S4, X isoform;40S ribosomal protein S4, Y isoform 2;40S ribosomal protein S4, Y isoform 1	RPS4X;RPS4Y2;RPS4Y1	21.2402	21.1959	21.1514	21.5342	21.449	21.6242	21.5411	21.6742	21.6065	20.7365	20.6962	20.7867	7	7	7	11	11	7	2.7987e-89	77653000	10	9	10	11	11	11	0.416395	-0.192292		13
P46782;Q53G25	P46782;Q53G25	40S ribosomal protein S5;40S ribosomal protein S5, N-terminally processed	RPS5	15.7803	18.6975	18.8884	18.9555	19.0239	19.166	19.4424	19.3047	19.432	18.1255	17.9426	18.1241	2	2	2	4	5	4	1.3252e-32	14098000	4	4	4	5	4	4	0.206025	0.309962		2
A2A3R6;P62753;Q96DV6;A2A3R5;A2A3R7;Q9BZU1	A2A3R6;P62753;Q96DV6;A2A3R5	40S ribosomal protein S6	RPS6	18.4587	18.5174	17.8613	17.5594	17.6448	17.8033	18.5987	18.0981	18.1517	15.8747	17.6267	16.8757	3	3	3	2	3	2	1.959e-28	7225600	2	2	2	1	2	1	0.459211	-0.436567		6
P62081;Q57Z92;B5MCP9	P62081;Q57Z92;B5MCP9	40S ribosomal protein S7	RPS7	16.196	14.9944	15.3088	18.576	18.705	14.9259	16.0942	16.2048	15.4589	17.5863	17.3971	17.3234	NaN	NaN	NaN	2	2	1	0.00056184	3768100	NaN	NaN	NaN	2	2	2	0.106203	0.226411		3
P62241;Q5JR94;Q5JR95;Q9BS10	P62241;Q5JR94;Q5JR95;Q9BS10	40S ribosomal protein S8	RPS8	21.0172	20.8864	20.9036	21.1044	20.9777	20.7907	21.7143	21.0238	21.3334	21.0953	21.0498	21.023	5	6	6	8	8	8	3.331e-177	63339000	6	6	6	8	8	7	1.24353	0.259948		4
P46781;B7Z732;C9JM19;B5MCT8;A5D904;A8MXK4;F2Z3C0	P46781;B7Z732;C9JM19;B5MCT8;A5D904	40S ribosomal protein S9	RPS9	19.3132	19.1255	19.147	19.2371	19.3467	19.4705	19.5814	19.4441	19.5388	19.1402	19.069	19.0456	6	6	6	6	6	7	7.0341e-16	19215000	3	3	4	4	4	4	0.0981164	0.0298271		7
P08865;C9J9K3;A6NE09;Q96RS2;C9JQR9	P08865;C9J9K3;A6NE09;Q96RS2	40S ribosomal protein SA	RPSA;RPSAP58;LAMR1P15	21.0604	20.79	20.7509	20.7447	20.8114	20.8203	20.8378	20.6902	20.6634	19.8937	19.8498	19.8928	5	6	5	11	9	7	1.6192e-72	46445000	8	9	8	6	6	6	1.61573	-0.524992		5
Q96IZ7;H7C5Q0	Q96IZ7;H7C5Q0	Serine/Arginine-related protein 53	RSRC1	16.4856	14.8648	14.5142	17.9345	18.0553	17.8402	17.9951	17.7103	17.6609	14.7575	15.1015	17.6419	1	1	1	2	2	2	1.6476e-11	5108800	2	2	2	1	1	1	0.0809641	0.195456		2
B5BUB1;Q9Y265;B3KRS7;E7ETR0;H7C4G5;H7C4I3	B5BUB1;Q9Y265;B3KRS7;E7ETR0	RuvB-like 1	RUVBL1	20.5002	20.6331	20.6828	20.1952	19.8989	19.8484	21.3553	21.217	21.2015	20.7253	20.4585	20.4136	7	7	7	9	8	8	4.2509e-93	48771000	14	14	13	12	11	12	1.62393	0.602117		6
Q9Y230;B3KNL2;B3KQ59;B4DW30	Q9Y230;B3KNL2;B3KQ59;B4DW30	RuvB-like 2	RUVBL2	20.8992	20.7142	20.6841	19.7589	19.7503	19.8146	21.0741	20.878	20.9018	19.8846	19.9257	20.0443	10	10	10	8	8	7	1.7493e-120	41131000	15	12	14	9	9	10	0.235302	0.181215		4
A0AV56;A8K329;B7ZLP6;Q15424;B7ZLP5;B7Z5B6;F5H0H3;B7Z5X3;F5H1L1;B7Z2Z1;B7Z2F6;F5GZU3;B7Z1C7;B7Z959;B7Z2H3	A0AV56;A8K329;B7ZLP6;Q15424;B7ZLP5;B7Z5B6;F5H0H3;B7Z5X3;F5H1L1;B7Z2Z1;B7Z2F6;F5GZU3;B7Z1C7;B7Z959	Scaffold attachment factor B1	SAFB	21.6761	21.6267	21.5909	21.2424	21.406	21.4564	20.288	20.64	20.5679	20.3663	20.5487	20.3939	10	10	9	11	12	10	5.0492e-68	73158000	8	8	8	8	10	9	6.49185	-1.03229		15
Q14151;A0PJ47;A8MXT5;C9JPX0;B4DU53;F5GXS4	Q14151;A0PJ47;A8MXT5	Scaffold attachment factor B2	SAFB2	18.5634	18.6003	18.715	18.2222	17.7975	18.5757	17.6102	17.7547	17.2766	17.557	17.5018	17.6778	3	3	3	3	3	3	1.2603e-74	9514500	3	3	3	3	3	3	3.55137	-0.849341		6
H7BZW6;O00422	H7BZW6;O00422	Histone deacetylase complex subunit SAP18	SAP18	15.4651	17.5309	16.0476	14.7136	15.5915	16.8591	19.2056	18.9472	18.8977	18.6968	18.6045	18.6291	2	1	1	1	1	1	1.4485e-41	8352800	2	2	2	2	2	2	4.19268	2.79552	+	2
O43290;B4DDH9;G3V1T2;B4DP43;B4DMR4;E9PQI8	O43290;B4DDH9;G3V1T2	U4/U6.U5 tri-snRNP-associated protein 1	SART1	20.5958	20.6067	20.5912	20.4527	20.4616	20.77	19.5342	19.8053	19.9436	19.1242	19.4389	19.1923	9	10	10	11	11	11	5.0962e-155	34012000	6	5	6	7	7	8	4.7359	-1.07325		6
Q59FT3;B3KPQ9;Q9UPW6;C9JR56;Q3ZB87;Q9H726	Q59FT3;B3KPQ9;Q9UPW6;C9JR56;Q3ZB87	DNA-binding protein SATB2	SATB2	21.3514	21.2645	21.2004	20.3096	20.2522	20.4386	20.8036	20.7081	20.5704	20.5554	20.6594	20.5825	10	10	10	11	11	11	1.5226e-59	49594000	12	12	10	9	8	9	0.313457	-0.156203		6
Q9H7N4;A1L197	Q9H7N4	Splicing factor, arginine/serine-rich 19	SCAF1	14.7758	16.5918	16.221	15.5276	15.3172	15.2363	14.6043	14.7046	18.6328	17.1382	15.4216	14.4553	NaN	NaN	NaN	NaN	NaN	NaN	3.3844e-18	4891700	1	2	2	NaN	NaN	NaN	0.108286	0.214516		2
Q99590;F8VXG7;B2RA91;B4DZM2;F8W028;Q05BS8	Q99590;F8VXG7;B2RA91	Protein SCAF11	SCAF11	16.0249	16.6874	14.3435	16.3461	15.3688	16.297	19.9545	20.2302	20.0982	18.9922	19.2959	19.1354	NaN	1	1	NaN	NaN	NaN	2.1236e-122	18795000	10	8	10	5	6	6	5.43854	3.77311	+	6
O95104;Q0P607;C9JLZ0;B7Z3A4;B7Z888;B7Z876;Q9UPN6;Q05BU5	O95104;Q0P607;C9JLZ0	Splicing factor, arginine/serine-rich 15	SCAF4;SFRS15	18.6647	18.6344	18.4053	22.2498	21.7795	21.3376	28.3052	28.5072	28.614	28.4904	28.5723	28.3921	2	2	2	3	3	3	0	6209900000	49	42	47	69	66	74	6.30356	8.30168	+	8
Q9UQR0;B4DZR9;B4DRC2;H0Y6S1;Q5JXE7	Q9UQR0;B4DZR9	Sex comb on midleg-like protein 2	SCML2	15.0399	16.6948	16.2302	15.8541	15.3134	16.8391	15.647	14.7685	14.3859	15.5253	14.7785	14.9091	1	2	2	NaN	NaN	NaN	2.7283e-12	2128500	1	1	1	1	NaN	2	1.70842	-0.992894		5
Q6P3W7;F8VSC5;E7EMM7;Q9NWE9;H0YIK6;F8VPW3;H0YI32	Q6P3W7;F8VSC5	SCY1-like protein 2	SCYL2	25.3578	25.3236	25.3098	24.2523	24.3776	24.4532	24.6933	25.0748	24.8871	23.9054	23.886	23.9449	40	39	40	38	38	37	0	823910000	39	40	39	41	41	42	0.738172	-0.447106		7
Q59GW8;P31040;B4DJ60;E9PBJ5;D6RFM5;Q0QF12;E9PEF8;Q8IW48;B3KT34;B4DYN5;B7Z6J5;B3KYA5	Q59GW8;P31040;B4DJ60;E9PBJ5;D6RFM5;Q0QF12;E9PEF8;Q8IW48;B3KT34;B4DYN5;B7Z6J5;B3KYA5	Succinate dehydrogenase [ubiquinone] flavoprotein subunit, mitochondrial	SDHA	18.4697	18.6243	18.7285	18.0003	17.9756	18.202	13.5522	15.6853	15.5022	15.7564	16.1614	16.6318	2	2	2	2	2	2	1.0418e-14	7465200	1	1	1	1	1	1	3.97644	-2.7852	+	12
Q15436;B4DSQ5;F5H365;G3V2R6;G3V3G5;G3V1W4;G3V4V1;B4E0Q9;G3V4Q2;G3V5X8;G3V299;G3V5K1	Q15436;B4DSQ5;F5H365;G3V2R6;G3V3G5;G3V1W4;G3V4V1;B4E0Q9;G3V4Q2;G3V5X8;G3V299;G3V5K1	Protein transport protein Sec23A	SEC23A	16.1148	16.4932	16.7379	15.6109	15.3574	15.6325	16.6078	16.6054	16.8419	16.4462	15.6243	16.7093	2	2	2	NaN	NaN	NaN	3.0134e-07	1466900	2	2	2	1	1	1	0.910492	0.481378		12
B4DR61;B3KNF6;P61619;Q9H9S3;B4DX72;F8W773;Q8TC24;F8W776;B3KQ68;C9JJV4;A6NIF9;F2Z2C7;A6NK38;H7C069;C9JXC6;H7C1Q9	B4DR61;B3KNF6;P61619	Protein transport protein Sec61 subunit alpha isoform 1	SEC61A1	18.3883	18.0834	18.2088	17.6118	17.5125	17.5748	18.1878	18.5523	18.4503	15.0942	15.1328	15.303	2	2	2	2	2	2	6.5714e-09	5487500	2	2	2	1	1	1	0.785951	-1.10989		16
Q96EE3	Q96EE3	Nucleoporin SEH1	SEH1L	17.6092	17.2687	17.7406	15.7071	15.6989	16.1318	17.7601	16.9455	17.705	15.1816	17.4174	15.5521	2	2	2	1	1	1	2.2234e-12	3175600	3	2	2	NaN	NaN	NaN	0.0396154	0.0675389		1
A8K259;P50454;B4DN87;E9PPV6;E9PR70;E9PKH2;Q9NPA9;E9PMI5;E9PK86;E9PNX1;E9PRS3;E9PIG2;E9PJH8;E9PQ34;H0YEP8	A8K259;P50454;B4DN87;E9PPV6;E9PR70;E9PKH2;Q9NPA9	Serpin H1	SERPINH1;ra-a47	14.9613	16.465	14.6027	16.3792	16.1886	15.6878	17.3057	16.878	16.712	15.5349	16.0952	15.9613	1	1	1	1	NaN	1	2.3262e-12	1996100	2	1	2	NaN	NaN	NaN	0.907202	0.700397		15
Q01105;Q5VXV3;B2RCX0;Q5VXV2;A6NGV1;B2REB8	Q01105;Q5VXV3;B2RCX0;Q5VXV2;A6NGV1;B2REB8	Protein SET	SET	17.4463	17.2772	17.1912	16.2149	16.2244	15.3786	16.6243	15.0888	16.2545	15.6663	16.3795	15.9122	2	2	2	NaN	NaN	NaN	6.2877e-06	793770	NaN	NaN	NaN	NaN	NaN	NaN	0.836848	-0.634534		6
Q15637;B4DJU4;B7Z1Q1;C9JJE2;B4DSE4;B4DX42;F8WEV5;Q14820;C9J792	Q15637;B4DJU4;B7Z1Q1;C9JJE2;B4DSE4;B4DX42	Splicing factor 1	SF1	19.3275	19.4102	19.2842	19.5004	19.5266	19.7911	18.8774	19.289	19.1449	19.4007	19.6566	19.5408	3	3	3	4	3	4	1.3372e-24	24876000	4	4	4	7	7	7	0.547538	-0.155087		9
Q15459;E9PAW1;B4E091;F5H048;H7C1L2;F8WB66;F8WC79	Q15459;E9PAW1;B4E091;F5H048	Splicing factor 3A subunit 1	SF3A1	25.3895	25.3805	25.4176	25.0203	25.1883	25.2715	24.4008	24.6619	24.5684	24.4997	24.5599	24.5102	36	36	34	41	39	40	0	950410000	37	36	34	46	44	45	5.94393	-0.74446		7
Q05DF2;Q15428	Q05DF2;Q15428	Splicing factor 3A subunit 2	SF3A2	22.6042	22.3639	22.4681	22.4131	22.3829	22.4652	21.2044	21.3284	21.3328	22.3278	22.3818	22.3641	6	6	6	10	10	8	1.4409e-37	151140000	5	5	5	9	11	9	1.56367	-0.626341		2
A8K7V1;B3KY12;Q12874;Q53HM6;A8K566;B4DW90;E7EUT8	A8K7V1;B3KY12;Q12874;Q53HM6;A8K566;B4DW90;E7EUT8	Splicing factor 3A subunit 3	SF3A3	24.1856	24.2425	24.2506	24.4225	24.5285	24.5154	23.1402	23.303	23.2311	24.1295	24.1793	24.2214	16	16	16	22	21	22	5.1044e-171	561070000	14	14	14	22	21	22	1.83572	-0.656764		7
O75533;Q7Z497;A0PJH5;Q32Q20;A0JLT9;H7C341;B4DGZ4;E9PCH3;Q9NTB4;A8K355;F8WC19	O75533;Q7Z497	Splicing factor 3B subunit 1	SF3B1	26.7612	26.695	26.692	26.7057	26.8209	26.9172	25.7692	26.0923	25.9803	26.5558	26.6449	26.6067	62	64	61	76	75	77	0	3135000000	72	72	72	96	94	94	1.96305	-0.490478		11
Q13435;E9PPJ0;Q7Z3K9;E9PJ04;H0YCG1;E9PJT3;H0YEX5;H0YDT7;E9PIL8	Q13435;E9PPJ0;Q7Z3K9	Splicing factor 3B subunit 2	SF3B2;DKFZp781L0540	25.2869	25.306	25.2949	24.9992	25.1322	25.2634	24.3592	24.8317	24.6453	24.858	25.0642	24.8812	32	31	30	34	33	32	0	1066100000	31	31	32	46	46	44	2.57403	-0.440498		9
Q15393;A8K6V3;B3KQH1;B3KM77;I3L4G7;H3BMB0	Q15393;A8K6V3;B3KQH1;B3KM77	Splicing factor 3B subunit 3	SF3B3	26.9663	26.9391	26.9441	26.6206	26.7135	26.8261	26.1029	26.4142	26.2784	26.2892	26.3529	26.3114	53	52	54	55	54	55	0	3129700000	59	55	53	61	66	63	4.70629	-0.543449		6
B3KUJ0;Q15427;Q53FG6;Q5SZ64	B3KUJ0;Q15427;Q53FG6;Q5SZ64	Splicing factor 3B subunit 4	SF3B4	15.9191	16.0924	15.9343	16.245	17.4617	21.4518	21.9863	21.8238	21.718	16.0334	16.2519	15.9352	1	1	1	1	1	2	2.7491e-81	87147000	2	2	2	1	1	1	0.547273	1.77405		4
Q9BWJ5	Q9BWJ5	Splicing factor 3B subunit 5	SF3B5	19.838	19.8858	19.9288	21.0146	21.1688	21.284	19.8072	19.7665	19.9498	20.4278	20.3518	20.1656	4	4	4	6	6	6	3.1489e-66	43437000	4	4	4	6	7	6	0.738245	-0.44191		1
A5PLN4;Q8IWZ8;A8K7S0;B3KS44;Q0VDC7;B4DGJ0;B4DVK3	A5PLN4;Q8IWZ8;A8K7S0	SURP and G-patch domain-containing protein 1	SF4;SUGP1	22.5615	22.7896	22.7924	22.305	22.383	22.4704	21.2254	21.4906	21.4266	21.8529	21.9469	21.9382	17	19	19	20	20	20	0	139300000	12	12	12	18	19	19	3.88399	-0.903551		7
P23246;Q86VG2;Q9BSV4;Q6PIX2;H0Y9K7;H0Y9U2	P23246;Q86VG2;Q9BSV4;Q6PIX2	Splicing factor, proline- and glutamine-rich	SFPQ	22.0007	21.9908	21.9655	20.7487	20.7434	20.8217	21.3771	21.6243	21.5884	20.1203	20.2665	20.0863	12	11	12	9	10	9	7.8561e-96	71399000	11	11	11	7	7	7	0.650476	-0.534675		6
B2R6F3;P84103;B4E241	B2R6F3;P84103;B4E241	Serine/arginine-rich splicing factor 3	SFRS3;SRSF3	19.6459	19.4059	19.5021	19.2568	19.4101	19.4731	19.0676	19.3118	19.1673	18.3201	18.347	18.2712	2	2	2	3	2	2	3.0081e-24	17822000	2	2	2	2	3	2	2.19648	-0.701501		3
A6QKW0;P57088;D6RAA6;H0Y8N0;D6RBY2	A6QKW0;P57088;D6RAA6	Transmembrane protein 33	SHINC3;TMEM33	16.5328	15.1184	15.6656	15.1735	15.4808	14.8056	17.9097	16.9582	17.0967	15.8458	15.9991	16.1887	1	1	1	1	2	1	4.784e-11	1622300	2	2	2	1	1	1	1.8398	1.20357		5
P34897;Q53ET4;B4DJQ3;B4E1G2;Q5HYG8;Q5BJF5;B4DWA7;B4DP88;B4DJ63;B4DW25;B4DLV4;H0YIZ0;G3V2Y4;G3V5L0;G3V4W5;G3V540;G3V2E4;G3V2W0;G3V4X0;G3V4T0;G3V3Y8;G3V241;P34896;Q53ET7;A8MYA6;D3DXC9;B4DPM9;B4DZB5;G3V2D2	P34897;Q53ET4;B4DJQ3;B4E1G2;Q5HYG8;Q5BJF5;B4DWA7;B4DP88;B4DJ63;B4DW25;B4DLV4;H0YIZ0;G3V2Y4	Serine hydroxymethyltransferase, mitochondrial;Serine hydroxymethyltransferase	SHMT2;DKFZp686P09201	24.7614	24.6074	24.5744	24.4768	24.5129	24.5727	24.7401	24.7956	24.7241	24.2304	24.2375	24.2365	22	22	23	25	24	22	1.1532e-211	761980000	22	22	23	24	23	23	0.318382	-0.0902456		29
Q96ST3;B3KQE3;H3BP90	Q96ST3	Paired amphipathic helix protein Sin3a	SIN3A	18.018	18.1391	17.8014	15.9415	16.1278	18.195	16.9204	15.5868	15.1289	17.6899	17.7305	17.7566	2	2	2	2	2	2	3.9304e-60	6494800	1	2	1	7	5	5	0.402411	-0.568266		3
A8K6I4;P42285;B4E3M6;F5H7E2;H0YAC4;H0Y8U3	A8K6I4;P42285;B4E3M6;F5H7E2	Superkiller viralicidic activity 2-like 2	SKIV2L2	18.8405	19.0226	18.134	18.3079	18.2812	18.4922	18.3319	18.7029	18.6967	18.9038	19.2786	19.2	4	6	2	3	3	3	2.0456e-29	11959000	3	4	3	5	6	6	0.904131	0.339256		6
Q9P270;D6RIF6;H0Y9L2;Q9H705	Q9P270;D6RIF6	SLAIN motif-containing protein 2	SLAIN2	17.4891	17.3339	17.4798	15.8757	15.4201	15.7433	15.133	16.1101	15.6888	15.1219	16.1832	16.1441	3	3	2	1	1	1	1.5751e-42	5063200	NaN	NaN	NaN	3	3	3	1.02667	-0.826813		4
Q59ES3;Q15758;Q71UA6;B4DR77;B7ZB81;E9PC01;B4DE27;B4DWS4	Q59ES3;Q15758;Q71UA6;B4DR77;B7ZB81;E9PC01;B4DE27;B4DWS4	Neutral amino acid transporter B(0)	SLC1A5	16.3252	16.0426	16.3016	16.6625	16.1758	16.1358	16.9615	14.8473	14.1511	15.8049	15.7467	16.2278	2	2	2	1	1	NaN	2.1032e-08	727530	1	NaN	1	1	1	1	0.825359	-0.650706		8
D9HTE9;Q6LAP8;P53007;B4DP62	D9HTE9;Q6LAP8;P53007;B4DP62	Tricarboxylate transport protein, mitochondrial	SLC25A1	14.9131	15.003	15.6774	14.1016	16.0669	15.4605	18.3736	18.1077	18.2698	13.9879	15.0236	14.6636	NaN	NaN	NaN	NaN	NaN	NaN	7.7472e-10	1955000	3	3	3	NaN	NaN	NaN	0.690448	1.20061		4
Q53GR7;Q9UJS0;B7Z2E2;F5GX33;B3KMV8;O75746;B3KR64;Q75KX8	Q53GR7;Q9UJS0;B7Z2E2;F5GX33;B3KMV8;O75746;B3KR64	Calcium-binding mitochondrial carrier protein Aralar2;Calcium-binding mitochondrial carrier protein Aralar1	SLC25A13;SLC25A12	15.214	15.6848	15.3426	15.5631	16.5233	15.6515	14.8145	15.6803	14.3967	16.5209	16.2761	16.4356	2	2	2	1	1	1	4.3041e-13	1555500	1	1	1	3	3	3	0.0202651	0.0241315		8
Q00325;B2RE88;Q8NCF7;Q53HC3;F8VVM2;F8VWQ0;F8VWR4;F8VZL5	Q00325;B2RE88;Q8NCF7;Q53HC3;F8VVM2	Phosphate carrier protein, mitochondrial	SLC25A3	19.9949	20.0493	20.2823	19.9313	19.9095	20.043	21.4613	21.4022	21.5279	20.9762	20.8457	20.8733	5	5	4	4	5	4	1.6104e-66	50510000	9	9	9	8	8	9	5.02167	1.14605		8
Q6NVC0;P05141;B2RCV1;Q9H0C2;O75961	Q6NVC0;P05141;B2RCV1	ADP/ATP translocase 2	SLC25A5	20.7679	20.6997	20.5764	20.93	20.9489	20.9136	21.2992	20.9393	21.0432	20.9646	20.7731	20.9476	6	5	5	9	9	9	1.5722e-29	55602000	10	10	10	6	6	6	1.14288	0.188434		5
Q59EI9;P12236;Q6I9V5;A8K787;P12235;Q59EP7	Q59EI9;P12236;Q6I9V5;A8K787;P12235	ADP/ATP translocase 3;ADP/ATP translocase 1	SLC25A6;SLC25A4	18.0613	17.7139	17.9157	17.921	17.555	17.1952	18.397	17.6151	17.8358	17.8193	15.3196	17.192	2	2	2	2	2	2	2.5054e-24	6007000	2	2	2	2	1	2	0.352205	-0.363887		6
B2RBA0;O95391;E5RK41;E5RGM7	B2RBA0;O95391	Pre-mRNA-splicing factor SLU7	SLU7	18.4845	18.5106	18.5958	15.8331	15.6249	15.4555	17.2417	17.8572	17.3412	15.2594	15.21	14.458	3	3	3	1	1	1	7.124e-35	3982400	2	2	2	1	1	1	0.458696	-0.856133		4
B9EGQ8;F5H0X5;Q9HBD4;A7E2E1;P51532;Q59FZ6;B4DSI8;B4E0F1;B3KNW7;P51531;B4DSC8;A5D6X0;B1ALF6;Q8N9Q1;B4DNT1;B1ALF8;F6XG14;B1ALG2;B1ALG1;H0YGM3;B1ALG0;F6UH26;B1ALF9;F6XDY1;B1ALF7;F6XE55;B4DK35	B9EGQ8;F5H0X5;Q9HBD4;A7E2E1;P51532;Q59FZ6;B4DSI8;B4E0F1	Transcription activator BRG1	SMARCA4	18.0184	18.304	18.552	19.1269	19.0351	19.3561	18.7359	18.7399	18.7764	18.95	19.0427	19.1088	4	4	4	7	7	4	1.7726e-43	14685000	5	5	5	4	5	4	0.31023	0.160216		27
O60264;B4DZC0;B7ZAX9;F5GZI1;Q4W5H1;Q4W5G3	O60264;B4DZC0;B7ZAX9;F5GZI1	SWI/SNF-related matrix-associated actin-dependent regulator of chromatin subfamily A member 5	SMARCA5	20.7543	20.6387	20.6177	20.0989	20.3046	20.4981	20.7241	21.1497	20.9221	20.86	21.0138	20.9649	11	12	13	9	9	8	1.1325e-238	60672000	17	13	17	22	20	24	2.55265	0.453676		6
G5E975;Q9H836;Q12824;Q17S11;B5MCL5;C9JTA6;B4DRT1;B4E117;Q86WI7;Q86WI8	G5E975;Q9H836;Q12824;Q17S11;B5MCL5;C9JTA6	SWI/SNF-related matrix-associated actin-dependent regulator of chromatin subfamily B member 1	SMARCB1	19.4231	19.1192	19.0116	18.72	19.0218	19.1907	19.1614	18.9837	19.1496	18.4913	18.4548	18.5311	5	5	6	4	4	5	1.7988e-25	13859000	4	4	4	3	2	2	0.924566	-0.285746		10
Q58EY4;Q92922;Q05CR1;Q05BW5;F8WE13	Q58EY4;Q92922;Q05CR1;Q05BW5	SWI/SNF complex subunit SMARCC1	SMARCC1	15.771	18.2491	17.694	17.1173	15.4683	17.1485	16.3692	15.7373	14.5715	16.3666	16.8851	15.2353	NaN	NaN	NaN	2	1	2	3.6746e-54	2106100	1	1	1	2	2	1	1.03332	-1.04717		5
F8VXC8;Q8TAQ2;Q59GV3;Q59G16;F8VTJ5;B4DF22;B4DYQ1;B4DYF9;F8VZW6;Q658P9	F8VXC8;Q8TAQ2;Q59GV3;Q59G16;F8VTJ5;B4DF22	SWI/SNF complex subunit SMARCC2	SMARCC2	20.3376	20.4816	20.606	20.4431	20.4905	20.7255	19.8211	20.0556	19.9011	19.8479	19.9978	19.9061	12	13	13	13	11	13	9.8257e-160	38084000	7	8	7	10	10	11	5.36935	-0.59246		10
Q96GM5;F8VUB0;B4DF50;F8VRQ4;A8K9I5;F5GY02;F8VZ70	Q96GM5;F8VUB0;B4DF50	SWI/SNF-related matrix-associated actin-dependent regulator of chromatin subfamily D member 1	SMARCD1	17.7177	17.8593	18.0176	15.9843	14.8604	15.5766	15.9	16.158	14.6635	16.5236	15.3223	16.1906	4	3	4	1	1	1	1.6912e-46	3761900	1	1	1	2	1	1	0.723248	-0.87631		7
Q92925;B9EGA3;Q6STE5;B3KXL9;F8W9D0;B7Z4U8;B7ZA58;C9JYI7;F8VW95	Q92925;B9EGA3	SWI/SNF-related matrix-associated actin-dependent regulator of chromatin subfamily D member 2	SMARCD2	17.7992	17.8622	17.6125	16.2437	16.4589	16.5265	16.8347	16.9191	14.7827	15.4497	15.3548	16.5876	3	3	3	NaN	NaN	NaN	1.0384e-90	2328900	NaN	NaN	1	1	1	1	1.34394	-1.09575		9
Q14683;Q6P2R1;A8K7A6;Q6MZR8;Q68EN4;B7Z709;G8JLG1;H0Y7K8;Q5H934;Q7Z4C6;E7EPI6	Q14683;Q6P2R1;A8K7A6;Q6MZR8;Q68EN4	Structural maintenance of chromosomes protein 1A	SMC1A;DKFZp686L19178	21.6071	21.5177	21.5387	21.4177	21.5937	21.7466	21.1248	21.433	21.3976	21.3426	21.4896	21.4058	22	22	24	24	25	25	7.2809e-205	89687000	21	16	21	24	24	25	1.86293	-0.204668		11
A8K984;B3KMB1;B7ZLZ7;O95347;Q05BV1;Q2KQ72;B3KM27	A8K984;B3KMB1;B7ZLZ7;O95347;Q05BV1;Q2KQ72;B3KM27	Structural maintenance of chromosomes protein;Structural maintenance of chromosomes protein 2	SMC2	15.8645	16.1622	16.3237	15.7618	14.7156	15.6684	15.5674	15.3003	17.1602	16.2454	16.1878	15.3291	2	2	2	NaN	NaN	NaN	1.4489e-09	762990	1	NaN	1	1	NaN	NaN	0.240429	0.215649		7
B0AZQ4;Q86VX4;Q9UQE7	B0AZQ4;Q86VX4;Q9UQE7	Structural maintenance of chromosomes protein 3	SMC3	21.4922	21.602	21.6123	21.3233	21.4864	21.5875	20.9943	21.3477	21.2771	21.4631	21.6472	21.3963	16	18	16	16	17	19	0	91857000	18	16	19	18	18	17	0.881113	-0.162986		3
Q9NTJ3;B3KXX5;E9PD53;B3KVJ5;F5H0U7;Q58F29;Q6NSG3;C9JR83;Q6P169;E7ET04	Q9NTJ3;B3KXX5;E9PD53;B3KVJ5;F5H0U7	Structural maintenance of chromosomes protein 4;Structural maintenance of chromosomes protein	SMC4	15.1547	16.6116	15.7985	16.7862	16.8895	17.3503	15.1808	15.0605	15.3361	16.1319	16.4065	15.6007	1	1	2	2	2	2	1.9148e-16	2298700	1	1	1	NaN	NaN	1	1.17075	-0.812403		10
A6NHR9	A6NHR9	Structural maintenance of chromosomes flexible hinge domain-containing protein 1	SMCHD1	16.4167	16.3855	16.693	16.3844	16.4117	16.2027	17.2113	15.6905	17.064	16.2755	16.2101	16.2284	2	2	2	3	3	3	2.0951e-17	2252500	1	NaN	1	2	3	2	0.0449232	0.0309757		1
E7EQZ4;Q16637;B4DP61;I3QJX9;I2E4T1;I2E4T0;I3QJX8	E7EQZ4;Q16637;B4DP61;I3QJX9;I2E4T1;I2E4T0;I3QJX8	Survival motor neuron protein	SMN1	15.7148	16.7072	16.9063	15.8877	15.8483	15.99	18.2039	18.067	18.0522	17.3655	17.0097	17.1777	1	1	1	1	2	1	2.4127e-39	4028200	2	2	2	2	2	2	3.26031	1.47032	+	7
O75940	O75940	Survival of motor neuron-related-splicing factor 30	SMNDC1	18.4884	18.316	18.3908	18.0271	14.3908	17.8479	17.6943	17.107	17.2633	17.4477	17.1783	17.1921	2	2	2	2	2	2	2.0118e-07	5349800	2	2	2	2	2	2	0.158276	-0.263063		1
A0MNN4;Q2TAY7;B4E3L0	A0MNN4;Q2TAY7;B4E3L0	WD40 repeat-containing protein SMU1	SMU1	23.4917	23.4055	23.4112	23.1213	23.1645	23.142	23.6414	23.3724	23.4064	22.9705	22.9791	23.0567	22	22	22	23	22	20	1.2508e-291	290020000	23	23	23	22	27	24	0.153653	-0.0516144		3
Q59FF0;Q7KZF4;B3KU67;E7ESM6;B4E299;B2R5U1	Q59FF0;Q7KZF4;B3KU67;E7ESM6;B4E299;B2R5U1	Staphylococcal nuclease domain-containing protein 1	SND1	16.3051	15.5515	16.5573	16.7707	16.9235	16.6461	16.8728	14.9951	16.8534	15.958	14.3909	15.9052	NaN	NaN	NaN	2	2	2	4.782e-06	2345600	2	1	2	NaN	NaN	NaN	0.712825	-0.629807		6
O75643;A4FU77;F5H447;Q9H8B9;F5H4C1;B4E150;C9JAQ9;A2RRQ7;Q9UNV9;B4E0P5;Q7L5W4;Q9P172;Q5ZF01	O75643;A4FU77	U5 small nuclear ribonucleoprotein 200 kDa helicase	SNRNP200	25.794	25.7176	25.7666	25.8574	25.9183	25.9441	25.2206	25.3917	25.3963	25.3956	25.3843	25.3534	70	75	73	89	87	83	0	1490800000	81	77	81	91	89	92	5.94873	-0.476004		13
B4DQJ1;A0MNP2;Q96DI7;B2R9I9;Q9NSS8	B4DQJ1;A0MNP2;Q96DI7;B2R9I9	U5 small nuclear ribonucleoprotein 40 kDa protein	SNRNP40;WDR57	23.0886	23.0358	22.8186	22.7681	22.8461	22.9524	22.8973	22.9322	22.8925	22.2819	22.2989	22.3139	10	10	9	12	12	12	3.5284e-94	188280000	11	11	11	14	14	14	1.25147	-0.315491		5
A8KAQ5;P08621;B3KPV0;Q9UFS1	A8KAQ5;P08621	U1 small nuclear ribonucleoprotein 70 kDa	SNRNP70	19.9435	20.028	19.8881	19.8549	20.013	20.0043	19.1376	19.4108	19.4467	19.7716	19.8711	19.8375	5	5	5	4	4	4	2.9071e-93	32101000	2	2	3	7	6	7	1.91331	-0.376103		4
B2R802;P09012	B2R802;P09012	U1 small nuclear ribonucleoprotein A	SNRPA	20.0383	19.8066	19.6611	20.2398	20.2013	20.3468	19.4678	19.586	19.3816	19.2275	19.2921	19.2343	2	2	2	4	4	4	7.1643e-16	26959000	2	2	2	4	4	4	3.60211	-0.684092		2
P09661;Q53G21;Q53G61;H0YMA0;H0YLR3;Q6NVW9;H0YKK0;O95485;Q9UEN1	P09661;Q53G21;Q53G61;H0YMA0;H0YLR3	U2 small nuclear ribonucleoprotein A	SNRPA1	18.7991	18.4615	18.5842	18.5697	18.4516	19.2492	18.3974	18.3615	18.5268	17.9814	17.9231	17.8101	5	4	4	4	3	4	6.6656e-37	8907400	4	2	4	2	2	2	1.87171	-0.519175		9
E7ENP4;Q15182;B3KVR1;Q9UIS4;P14678;P63162;Q53HE7;B4DVS0;Q5XPV6;Q66K91;Q6LBS1	E7ENP4;Q15182;B3KVR1;Q9UIS4;P14678;P63162;Q53HE7;B4DVS0;Q5XPV6;Q66K91;Q6LBS1	Small nuclear ribonucleoprotein-associated protein;Small nuclear ribonucleoprotein-associated proteins B and B;Small nuclear ribonucleoprotein-associated protein N	SNRPB;SNRPN	22.2553	22.1402	22.1573	22.1008	22.3207	22.3692	21.8498	21.946	21.9095	21.3373	21.4083	21.3514	8	8	8	5	6	6	3.5826e-60	105690000	7	7	8	6	6	6	3.00013	-0.590199		11
P62314;Q7Z5A3	P62314;Q7Z5A3	Small nuclear ribonucleoprotein Sm D1	SNRPD1	20.1342	20.4154	20.4478	20.6724	20.4541	20.3882	20.232	19.5356	20.0215	20.1397	19.9189	19.9393	5	6	5	4	4	4	1.0136e-52	34004000	5	5	5	4	4	4	2.42079	-0.454183		2
P62316	P62316	Small nuclear ribonucleoprotein Sm D2	SNRPD2	23.1161	22.8714	22.7907	22.9215	22.9628	23.0451	22.2705	22.3426	22.4113	22.2963	22.248	22.2367	11	11	10	10	10	10	1.6989e-91	168850000	10	12	10	10	10	10	6.4705	-0.650379		1
P62318;B4DJP7;H3BT13	P62318;B4DJP7	Small nuclear ribonucleoprotein Sm D3	SNRPD3	22.4812	21.9621	21.9329	22.366	22.3577	22.3238	21.8674	21.496	21.729	21.9055	21.879	21.8694	4	3	3	4	4	4	2.8076e-71	115450000	4	4	4	5	5	5	2.53779	-0.446229		3
P62304;A6NHK2	P62304;A6NHK2	Small nuclear ribonucleoprotein E	SNRPE	19.2883	19.0847	19.0535	19.3991	19.1486	19.4515	15.5655	16.8815	16.7048	19.2874	18.8409	19.2807	3	3	3	3	3	3	6.867e-09	15973000	1	1	1	2	2	2	1.33548	-1.47748		2
P62306	P62306	Small nuclear ribonucleoprotein F	SNRPF	20.0417	19.7435	19.7762	19.8745	20.3169	20.4603	19.6084	19.8127	19.6967	17.659	15.3232	15.1945	3	3	3	3	3	3	2.7311e-99	20067000	3	3	3	2	2	2	1.42394	-2.15312	+	1
Q13573;B4DY36;B7Z9X2;G3V3A4;Q6I9S2;B4DEG7;G3V4X8;Q6P151;Q9ULA6;E9PGQ7;Q0D2M5;G3V5R3	Q13573;B4DY36;B7Z9X2;G3V3A4;Q6I9S2;B4DEG7;G3V4X8;Q6P151;Q9ULA6;E9PGQ7;Q0D2M5	SNW domain-containing protein 1	SNW1	22.338	22.3996	22.4574	22.2387	22.0948	22.013	21.563	21.5679	21.5574	21.8444	21.8611	21.7569	17	17	16	15	15	14	7.0221e-182	117100000	9	10	9	12	12	12	3.92411	-0.565143		12
P18583;H7C1M2;D3DSF7;Q6ZRV7;B3KRA1;A0JLP4;Q3SWV4;H7C2G8	P18583;H7C1M2	Protein SON	SON	16.7496	17.2159	17.0337	17.6181	17.4965	17.8905	16.0099	14.8211	16.0899	17.6415	17.8635	17.8753	2	2	2	4	4	3	4.5861e-29	5718300	NaN	NaN	NaN	3	4	4	0.548858	-0.617196		8
Q96T58;H0Y5U7;Q5VVE2;F6WRY4;Q5VVE3	Q96T58	Msx2-interacting protein	SPEN	18.2916	18.6337	18.6286	18.5816	18.617	18.5871	17.9316	18.0476	17.9354	18.327	18.3191	18.4531	7	7	7	5	6	6	2.9674e-27	10363000	2	2	2	4	3	4	2.34251	-0.387632		5
Q9Y657	Q9Y657	Spindlin-1	SPIN1	22.1158	21.9727	22.016	21.2145	21.2561	21.3751	21.9973	21.9009	22.0621	20.9351	20.9338	21.1088	13	11	11	10	10	10	1.5889e-54	86066000	15	13	14	8	8	8	0.249138	-0.168688		1
Q99865;Q9BPZ2;Q5JZB8;Q5JZB7	Q99865;Q9BPZ2;Q5JZB8;Q5JZB7	Spindlin-2A;Spindlin-2B	SPIN2A;SPIN2B	19.8772	19.5095	19.2162	19.229	19.1832	19.406	19.0103	18.9396	18.9224	18.5179	14.7899	18.1756	4	5	4	4	4	4	3.7462e-64	14468000	5	5	5	3	2	3	1.12727	-1.34426		4
Q13813;A6NG51;F8W7K3;B4DGT1;Q9UG16;B4DTV8;A6NN88;Q14917	Q13813;A6NG51;F8W7K3;B4DGT1;Q9UG16	Spectrin alpha chain, brain	SPTAN1;DKFZp564P0562	22.8645	22.8429	22.7844	22.6378	22.7891	22.8572	21.2839	21.7204	21.4353	21.403	21.5602	21.5348	42	44	44	53	54	49	0	165370000	17	18	14	30	30	31	8.34784	-1.30643	+	8
B2ZZ89;Q01082;D6W5C0;F8W6C1;B4DIF8;A4QPE4;Q59FP5;B2RMN7;P11277;Q59FA9;Q53RC4;Q71VG1	B2ZZ89;Q01082;D6W5C0	Spectrin beta chain, brain 1	SPTBN1	22.4049	22.3317	22.4261	22.1987	22.1691	22.31	21.1436	21.4466	21.3212	21.0836	21.0687	21.186	39	39	37	36	38	36	0	116030000	21	20	22	17	16	16	7.41143	-1.09844		12
P78362;H7C5L6	P78362	SRSF protein kinase 2;SRSF protein kinase 2 N-terminal;SRSF protein kinase 2 C-terminal	SRPK2	17.5159	15.84	16.6644	15.9041	14.7619	15.5605	19.4502	19.9536	19.6315	15.648	15.7721	15.2616	NaN	NaN	NaN	NaN	NaN	NaN	1.5889e-30	6042100	7	6	7	NaN	NaN	NaN	0.833414	1.57835		2
P08240;Q6IAX9;B4E0H3;E9PJS4	P08240;Q6IAX9;B4E0H3;E9PJS4	Signal recognition particle receptor subunit alpha	SRPR	16.6324	16.2772	16.5476	15.9117	16.4913	15.4198	16.4871	16.1567	15.8657	16.5923	16.4898	16.7244	2	2	2	1	NaN	NaN	4.4761e-15	2079300	3	3	2	3	3	4	0.327336	0.172674		4
Q549N5;Q9Y5M8;H7C4H2;C9J5Z8	Q549N5;Q9Y5M8;H7C4H2	Signal recognition particle receptor subunit beta	SRPRB	15.7254	17.2742	16.2041	16.3548	16.1528	14.8523	17.5498	17.6757	17.7081	17.5783	17.08	17.2888	1	2	2	1	1	1	1.0577e-41	3845300	4	2	3	2	2	2	2.65783	1.3862		4
Q9UQ35;F5GWZ7;O60382;I3L2L6;A0AUK8;I3L4D8;Q9UQ39;I3L182;I3L1I8;I3L3Q8	Q9UQ35;F5GWZ7;O60382	Serine/arginine repetitive matrix protein 2	SRRM2;KIAA0324	19.0717	19.1468	19.0724	22.1257	22.0641	22.2635	16.5986	16.6605	15.3585	22.4425	22.534	22.4792	3	3	3	14	13	16	3.5437e-131	120530000	NaN	NaN	NaN	19	20	20	0.361198	-1.2785		10
Q9BXP5;H7C3A1;Q7Z4Y3;E7EPT2;H7C159;H7C1K0	Q9BXP5;H7C3A1	Serrate RNA effector molecule homolog	SRRT	19.3738	19.3979	19.3518	19.132	19.3412	19.2912	18.8692	19.2091	19.1034	18.8497	19.0001	19.0324	6	6	6	7	6	7	2.7827e-39	19846000	5	5	5	5	5	5	2.89888	-0.304012		6
Q07955;Q59FA2;A8K1L8;B7Z570	Q07955;Q59FA2;A8K1L8	Serine/arginine-rich splicing factor 1	SRSF1	21.4955	21.2733	21.3069	22.0765	22.108	22.167	21.3167	21.2037	21.2352	20.9645	20.909	20.9631	6	6	6	11	11	11	5.7535e-37	87713000	9	9	9	8	8	8	2.18643	-0.639147		4
O75494;Q53GD7;Q5JRI3;Q5JRI1;Q8WXF0;Q6IQ42	O75494;Q53GD7;Q5JRI3;Q5JRI1;Q8WXF0	Serine/arginine-rich splicing factor 10;Serine/arginine-rich splicing factor 12	SRSF10;FUSIP1;SRSF12	20.1857	20.0958	20.2493	19.8394	19.7229	19.7713	19.9974	19.198	19.6154	19.7226	19.7059	19.7031	4	3	4	3	3	3	4.8619e-27	27575000	5	5	5	4	4	4	1.33562	-0.320338		6
H0YG49;Q01130;Q53FN0;B4DN89;Q8NAK9;B3KUY1;B3KUF7;B3KVY2;Q8N220;F5GYB8;Q6NXQ0;B3KX15;A4D2F6;A4D2F7;Q9BRL6	H0YG49;Q01130;Q53FN0;B4DN89;Q8NAK9;B3KUY1;B3KUF7;B3KVY2;Q8N220;F5GYB8;Q6NXQ0;B3KX15	Serine/arginine-rich splicing factor 2	SRSF2;SFRS2	18.3392	18.3376	18.2427	18.3076	18.2468	18.368	18.7581	18.8271	18.7454	15.822	15.2983	16.7836	2	2	2	3	3	3	1.0256e-42	8273800	3	3	3	1	1	1	0.730709	-0.934577		15
A8K588;Q13247;Q59GY3;B5BU15	A8K588;Q13247;Q59GY3	Serine/arginine-rich splicing factor 6	SRSF6	20.4719	20.4109	20.4689	20.3816	20.2488	20.5246	20.3712	20.3902	20.3606	20.4038	20.4706	20.4909	6	6	6	7	7	7	2.3663e-22	47149000	6	6	6	9	8	8	0.0247696	-0.00322437		4
Q16629;C9JAB2;G5E9M3;B4DEK2;B4DLU6;Q8NB80	Q16629;C9JAB2;G5E9M3;B4DEK2;B4DLU6;Q8NB80	Serine/arginine-rich splicing factor 7	SRSF7	20.4105	20.2899	20.3252	20.3708	20.562	20.5807	20.7383	20.9678	20.7538	19.9611	20.0528	19.9669	5	5	5	4	3	4	2.4966e-20	44201000	5	5	5	3	3	3	0.0293674	-0.0163762		6
Q13242;A8K3M9;H0YIB4;B4DFT9	Q13242;A8K3M9;H0YIB4;B4DFT9	Serine/arginine-rich splicing factor 9	SRSF9	20.2319	20.1176	20.1519	20.5529	20.6614	20.8077	20.4431	20.2195	20.1922	20.5481	20.4469	20.4832	5	5	5	7	7	7	4.5556e-39	42230000	6	6	6	7	8	8	0.0879577	-0.0317249		4
A4D1U3;Q04837;Q567R6;B7Z268;E7EUY5;C9K0U8	A4D1U3;Q04837;Q567R6;B7Z268;E7EUY5;C9K0U8	Single-stranded DNA-binding protein, mitochondrial	SSBP1	20.321	20.043	20.0297	19.9034	19.9769	20.085	19.8192	19.988	19.7917	19.1084	19.0043	19.0489	3	3	3	4	3	3	3.9785e-73	26311000	4	4	4	3	3	3	1.95221	-0.599745		6
Q08945;E9PMD4;E9PPZ7;Q59GH7	Q08945	FACT complex subunit SSRP1	SSRP1	19.2911	19.3135	19.2375	18.0137	18.0825	18.3673	19.2554	19.1349	19.3404	19.0788	19.2027	19.0928	10	8	10	2	2	2	3.4638e-79	16778000	11	11	9	6	6	6	0.987442	0.466562		4
Q59F99;A8K622;O95793;Q5JW30;B3KRE0;B4DPJ9;Q5JW28;Q6PJX3;Q5JW32	Q59F99;A8K622;O95793;Q5JW30;B3KRE0	Double-stranded RNA-binding protein Staufen homolog 1	STAU1	19.8587	20.0037	20.0374	19.0703	19.4544	19.5027	19.6074	19.5147	19.7107	19.8613	20.0087	20.0173	6	5	5	5	5	5	6.9771e-78	28065000	7	7	6	7	7	8	0.326708	0.132142		9
E9PF26;Q9NUL3;E9PH62;E7EVJ4;B7Z8B4;E9PEI3;E7EPX0;Q4LE57;A8K276;F8VPI7;Q2TBD5;E9PF50;B7Z292;B7Z1I6;E7ER74;B7Z1P6;E7EVI1;E5RJN7;G5EA18;E5RJ67;E5RFK1	E9PF26;Q9NUL3;E9PH62;E7EVJ4;B7Z8B4;E9PEI3;E7EPX0;Q4LE57;A8K276;F8VPI7;Q2TBD5;E9PF50;B7Z292;B7Z1I6;E7ER74;B7Z1P6;E7EVI1;E5RJN7;G5EA18	Double-stranded RNA-binding protein Staufen homolog 2	STAU2;STAU2 variant protein	15.412	15.5082	16.3489	15.7858	14.3849	14.3502	17.9808	18.2263	18.247	17.3967	16.0161	15.544	NaN	NaN	NaN	NaN	NaN	NaN	8.6958e-18	2682900	4	4	4	1	1	1	2.12819	1.93682	+	21
Q15208;B2R6F9;Q9UPD3;Q9UPD4	Q15208;B2R6F9	Serine/threonine-protein kinase 38	STK38	23.8819	23.6975	23.7703	22.6361	22.7521	22.8435	23.1615	23.1649	23.2263	22.7015	22.8487	22.7751	18	16	19	15	15	16	6.8384e-107	298430000	17	19	16	17	16	16	0.539995	-0.283924		4
Q9Y2H1;B4E3J8;F5H277;B7Z8G6;B4E3T8;F5GY51;F5H7Z3;I3L0D0;H0YGN4;F5H0V1;F5H5E6	Q9Y2H1;B4E3J8	Serine/threonine-protein kinase 38-like	STK38L	21.1809	21.2438	21.1562	20.5079	20.6529	20.6271	20.8132	20.6553	20.7206	20.8555	21.0422	20.8344	6	6	6	8	8	7	1.4936e-70	62380000	8	6	8	12	13	10	0.207236	-0.0746069		11
Q9UJZ1;B4E1K7;Q6ZNW0;F2Z2I8	Q9UJZ1;B4E1K7;Q6ZNW0;F2Z2I8	Stomatin-like protein 2	STOML2	18.029	18.2075	17.9592	15.5819	15.8162	14.2844	17.9995	18.2872	18.0625	15.9848	14.366	14.7028	2	2	2	NaN	NaN	NaN	6.6021e-68	3117900	7	4	3	1	NaN	NaN	0.0279091	-0.0792416		4
Q9UNE7;H3BS86;H3BUD0;H3BTA3	Q9UNE7;H3BS86	E3 ubiquitin-protein ligase CHIP	STUB1	16.0546	16.7362	15.4873	18.6345	18.5362	18.4859	16.3651	15.5854	15.8155	18.4852	18.4767	18.6795	1	1	1	6	4	5	1.2793e-26	7255500	1	1	1	3	3	3	0.0373776	-0.0878879		4
P53597;A8K4W7;B2R8A1;Q6IAL5;B7Z438;H7C233	P53597;A8K4W7;B2R8A1;Q6IAL5;B7Z438	Succinyl-CoA ligase [ADP/GDP-forming] subunit alpha, mitochondrial	SUCLG1	15.3679	15.761	16.1227	15.6105	15.6652	15.1251	20.1456	19.9339	19.9926	19.0839	19.2705	19.0849	1	1	1	NaN	NaN	NaN	2.0729e-11	12158000	6	6	5	3	3	2	7.80526	3.97649	+	6
Q96I99;E9PDQ8;Q3ZCW5;B7Z2D5;F5H4S7;Q9Y436;H0Y852	Q96I99;E9PDQ8;Q3ZCW5;B7Z2D5;F5H4S7;Q9Y436	Succinyl-CoA ligase [GDP-forming] subunit beta, mitochondrial	SUCLG2;DKFZp586M2023	19.9104	19.7579	19.6288	15.4727	15.8517	15.7178	21.1173	20.9766	20.9865	19.3222	19.238	19.2237	9	9	8	1	NaN	1	4.261e-83	27509000	12	11	12	4	4	4	1.44846	2.42082	+	7
A8K5G0;Q8IX01;B4DSQ4;E7ETX7	A8K5G0;Q8IX01;B4DSQ4;E7ETX7	SURP and G-patch domain-containing protein 2	SUGP2	19.1123	19.4245	19.5556	18.8144	19.2818	19.1734	18.1227	15.3185	15.0739	18.5677	18.4266	18.3761	6	8	8	10	10	9	1.5643e-46	13309000	4	1	1	6	5	5	1.73137	-1.91278	+	4
A8K5T7;Q9Y2Z0;F5H5A9;A8K7W3;B4DYC6;Q9P1S2	A8K5T7;Q9Y2Z0;F5H5A9;A8K7W3;B4DYC6	Suppressor of G2 allele of SKP1 homolog	SUGT1	15.5819	15.9717	15.735	15.3577	15.0354	14.6923	18.5744	18.3075	18.3096	18.2996	18.0502	18.0315	2	1	1	1	1	1	5.8127e-97	6019100	4	3	5	3	5	3	7.0862	2.86647	+	6
H7BZT4;P61956;A8MU27;B4DUW4;A8MUA9;P55854;Q6EEV6	H7BZT4;P61956;A8MU27;B4DUW4;A8MUA9;P55854;Q6EEV6	Small ubiquitin-related modifier 2;Small ubiquitin-related modifier 3;Small ubiquitin-related modifier 4	SUMO2;SUMO3;SUMO4	16.1619	14.5112	16.7941	19.0916	19.0132	19.2185	16.0279	15.0807	14.5728	17.0247	15.5065	14.4644	1	1	1	2	2	2	2.647e-16	8139500	1	1	1	1	1	1	1.33349	-2.01892	+	7
Q9Y5B9;F5H063;Q0VGA3;G3V2X0;G3V401;G3V5A4	Q9Y5B9	FACT complex subunit SPT16	SUPT16H	18.7836	19.0399	19.0855	18.9047	19.0241	19.1319	19.2735	19.3689	19.2653	19.4417	19.4818	19.4593	8	8	7	5	5	5	8.3022e-94	21983000	9	7	8	9	9	9	3.83725	0.386782		6
Q7KZ85	Q7KZ85	Transcription elongation factor SPT6	SUPT6H	16.9663	17.5702	16.02	16.3365	15.5222	13.6298	21.2518	21.5679	21.309	17.1455	15.6552	17.2312	NaN	NaN	NaN	NaN	NaN	NaN	5.8425e-171	33002000	21	18	17	2	1	2	1.49503	3.01926	+	1
Q8IYB8;B7Z611	Q8IYB8;B7Z611	ATP-dependent RNA helicase SUPV3L1, mitochondrial	SUPV3L1	14.3017	16.2804	15.4892	14.6745	14.9749	15.2814	16.1121	15.7507	16.4437	16.7647	16.8194	16.9005	2	2	2	1	1	1	6.5677e-14	2252300	1	NaN	1	3	3	3	2.48749	1.29816		2
O95425;B4E3H1;F5H2Q5;B4E3N7;F5GY75;Q659E9;B4DXQ4;F5GXV0;Q569J5;Q63HL8	O95425;B4E3H1;F5H2Q5;B4E3N7	Supervillin	SVIL	18.9187	19.2544	19.1196	20.0003	19.9344	20.0916	15.1023	16.4503	15.5232	14.7187	17.1044	16.5987	4	5	6	13	14	13	5.0939e-245	14030000	NaN	NaN	NaN	1	1	1	5.08028	-3.63693	+	10
B7Z6F7;Q92797;Q4LE61;H0Y2X6;O75402	B7Z6F7;Q92797;Q4LE61	Symplekin	SYMPK;SYMPK variant protein	15.6666	14.6919	15.8847	16.9868	15.6348	16.1008	16.284	15.2917	15.6333	16.9227	16.1691	16.3779	NaN	NaN	NaN	NaN	NaN	NaN	1.7099e-37	1254200	2	1	1	4	3	5	0.323342	0.285492		5
B2R8Z8;O60506;Q59GL1;Q05CK9;B7Z645;F6UXX1;Q5TCG1;B7Z213	B2R8Z8;O60506;Q59GL1;Q05CK9;B7Z645	Heterogeneous nuclear ribonucleoprotein Q	SYNCRIP	22.5376	22.6878	22.7566	22.3802	22.3726	22.4259	21.9982	21.9688	21.9897	22.3249	22.3921	22.4657	17	17	17	18	16	15	1.4855e-184	172970000	12	11	12	16	16	15	1.82661	-0.336872		8
Q9BSH4;Q8N9Q7	Q9BSH4;Q8N9Q7	Translational activator of cytochrome c oxidase 1	TACO1;CCDC44	19.9604	19.8154	19.9191	19.8317	19.9841	19.885	21.1497	21.3025	21.0598	20.7856	20.8698	20.8019	4	3	2	3	3	3	3.8713e-42	47045000	8	8	7	4	4	4	6.59655	1.09561		2
O00268;Q5TBP5;A4PBF7;F5H0K4;Q92750;B4DYT3	O00268;Q5TBP5	Transcription initiation factor TFIID subunit 4	TAF4	17.855	18.1074	18.0667	16.8869	16.1242	16.485	17.2196	15.7958	16.8892	17.2581	17.3087	17.0827	5	5	5	2	3	2	3.2677e-26	3818300	2	1	2	3	3	3	0.340501	-0.328539		6
Q13148;B4DRW3;G3V162;B1AKP7;B4DJ45	Q13148;B4DRW3;G3V162;B1AKP7;B4DJ45	TAR DNA-binding protein 43	TARDBP	22.8037	22.467	22.4594	21.9926	22.1621	22.1541	22.9113	22.9009	23.0072	22.0948	22.2142	22.1607	7	7	7	6	6	6	1.3252e-172	161490000	5	5	5	7	8	7	0.453531	0.208372		5
Q9BW92;Q9H9V2;E7EVR9;Q6ST48;Q5T5E9;Q9H045;Q5T5F2;B4DQF3	Q9BW92;Q9H9V2	Threonine--tRNA ligase, mitochondrial	TARS2	19.4407	19.7696	19.8229	19.2166	19.3937	19.4925	20.2229	20.2618	20.0609	20.0129	19.9897	20.0599	7	6	7	8	8	7	8.1125e-65	31835000	8	8	8	12	11	12	3.57637	0.578678		8
B4DU42;Q969Z0;D3DVL7;C9IZN7;B3KM73;B3KMT3;B3KRS4;C9J7P5;H7C4R5	B4DU42;Q969Z0;D3DVL7;C9IZN7;B3KM73;B3KMT3;B3KRS4	Protein TBRG4	TBRG4	14.6121	15.0323	14.4353	15.0871	16.6483	15.9712	18.7944	18.4387	16.3618	18.1754	18.1417	18.1406	1	1	1	1	1	1	5.9803e-12	8975000	2	2	1	4	4	4	3.60642	2.71102	+	9
P23193;B7Z4W0;B7Z4S1;Q15560;Q6IB64;B3KNM1;E5RIS7;E5RJ93;E5RFI1;E5RK46	P23193;B7Z4W0;B7Z4S1	Transcription elongation factor A protein 1	TCEA1	14.8064	16.6281	16.6005	16.5722	15.278	15.991	15.5283	15.1932	15.3309	15.4048	15.3461	13.8512	NaN	NaN	NaN	1	1	1	2.9919e-08	1133200	1	1	NaN	NaN	NaN	1	1.23276	-0.870292		10
O14776;G3V220;B7Z921;Q5VWI1	O14776;G3V220	Transcription elongation regulator 1	TCERG1	21.2562	21.0353	21.0756	20.7125	20.8164	21.0232	20.2375	20.5776	20.3926	20.0259	20.3103	20.203	12	12	12	9	8	8	1.0309e-81	46409000	10	11	10	10	10	11	4.06653	-0.695378		4
P17987;E7ERF2;E7EQR6;F5H282;F5GZ03;F5H136;F5GZI8;F5H676;F5GYL4;F5H726;F5H7Y1	P17987;E7ERF2;E7EQR6;F5H282	T-complex protein 1 subunit alpha	TCP1	23.028	23.1686	23.0066	22.0061	22.0646	22.1964	22.5377	22.005	22.2993	22.9637	23.0107	23.0046	14	14	14	11	14	13	2.5786e-188	229040000	11	8	10	17	16	20	0.0758797	0.0584316		11
A4D0U5;B2RDR4;H0Y2M4;Q9UGI8;E0X098;Q53GU1;F8W7T0;B7Z5L5	A4D0U5;B2RDR4;H0Y2M4;Q9UGI8;E0X098;Q53GU1;F8W7T0	Testin	TES	15.756	15.4551	15.1561	17.4122	17.5006	17.5795	14.9444	17.0423	15.7439	15.7113	15.9886	15.9624	NaN	NaN	NaN	2	2	2	1.2682e-09	3281500	1	1	1	1	1	1	0.509384	-0.577795		8
E7EQS8;Q6N021;E7EPB1	E7EQS8;Q6N021;E7EPB1	Methylcytosine dioxygenase TET2	TET2	16.9526	17.3039	17.3572	15.2765	15.953	15.7606	15.6243	15.5882	15.0622	15.2278	14.6052	15.6624	4	2	2	NaN	NaN	NaN	7.8327e-31	862710	NaN	NaN	NaN	NaN	NaN	NaN	1.76866	-1.13898		3
Q14186;Q5JSB5;B7Z569;F5H452;B4DLQ9;Q5JSB6;Q14188;F8WAI2;F8W6Z7;Q9UG28;B7Z8C8;E9PFC3;C9J872;C9J461;C9J977	Q14186;Q5JSB5;B7Z569;F5H452;B4DLQ9;Q5JSB6	Transcription factor Dp-1	TFDP1	19.4909	19.3384	19.3013	18.8535	19.0425	15.369	19.3451	19.3859	19.2216	18.9653	18.9013	18.9947	2	2	2	2	2	1	7.9526e-25	18499000	3	3	2	3	3	3	0.395218	0.569706		15
Q8N523;Q9UBB9;B4DPE5;E7EMD1;B4DSX8;H0Y4U8;B1AHJ4;B1AHQ3;B1AHK3;F6XM96;B1AHK1;F6SQZ1;B1AHK2;F6UKU9;B1AHK4;F6UQ07	Q8N523;Q9UBB9;B4DPE5;E7EMD1;B4DSX8	Tuftelin-interacting protein 11	TFIP11	22.5462	22.6061	22.69	21.6922	21.8884	21.9041	21.896	22.3428	22.2127	21.1707	21.2339	21.1808	28	26	28	19	19	19	3.9142e-205	116570000	23	21	23	17	16	15	1.07819	-0.548354		16
Q8NI27;B4DKZ6;Q6P441;H0Y815;A6PVD0	Q8NI27;B4DKZ6	THO complex subunit 2	THOC2	15.1165	15.6482	15.7441	17.2212	17.0113	17.4607	17.7655	17.4571	17.6055	17.6477	17.4807	17.612	1	1	1	3	3	2	1.8108e-20	5539800	3	3	3	5	5	5	1.9089	1.22772		5
Q96J01;Q6NZ53;D6RGZ2	Q96J01;Q6NZ53;D6RGZ2	THO complex subunit 3	THOC3	15.8447	17.6602	17.6519	17.0207	16.9441	15.2008	17.6905	17.5527	17.3056	14.3733	15.4444	15.5282	1	2	2	2	2	1	3.1841e-07	2837000	2	2	2	NaN	NaN	NaN	0.24131	-0.404614		3
Q86W42	Q86W42	THO complex subunit 6 homolog	THOC6	18.4033	19.0758	18.4979	18.444	18.2873	18.7258	19.4535	19.264	19.0269	18.2237	17.9306	17.9744	2	3	2	4	3	3	7.5579e-31	12312000	6	5	5	5	5	5	0.0897788	0.0731605		1
Q6PJV4;Q6P0P7;Q05D20;Q7Z5U1	Q6PJV4;Q6P0P7;Q05D20;Q7Z5U1		THRAP3	15.017	15.8765	15.4127	15.7156	14.4627	15.3958	15.7037	15.4957	15.0492	17.7636	18.0241	18.1625	1	2	1	2	1	2	5.3236e-69	4874800	1	2	2	3	3	3	1.30931	1.38639		4
Q9Y2W1	Q9Y2W1	Thyroid hormone receptor-associated protein 3	THRAP3	23.3842	23.3875	23.3939	23.7842	23.995	24.0642	22.6299	23.0408	22.9095	23.5867	23.7532	23.641	22	22	23	27	26	27	1.903e-271	431850000	23	22	23	29	31	29	0.977492	-0.407975		1
Q01085;Q2TSD2;A8K5C4;O15187;Q49AS9;Q59G49;B4DHS3;E7ETJ9;E7ETC0;A6NKZ9;E5RG67;E5RGV5;B4E0E5	Q01085;Q2TSD2;A8K5C4;O15187;Q49AS9;Q59G49;B4DHS3;E7ETJ9	Nucleolysin TIAR	TIAL1	21.9788	21.8486	21.8758	21.2884	21.3661	21.4691	22.1617	22.2909	22.2236	21.3304	21.3847	21.4254	8	9	9	7	8	8	6.2194e-51	103070000	10	10	11	8	8	8	0.317657	0.165016		13
O43615;Q53G69;Q9UPE4;Q6AI07	O43615;Q53G69;Q9UPE4	Mitochondrial import inner membrane translocase subunit TIM44	TIMM44;hTIM44	19.5481	19.7061	19.8417	20.1356	20.0185	19.8247	20.8118	20.5715	20.7081	20.7469	20.2018	20.6278	5	5	6	7	7	6	1.2539e-89	39469000	12	12	13	11	11	11	3.98416	0.765545		4
Q0VAB1;Q3ZCQ8;Q330K1	Q0VAB1;Q3ZCQ8;Q330K1	Mitochondrial import inner membrane translocase subunit TIM50	TIMM50	21.4137	21.456	21.4446	21.4869	21.4136	21.5133	22.2125	22.2144	22.256	21.7721	21.5452	21.5384	7	7	6	7	7	6	2.0303e-157	95631000	8	8	8	7	6	7	2.1034	0.468442		3
P42166	P42166	Lamina-associated polypeptide 2, isoform alpha;Thymopoietin;Thymopentin	TMPO	21.9806	21.9713	21.9879	20.4834	20.5778	20.7058	21.8126	21.938	21.9482	20.3489	20.3251	20.3342	9	9	9	5	5	5	1.3747e-119	79026000	14	13	14	7	6	6	0.13675	-0.166639		1
P42167;G5E972;Q59G12;A2T926;H0YJH7;Q9P1N8	P42167;G5E972;Q59G12;A2T926	Lamina-associated polypeptide 2, isoforms beta/gamma;Thymopoietin;Thymopentin	TMPO	18.5845	18.6967	18.6076	14.7542	14.7614	15.1536	16.1901	14.9264	16.0373	15.9677	15.5052	16.2608	2	2	2	1	1	1	1.2758e-89	4495500	1	1	1	NaN	NaN	NaN	0.523435	-0.945085		6
Q92973;Q4LE60;O14787;B4DRY5;F5H8J7;Q05D48;E5RI07;E7EW37;B4DSC0	Q92973	Transportin-1	TNPO1	17.4295	17.6717	17.2438	15.2675	15.4789	15.7443	17.7822	16.6696	17.2092	17.6932	17.6097	17.8622	3	2	2	1	1	1	9.2755e-12	3655000	3	3	3	4	3	3	1.1886	0.998408		9
B9EG90;P11387;E5KMK5;E5KMK6;E5KMK7;Q969P6;B4DYD2;B7Z9E8;B7ZAR5;E7ES89;B4E061;E5RIC7;D3DWJ7	B9EG90;P11387;E5KMK5;E5KMK6;E5KMK7;Q969P6;B4DYD2;B7Z9E8;B7ZAR5;E7ES89;B4E061;E5RIC7	DNA topoisomerase 1;DNA topoisomerase I, mitochondrial	TOP1;TOP1MT	17.044	17.2192	17.3972	16.0809	15.7058	14.4502	15.9295	17.3758	17.1049	14.3801	15.5384	16.1355	3	3	3	2	2	2	1.5703e-12	2920300	2	2	2	1	2	2	0.144106	-0.238823		13
B6E4X6;E5RMA8;H6U5S2;H6U5S3;P04637;Q2XSC7;Q5U0E4;B4DNI2;Q1MSX0;B4DMH2;H2EHT1;Q1MSW8;H6U5S4;E7EQX7;Q1MSW9;E7ESS1;B4E095;Q53GA5;E9PFT5;Q0ZAK1;Q0ZAK0;A4GWB5;E2G6R5;A4GWD0;A4GWB8;Q19RW6;B1PZ15;Q1HGV0;Q1HGV1;Q1HGV2;Q1HGV3	B6E4X6;E5RMA8;H6U5S2;H6U5S3;P04637;Q2XSC7;Q5U0E4;B4DNI2;Q1MSX0;B4DMH2;H2EHT1;Q1MSW8;H6U5S4;E7EQX7;Q1MSW9;E7ESS1;B4E095;Q53GA5;E9PFT5;Q0ZAK1;Q0ZAK0;A4GWB5;E2G6R5;A4GWD0;A4GWB8;Q19RW6;B1PZ15;Q1HGV0;Q1HGV1;Q1HGV2;Q1HGV3	Cellular tumor antigen p53	TP53	17.9958	18.1211	18.0795	16.4104	15.8093	15.555	17.5981	17.1936	17.2928	15.5311	15.9075	16.786	2	2	2	1	1	1	0.00042068	4098600	2	2	2	NaN	1	1	0.185606	-0.277009		31
F8VY86;Q12888;A6NNK5;B7Z3E7;B3KVT9;H7BZY0;A8KA50;H7C495	F8VY86;Q12888;A6NNK5;B7Z3E7;B3KVT9	Tumor suppressor p53-binding protein 1	TP53BP1	18.9348	19.0772	19.1494	18.9247	18.9998	19.2202	16.3525	15.1947	15.3869	16.5823	15.2767	15.3818	6	7	7	6	6	7	3.115e-68	9947200	1	1	1	1	1	1	6.95702	-3.3552	+	8
B2RDE1;Q5VU66;Q5HYB6;Q5VU59;Q5VU58;Q5VU72;Q8TCG3;Q5VU61;B4DWT5;Q8NAG3;B4DQ80;Q5VU63;D6R904;Q5VU64;Q8NI98	B2RDE1;Q5VU66;Q5HYB6;Q5VU59;Q5VU58;Q5VU72;Q8TCG3;Q5VU61;B4DWT5;Q8NAG3;B4DQ80;Q5VU63;D6R904		TPM3;DKFZp686J1372	19.2779	18.8934	19.0481	18.807	18.9468	19.0921	15.5451	15.388	15.4821	15.5404	16.5977	15.8246	3	4	4	4	4	4	3.7226e-21	7416800	1	1	1	NaN	NaN	NaN	7.92246	-3.28121	+	15
P12270;Q99968;Q15624;Q504U6;Q58F23;A0PJC9;Q9UE33	P12270;Q99968;Q15624;Q504U6;Q58F23	Nucleoprotein TPR	TPR;tpr;Tpr	17.2169	17.1543	17.4973	17.0389	16.9291	17.2343	15.6722	15.9341	16.502	14.8186	16.6334	14.6727	4	4	4	2	2	2	1.4642e-13	2181100	NaN	NaN	NaN	NaN	NaN	NaN	2.77759	-1.47299	+	7
Q13595;Q549U1;B4DUA9;B4DQI6	Q13595;Q549U1;B4DUA9;B4DQI6	Transformer-2 protein homolog alpha	TRA2A;HSU53209	20.9889	21.0644	21.2424	20.7353	20.7037	20.8024	21.1741	21.211	21.2599	20.678	20.7912	20.8274	5	5	5	6	6	6	8.9132e-42	61068000	9	8	9	6	6	6	0.202582	0.0674111		4
B2RDQ3;P62995;Q59GA1;Q68DZ9;Q8N1H4;H7BXF3;H7C2L4	B2RDQ3;P62995;Q59GA1;Q68DZ9;Q8N1H4;H7BXF3;H7C2L4	Transformer-2 protein homolog beta	TRA2B;DKFZp686F18120	21.9581	21.7985	21.709	22.111	22.0427	21.9577	22.7141	22.5581	22.6486	22.0627	21.6576	21.8554	6	6	6	7	7	7	1.2574e-50	133800000	8	8	7	8	8	8	0.888036	0.319898		7
Q12931;Q53G55;Q59EK6;Q9BV61;F5H897;Q53FS6;B4DR68;Q8N9Z3;I3L0K7;Q5CAQ4;I3L239;I3L2D5	Q12931;Q53G55;Q59EK6;Q9BV61;F5H897;Q53FS6;B4DR68;Q8N9Z3;I3L0K7;Q5CAQ4	Heat shock protein 75 kDa, mitochondrial	TRAP1	19.8159	19.6135	19.7555	19.6077	19.3617	19.3463	18.9463	18.8337	18.6832	19.1471	19.1768	19.2545	7	6	5	9	9	10	3.616e-216	19792000	4	4	4	5	5	6	3.1186	-0.576491		12
Q59GW5;Q14258;D3DTY9	Q59GW5;Q14258;D3DTY9	E3 ubiquitin/ISG15 ligase TRIM25	TRIM25	15.9701	15.4792	15.7212	16.8449	16.1987	16.4459	14.2499	17.1405	17.142	17.9925	17.8289	17.9776	1	1	2	3	3	2	7.9585e-28	4944300	1	2	2	5	5	5	0.804438	0.945232		3
B2R8R5;Q13263	B2R8R5;Q13263	Transcription intermediary factor 1-beta	TRIM28	21.7344	21.7052	21.8523	21.1558	21.235	21.2786	21.828	21.8971	21.923	21.5876	21.6194	21.5441	14	14	15	11	13	13	1.0859e-221	100090000	15	13	15	20	22	20	0.916561	0.239613		2
E5KS95;P43897;C9JT21;B4DHY8;F8W6R3;F8VS27;F5H2T7;F8VPA7;C9JG32;F8WCK2	E5KS95;P43897;C9JT21;B4DHY8;F8W6R3;F8VS27;F5H2T7;F8VPA7;C9JG32	Elongation factor Ts;Elongation factor Ts, mitochondrial	TSFM	20.4548	20.2414	20.0697	20.4771	20.5787	20.583	21.3087	21.3128	21.2233	20.9614	20.955	20.8896	5	4	4	6	6	6	9.7843e-115	59802000	8	8	7	8	8	8	3.96721	0.70766		10
Q6PGP7;D6RCE2	Q6PGP7	Tetratricopeptide repeat protein 37	TTC37	17.2895	16.5096	16.2233	15.2886	16.4581	15.2925	14.0947	16.9172	15.4099	15.6503	15.3172	15.6319	NaN	NaN	NaN	NaN	NaN	NaN	4.4436e-10	620390	1	NaN	NaN	2	2	2	0.709033	-0.673391		2
Q9UNY4	Q9UNY4	Transcription termination factor 2	TTF2	15.5464	16.6675	15.0496	16.2602	15.1553	16.9665	17.1248	17.4	16.9461	16.6668	15.7773	14.7783	NaN	NaN	NaN	NaN	NaN	NaN	1.4152e-17	1291400	4	2	3	1	NaN	1	0.452622	0.507963		1
F5H5D3;Q9BQE3;B7Z1K5;Q53GA7;E9PGK3;Q8N532;F8VVB9;F8VQQ4;C9JDS9;F8VS66;F8VRZ4;C9JJQ8;C9JQ00;C9JEV8;F8VWV9;F8VX09;Q9H853;C9JDL2;Q6QMJ5;C9K0S6;D3DX41;F8VRK0;F8W0F6;F8VXB8;F8VYI2;F8VS94;F8VXZ7	F5H5D3;Q9BQE3;B7Z1K5;Q53GA7;E9PGK3;Q8N532	Tubulin alpha-1C chain	TUBA1C	24.2927	24.0337	24.2659	24.4751	24.4337	24.4347	25.3885	25.2031	25.287	25.5812	25.3805	25.3941	15	15	15	22	22	22	3.7529e-301	1021900000	23	23	23	24	26	27	6.6589	1.04978		27
P07437;Q5SU16;F8VW92;F8VYX6;Q5JP53;B7ZAF0;B4DY90;Q6LC01;F8VUJ7;Q5ST81;B7ZAK1;B4E052;E7EWR1;Q9BUU9;B4DQN9;B4DMU8;B4DXZ5;Q96B85;Q1KSF8;F5H894;E9PBJ4;B4DMJ5;A6NNZ2;I3L2F9;Q5SQY0;C9JAA5;F5H0I4;Q6P602;A4UCT2;A6NKZ8;Q5SQY1;CON__ENSEMBL:ENSBTAP00000025008;Q9H4B7;G3V2A3;A4UCU2;I0CMK4;G3V2N6;G3V3R4;G3V2R8;G3V5W4	P07437;Q5SU16;F8VW92;F8VYX6;Q5JP53;B7ZAF0;B4DY90;Q6LC01;F8VUJ7;Q5ST81;B7ZAK1;B4E052;E7EWR1;Q9BUU9;B4DQN9;B4DMU8;B4DXZ5;Q96B85;Q1KSF8;F5H894	Tubulin beta chain	TUBB;XTP3TPATP1	23.065	23.0935	23.0223	22.9936	22.8096	22.6639	24.1221	23.7729	23.8047	23.9505	23.5635	23.7938	4	4	4	4	4	4	1.3457e-299	343940000	6	5	5	6	5	6	5.24052	0.893263		40
Q9BVA1	Q9BVA1	Tubulin beta-2B chain	TUBB2B	19.2187	17.8442	17.6114	18.2319	18.1361	18.3281	19.3596	19.1764	19.2369	19.2615	19.1056	19.1704	5	2	3	3	3	3	2.9879e-205	14079000	5	5	5	4	4	4	2.82865	0.989992		1
B2RBD5;Q13509;Q9BV28;Q53G92;A8K854;Q3ZCR3	B2RBD5;Q13509;Q9BV28;Q53G92;A8K854;Q3ZCR3	Tubulin beta-3 chain	TUBB3	15.6995	16.2069	15.3384	16.3991	16.709	15.495	18.8225	18.2683	18.3633	18.6187	18.4827	18.5201	1	1	1	1	1	1	1.8958e-232	6599800	3	3	4	3	3	2	6.08573	2.53795	+	6
P68371;Q8IZ29;Q8N6N5;Q8IWP6;B3KML9;Q96HX0;Q3ZCM7;B4DNW1;F8W813	P68371;Q8IZ29;Q8N6N5;Q8IWP6;B3KML9;Q96HX0	Tubulin beta-4B chain	TUBB4B;TUBB2C	24.5144	24.5686	24.5922	24.5352	24.5678	24.6012	25.5566	25.3882	25.4414	25.4082	25.4123	25.3852	22	22	22	27	26	26	0	1066600000	26	27	27	32	32	33	10.318	0.868779		9
Q9BUF5;B4DP54;B3KS31;B4E386	Q9BUF5;B4DP54;B3KS31;B4E386	Tubulin beta-6 chain	TUBB6	16.4933	16.2517	15.1148	17.1024	17.1778	17.1777	18.2424	18.2434	18.267	17.7091	17.4939	17.7763	NaN	NaN	NaN	2	2	2	6.1134e-103	5668100	2	2	2	3	3	3	2.55225	1.40241	+	4
P49411;H3BNU3	P49411	Elongation factor Tu, mitochondrial	TUFM	25.4755	25.3344	25.3346	24.6718	24.6933	24.6466	26.3169	26.3048	26.2648	25.2307	25.1971	25.2059	25	25	25	25	25	23	0	1458500000	34	34	31	28	28	27	1.50288	0.727331		2
Q01081;B5BU08;Q8WU68;Q7Z780;Q69YM7	Q01081;B5BU08;Q8WU68	Splicing factor U2AF 35 kDa subunit;Splicing factor U2AF 26 kDa subunit	U2AF1;U2AF1L4	22.9322	22.7543	22.6633	23.0374	23.0929	23.189	23.4251	23.4468	23.3362	23.0428	23.2031	23.1615	6	6	6	7	7	8	1.6024e-100	279190000	7	8	7	8	8	7	1.93208	0.3244		5
P26368;B5BU25	P26368;B5BU25	Splicing factor U2AF 65 kDa subunit	U2AF2	21.5721	21.7307	21.7586	21.8752	21.844	21.7572	21.2511	21.2026	21.2864	22.7414	22.5541	22.6144	6	6	6	7	7	6	6.9681e-96	144200000	6	5	6	10	9	9	0.244701	0.185362		2
O15042;E7ET15;C9JB80;H0Y8D9;E7EW00;B4DK81;H7C4V2;C9J5L1;C9JDJ7;H7C4P4	O15042;E7ET15;C9JB80	U2 snRNP-associated SURP motif-containing protein	U2SURP	25.1617	25.1297	25.2058	25.777	25.8383	25.9282	24.6112	24.7456	24.7146	25.4673	25.6879	25.6011	46	48	46	56	57	59	0	1439500000	43	42	43	58	59	61	0.748524	-0.368835		10
Q59EM9;Q66K58;P0CG48;A8K674;F5H041;Q96H31;F5H7K6;Q96MH4;Q96C32;Q9UFQ0;P0CG47;Q5PY61;Q5U5U6;F5GXK7;F5H747;B2RDW1;P62979;Q5RKT7;F5H388;B4DV12;F5H7Y5;Q5UGI3;F5H265;F5H2Z3;F5GYU3;P62987;Q3MIH3;F5H6Q2;Q49A90;F5H4D8;F5GZ39;Q8WYN9	Q59EM9;Q66K58;P0CG48;A8K674;F5H041;Q96H31;F5H7K6;Q96MH4;Q96C32;Q9UFQ0;P0CG47;Q5PY61;Q5U5U6;F5GXK7;F5H747;B2RDW1;P62979;Q5RKT7;F5H388;B4DV12;F5H7Y5;Q5UGI3;F5H265;F5H2Z3;F5GYU3;P62987;Q3MIH3;F5H6Q2;Q49A90;F5H4D8;F5GZ39	Polyubiquitin-C;Ubiquitin;Polyubiquitin-B;Ubiquitin;Ubiquitin-40S ribosomal protein S27a;Ubiquitin;40S ribosomal protein S27a;Ubiquitin-60S ribosomal protein L40;Ubiquitin;60S ribosomal protein L40	UBC;DKFZp434K0435;UBB;RPS27A;UBA52	23.5458	23.1267	22.9903	22.8969	22.9019	22.7386	22.9965	22.9091	23.0637	22.4852	22.6976	22.6799	2	4	3	4	4	4	3.6621e-74	239280000	6	5	5	5	5	5	0.825245	-0.228012		32
P61081	P61081	NEDD8-conjugating enzyme Ubc12	UBE2M	18.1412	17.9285	16.1567	18.3052	18.296	18.2886	18.1828	18.2723	18.0454	15.1337	17.8379	17.6006	2	2	1	2	2	2	4.3504e-08	6674200	2	2	2	2	2	2	0.236563	-0.34059		1
A8K6F7;Q9H3U1;B4DZL0;B4DLE6;B4DEA9	A8K6F7;Q9H3U1	Protein unc-45 homolog A	UNC45A	19.9346	19.9337	20.0554	19.9858	20.0461	20.0588	19.2057	19.1432	19.0349	19.5441	19.5581	19.4641	11	11	13	13	12	10	7.4123e-99	22727000	4	5	5	7	6	6	4.49883	-0.677366		5
Q53GS9;B9A018;B8ZZD1;B7Z7L9;B3KM40;G5E9H0;B4DHT4;B3KMG1;B3KPG7;F8WC91;C9JIU2	Q53GS9;B9A018;B8ZZD1;B7Z7L9;B3KM40;G5E9H0;B4DHT4;B3KMG1;B3KPG7	U4/U6.U5 tri-snRNP-associated protein 2	USP39	17.3708	15.2118	14.6386	16.4762	15.6743	15.8808	16.1913	15.4686	15.2426	16.8276	15.908	16.5243	2	1	1	3	3	2	2.2859e-32	1946500	1	2	1	2	2	2	0.124599	0.151677		11
B0V043;P26640;H0Y4A6;A2BEY0;Q5SP20;A2ABF4;B0V044;B4DT32;E7EVJ6;H0Y3X9;A2BEY1;B4DZ61	B0V043;P26640;H0Y4A6;A2BEY0;Q5SP20;A2ABF4;B0V044	Valine--tRNA ligase	VARS	15.231	15.0253	15.6298	16.5377	16.815	15.634	16.0899	15.5076	16.1121	17.5318	17.7126	17.3838	1	NaN	NaN	2	2	1	4.0892e-33	2688400	1	1	1	4	5	4	1.06423	0.910835		12
F5GXJ0;F8W0W3;I3L0B9;Q5ST30;E7ER01;F5H323;F8VZ59;B4E3P5;E7ERL9;B4E0K6;B7ZL25;B4DET4;F8VWW3;F8W0F9;B2RDZ1;Q9H6B7;B7ZCJ6;B4DG77	F5GXJ0;F8W0W3;I3L0B9;Q5ST30;E7ER01;F5H323;F8VZ59;B4E3P5;E7ERL9;B4E0K6;B7ZL25;B4DET4;F8VWW3;F8W0F9;B2RDZ1	Valine--tRNA ligase, mitochondrial	VARS2	15.904	17.2637	17.3492	17.1746	17.0806	16.9865	18.5355	18.2675	18.3188	17.9615	17.9079	18.0006	1	2	2	2	2	2	4.6442e-56	6914400	7	4	7	6	6	6	3.2863	1.20555		18
P55072;Q96IF9;Q0IIN5;Q9NTC4;Q9HAP1;Q9HAP0;C9IZA5;C9JUP7	P55072;Q96IF9	Transitional endoplasmic reticulum ATPase	VCP	19.4864	19.3651	19.5494	18.7648	18.9454	19.138	18.8573	19.1913	18.996	18.1911	18.396	18.4163	6	7	7	5	5	5	7.6163e-74	16090000	5	5	5	4	4	4	1.57114	-0.533518		8
P08670;Q53HU8;B0YJC4;F5H288;B3KRK8;B0YJC5;Q5JVS8;A5Z217;P17661;Q45VM6;Q45VM7;Q45VM8;Q53SB5;Q549R8;Q549R9;Q9H319;B3KWQ6;P41219;Q549R7;B4DUI0;H7C5W5	P08670;Q53HU8;B0YJC4;F5H288;B3KRK8	Vimentin	VIM	18.5822	18.6428	18.4977	17.7019	17.6102	18.071	19.1303	19.2538	19.3729	18.3544	18.2237	18.3583	3	3	3	2	2	2	9.2944e-33	11148000	8	8	9	6	5	6	1.21446	0.597956		21
O75436;B4DLT1;F5H4L7;A8K3C1;G3V1N8;A8MZ56	O75436;B4DLT1;F5H4L7;A8K3C1;G3V1N8;A8MZ56	Vacuolar protein sorting-associated protein 26A	VPS26A	15.8377	15.0315	15.7749	15.8271	15.3031	16.8883	17.9377	17.8709	17.7863	16.504	15.1529	15.4087	NaN	NaN	NaN	NaN	NaN	NaN	1.3414e-20	1876300	4	3	4	NaN	NaN	NaN	0.93281	0.999634		6
Q96QK1;F5GYF5;Q5HYM2;Q53FR4	Q96QK1;F5GYF5;Q5HYM2;Q53FR4	Vacuolar protein sorting-associated protein 35	VPS35;DKFZp686O2462	17.0103	17.1815	17.6759	15.2689	16.318	16.2251	17.7893	18.1625	18.0273	15.8939	16.5949	17.3937	3	3	3	NaN	1	1	2.0211e-25	3632200	3	3	3	1	2	1	0.704299	0.696999		4
Q9Y2W2;B4DY34;F5H721;B4DMD3;F5H5G4;F5GXS9	Q9Y2W2;B4DY34;F5H721;B4DMD3	WW domain-binding protein 11	WBP11	20.7249	20.7543	20.7745	19.7872	19.7695	19.9299	19.9291	20.2248	19.9925	18.9261	19.3322	19.2574	8	8	9	6	5	6	6.9182e-62	25948000	7	6	7	4	3	3	1.36453	-0.679708		6
Q9C0J8;C9J8B4;B9A053	Q9C0J8	pre-mRNA 3 end processing protein WDR33	WDR33	15.5992	15.767	16.2765	14.8287	15.8724	14.9763	18.2356	18.831	18.2953	15.8332	14.9246	15.0752	NaN	NaN	NaN	1	1	1	8.888e-25	7832100	3	3	4	8	8	8	0.938862	1.31246		3
P61964	P61964	WD repeat-containing protein 5	WDR5	21.9714	21.6836	21.6019	21.0358	21.0949	21.2052	21.5566	21.6778	21.5286	20.6861	20.5821	20.502	8	8	8	8	8	8	2.0417e-112	77294000	8	8	8	7	7	6	0.62642	-0.34328		1
Q9GZS3;H0YN81;H0YMF9;B4E387;H0YL19;H0YM76	Q9GZS3;H0YN81;H0YMF9;B4E387	WD repeat-containing protein 61	WDR61	15.8992	15.8117	16.1751	15.6287	15.6491	16.1728	17.7746	17.2274	15.0185	15.2809	15.8158	16.1188	1	1	NaN	NaN	NaN	NaN	4.844e-28	1447800	2	2	1	NaN	NaN	NaN	0.298548	0.316564		6
Q9BQA1;B4DP38;H0Y711;Q5QNY9;B4DJP0	Q9BQA1;B4DP38;H0Y711;Q5QNY9	Methylosome protein 50	WDR77	20.9031	20.758	20.6165	20.8877	20.9636	21.0603	20.6706	20.5018	20.475	20.5366	20.4079	20.4159	4	5	4	5	5	5	1.1556e-76	56397000	4	5	5	6	6	6	3.16272	-0.363566		5
O95785;B7ZM82;B3KVH1;B9EGQ5;B3KR89	O95785;B7ZM82;B3KVH1;B9EGQ5;B3KR89	Protein Wiz	WIZ	17.9136	17.4688	15.3618	15.9137	15.4901	15.7474	15.0761	14.4665	15.9762	14.5967	16.2692	15.4579	2	2	1	NaN	NaN	NaN	1.4982e-09	2849200	NaN	NaN	NaN	NaN	NaN	NaN	1.04949	-1.00882		5
Q9HCS7;F5H315;Q71SV8;Q68CN2	Q9HCS7;F5H315;Q71SV8;Q68CN2	Pre-mRNA-splicing factor SYF1	XAB2;DKFZp762C1015	21.1923	21.346	21.412	20.1471	20.2271	20.283	20.745	21.0737	20.9883	20.0043	19.9363	19.969	14	14	15	8	7	8	2.7915e-163	41313000	13	14	16	9	9	8	0.438215	-0.315127		4
A8KA19;O43592;F8WDU6	A8KA19;O43592;F8WDU6	Exportin-T	XPOT	15.3582	15.891	15.5141	17.1428	16.992	16.5003	16.6859	16.4324	16.4855	16.6767	15.5896	16.1655	NaN	NaN	NaN	1	1	1	6.0321e-15	975660	2	2	2	1	1	1	0.11382	0.106205		3
P13010;Q53T09	P13010;Q53T09	X-ray repair cross-complementing protein 5	XRCC5	17.1055	17.1581	16.9505	16.2367	16.7909	16.6975	17.0203	16.8992	16.3457	15.3475	16.4024	15.5753	2	2	2	1	1	1	1.3871e-19	2363700	2	2	1	2	1	1	0.991115	-0.558115		2
B2RDN9;P12956;B1AHC9;B4DE32;B1AHC7;B1AHC8;B4E356;F5H1I8;Q6IC76	B2RDN9;P12956;B1AHC9;B4DE32;B1AHC7;B1AHC8;B4E356;F5H1I8	X-ray repair cross-complementing protein 6	XRCC6	18.0761	18.0512	18.1971	17.5245	17.5358	17.5632	17.6451	15.8282	15.1646	17.7653	18.0217	17.9331	3	4	4	3	2	3	1.3048e-31	6958700	2	1	1	3	2	3	0.763248	-0.765002		9
B3KMC9;Q9H0D6;B4DZC3;B4E0B9	B3KMC9;Q9H0D6;B4DZC3;B4E0B9	5-3 exoribonuclease 2	XRN2	16.9233	17.0942	17.1854	17.6285	17.8493	17.7992	17.5197	17.9293	17.8151	17.4091	17.8136	17.3225	5	5	5	3	2	3	2.9407e-21	5474600	5	5	6	3	3	3	0.56456	0.22154		4
Q9Y2Z4;H0YHS6	Q9Y2Z4;H0YHS6	Tyrosine--tRNA ligase, mitochondrial	YARS2	18.1269	18.0742	15.0933	15.6727	15.603	15.9317	15.8814	15.7111	16.1908	15.6532	15.4357	14.7486	3	2	1	1	1	1	8.9867e-11	4416100	1	2	2	1	1	1	0.719971	-0.813505		2
P67809;H0Y449;E7ETA0;Q7KZ24;Q05D43;Q6PKI6;B2RCC2;Q9Y2T7;C9J5V9;A0JLU4;Q2VIK8;Q59HE1	P67809;H0Y449;E7ETA0;Q7KZ24;Q05D43;Q6PKI6	Nuclease-sensitive element-binding protein 1	YBX1	18.9916	18.6087	18.8429	15.484	15.2215	15.5652	22.1546	22.2561	22.0976	21.0129	21.1451	21.1686	2	2	2	NaN	1	1	0	58399000	8	8	8	4	5	4	3.68175	4.52017	+	12
Q9Y5A9;B5BU99;F5H8I7;B4DPX9;Q7Z739;B3KTL8;Q9BYJ9;Q8N3V9;Q8NA80;B4DT65;F8W840;Q658Z6;Q96MZ5	Q9Y5A9;B5BU99;F5H8I7	YTH domain family protein 2	YTHDF2	16.6083	16.0368	15.4873	17.911	17.8066	16.0567	17.3132	17.8076	17.6479	18.1072	18.0813	18.0696	1	1	NaN	2	2	2	5.4805e-34	6671500	2	2	3	5	5	3	1.70339	1.18672		13
G9K388;G9K389;P62258;B7ZA86;B4DJB0;B3KNB4;P61981;B2R6N6;Q04917;P27348;B4DHC4;B4DMT8;B4DE78;Q9H4N8;B7Z465;E7EX24;B0AZS6;Q53S41;H0YB80;B4DY04;B7Z2E6;B3KT37;I3L3T1;Q2F831;B4DJF2;I3L0W5	G9K388;G9K389;P62258;B7ZA86	14-3-3 protein epsilon	YWHAE/FAM22A fusion;YWHAE/FAM22B fusion;YWHAE	19.4904	19.3673	19.1748	19.3876	19.3747	19.4946	18.4232	17.7861	17.8138	18.5477	18.0804	18.3482	7	7	8	7	7	7	2.4033e-16	13522000	5	4	5	4	4	4	5.24036	-1.21502		26
O43167	O43167	Zinc finger and BTB domain-containing protein 24	ZBTB24	17.4204	17.4745	17.6041	16.8043	15.1455	16.2974	15.1564	15.9516	16.4009	15.9565	14.8015	15.709	2	2	2	1	NaN	NaN	3.7282e-14	2394200	1	NaN	NaN	1	1	1	1.49047	-1.12837		1
O15060	O15060	Zinc finger and BTB domain-containing protein 39	ZBTB39	16.8299	16.4171	16.6417	17.0157	17.0577	17.318	16.5403	15.9519	16.8745	17.3903	17.2941	17.2396	1	3	3	3	3	3	3.369e-15	4024900	2	2	2	2	2	2	0.00227511	0.00175651		1
O75152;B4DLG2;E9PQ61;B4DYM8;E9PBY7	O75152;B4DLG2;E9PQ61;B4DYM8;E9PBY7	Zinc finger CCCH domain-containing protein 11A	ZC3H11A	17.6474	17.3164	17.1826	16.6368	16.9758	17.0074	17.0559	17.5837	17.6682	15.1517	16.1197	17.2856	3	2	2	2	2	2	2.104e-15	3466500	4	2	3	NaN	NaN	NaN	0.324543	-0.316943		5
B4DTK7;E7ERS3;Q86VM9;H7BXJ7;F5H7R0;B4DZ24;Q86YU5;H3BP01;B3KRL4;H3BRH3	B4DTK7;E7ERS3;Q86VM9;H7BXJ7;F5H7R0;B4DZ24	Zinc finger CCCH domain-containing protein 18	ZC3H18	18.9858	19.272	19.3837	18.8782	19.2276	19.3769	19.2351	19.6576	19.7459	19.5131	19.6559	19.6574	3	2	3	5	3	3	1.1817e-50	23786000	3	3	3	5	7	6	2.19126	0.390127		10
A8K9U6;Q7Z2W4;C9J6P4;F5H1W0;Q05DV5	A8K9U6;Q7Z2W4;C9J6P4;F5H1W0;Q05DV5	Zinc finger CCCH-type antiviral protein 1	ZC3HAV1	18.5745	18.7156	18.5594	17.5946	18.2993	17.8001	18.4073	18.7607	18.577	17.7885	18.1118	18.2199	5	4	5	2	2	2	4.1141e-85	9112600	5	4	5	3	3	3	0.0840482	0.0536108		5
A6NHB5;Q14202;A6NHN7	A6NHB5;Q14202;A6NHN7	Zinc finger MYM-type protein 3	ZMYM3	15.3292	17.6878	15.8076	16.046	15.6069	17.0782	17.8048	18.2343	18.0324	18.0221	18.1905	17.3771	1	2	2	1	1	1	3.8806e-11	6728700	3	3	3	4	3	3	2.76011	1.68427	+	3
Q5BKZ1;E2QRN4	Q5BKZ1	DBIRD complex subunit ZNF326	ZNF326	22.2636	22.1786	22.1131	21.2753	21.3725	21.4743	20.3952	20.8587	20.67	21.1944	21.1738	21.1766	13	13	13	13	14	13	9.4144e-155	91742000	7	7	7	11	12	11	2.45855	-0.868108		2
Q8N1G0;F8WCX2;H0Y5I5;Q5VWB8	Q8N1G0;F8WCX2;H0Y5I5;Q5VWB8	Zinc finger protein 687	ZNF687	16.6759	16.629	15.0133	16.4689	16.2488	15.0567	15.2341	15.1471	15.6045	17.4377	17.3119	17.5455	2	2	2	NaN	NaN	NaN	9.5861e-19	4292200	1	2	1	2	2	2	0.269826	0.364717		4
Q9Y462;F5H896;B4DS73;Q6PK66;B4DH67	Q9Y462;F5H896;B4DS73;Q6PK66	Zinc finger protein 711	ZNF711	18.7189	18.6261	18.8668	18.3638	18.9037	18.9484	18.7721	19.0149	18.9334	15.1267	15.9252	15.9899	3	3	3	3	3	3	1.4936e-33	10751000	5	5	5	1	1	1	1.103	-1.44426		5
O95218	O95218	Zinc finger Ran-binding domain-containing protein 2	ZRANB2	14.8308	16.3457	16.826	15.9882	15.8789	14.403	18.272	18.5201	18.5561	17.8673	18.049	17.788	NaN	NaN	NaN	NaN	NaN	NaN	5.7394e-08	5466400	2	2	2	2	2	2	3.98073	2.46333	+	1
B4DQZ7	B4DQZ7			20.2733	20.3133	20.2696	20.0772	19.9825	20.127	20.4982	20.8316	20.6515	20.2122	20.439	20.5057	6	6	6	4	4	3	7.002e-47	38581000	9	9	9	7	6	5	2.22388	0.349222		1

## Sheet: FLAG-SCAF8
Protein IDs	Majority protein IDs	Protein names	Gene names	LFQ intensity parental rep1_1	LFQ intensity parental rep1_2	LFQ intensity parental rep1_3	LFQ intensity parental rep2_1	LFQ intensity parental rep2_2	LFQ intensity parental rep2_3	LFQ intensity FLAG/HA-SCAF8 rep1_1	LFQ intensity FLAG/HA-SCAF8 rep1_2	LFQ intensity FLAG/HA-SCAF8rep1_3	LFQ intensity FLAG/HA-SCAF8 rep2_1	LFQ intensity FLAG/HA-SCAF8rep2_2	LFQ intensity FLAG/HA-SCAF8 rep2_3	PEP	Intensity	Experiment parental rep1_1	Experiment parentalrep1_2	Experiment parental rep1_3	Experiment parental rep2_1	Experiment parental rep2_2	Experiment parental rep2_3	Experiment FLAG/HA-SCAF8 rep1_1	Experiment FLAG/HA-SCAF8rep1_2	Experiment FLAG/HA-SCAF8 rep1_3	Experiment FLAG/HA-SCAF8 rep2_1	Experiment FLAG/HA-SCAF8 rep2_2	Experiment FLAG/HA-SCAF8 rep2_3	Significance (-log t-test p value)	Difference	t-test Significant_parental noUV vs FLAG-SCAF8 noUV	Proteins
Q53HS1;Q9NRG9;F8VZ44;H3BU82;B4DDU7;F8VUB6;D9DBT1	Q53HS1;Q9NRG9;F8VZ44;H3BU82;B4DDU7	Aladin	AAAS	19.2187	19.3637	19.5941	19.0217	18.9774	19.0241	18.8753	18.8498	19.1783	18.7446	18.6129	18.8791	7.1624e-19	6031000	2	2	2	5	5	5	5	4	4	5	4	4	1.6806	-0.343275		7
Q5JTZ9	Q5JTZ9	Alanine--tRNA ligase, mitochondrial	AARS2	19.0284	18.9274	18.856	19.0086	19.0463	19.1101	18.9846	16.8846	18.4053	15.8985	16.8101	15.912	3.6719e-19	4453700	4	4	4	5	5	5	2	1	3	NaN	1	NaN	2.25542	-1.84698	+	1
B2RB23;B3KNP8;P42765	B2RB23;B3KNP8;P42765	3-ketoacyl-CoA thiolase, mitochondrial	ACAA2	23.5387	23.4912	23.5146	24.2894	24.2888	24.2447	22.8369	22.769	22.7601	23.3998	23.267	23.3137	7.073e-156	173980000	11	11	10	12	11	12	6	5	6	8	8	8	2.5972	-0.836817		3
Q709F0;D6RDI8;F8WEV0;Q08AE9;B4DQ41;H0Y9C6	Q709F0;D6RDI8;F8WEV0	Acyl-CoA dehydrogenase family member 11	ACAD11	15.4318	17.4587	16.4251	19.3649	19.3272	19.2125	17.2635	20.4062	16.8079	17.3576	19.8742	14.8992	7.5017e-15	5838000	1	1	1	2	2	2	2	2	1	1	2	1	0.0329027	-0.101914		6
P45954;Q5SQN6;B4DQ51;H0Y6T4;Q5SQN7	P45954;Q5SQN6;B4DQ51	Short/branched chain specific acyl-CoA dehydrogenase, mitochondrial	ACADSB	16.2138	16.3911	16.9188	21.1563	21.2179	21.1304	16.1771	17.0579	18.4332	20.0563	20.1859	19.844	1.4554e-62	8830500	NaN	NaN	NaN	7	7	7	NaN	NaN	NaN	6	6	6	0.060929	-0.212326		5
P24752;H0YEL7;G3XAB4;Q96FG8;E9PRQ6;E9PKF3	P24752	Acetyl-CoA acetyltransferase, mitochondrial	ACAT1	24.8904	24.8389	24.8489	25.5794	25.6642	25.5369	23.8362	23.6984	23.68	24.3059	24.2917	24.3896	0	428940000	21	21	21	22	22	21	8	8	8	12	14	15	3.64132	-1.1928		6
Q9UKV3;E7EQT4;B4DQZ7;Q69YJ6;G3V3B0;G3V3T3	Q9UKV3;E7EQT4;B4DQZ7;Q69YJ6;G3V3B0	Apoptotic chromatin condensation inducer in the nucleus	ACIN1;DKFZp667N107	20.533	20.474	20.5425	20.8832	21.0473	20.8694	20.804	21.2199	20.9678	20.9732	20.828	20.8475	2.0691e-33	23125000	7	7	7	6	5	5	4	4	4	5	5	4	1.03171	0.215169		6
P49753;A1L172;B4DV16;E9KL42;Q86TX2;B7ZMC1;G3V4F2;B3KSA0	P49753;A1L172;B4DV16;E9KL42;Q86TX2;B7ZMC1;G3V4F2	Acyl-coenzyme A thioesterase 2, mitochondrial;Acyl-coenzyme A thioesterase 1	ACOT2;ACOT1	19.1736	19.2515	19.2421	19.8265	19.6644	19.5567	17.2099	17.319	17.3409	18.7896	17.7949	18.8338	1.1359e-15	6617100	4	4	4	4	4	4	NaN	NaN	NaN	2	1	2	3.1687	-1.57109		8
B2RBE0;O95573;B3KN05;B3KMA6;H7C260;H7BYZ7;Q6PIM8;F5GWH2	B2RBE0;O95573;B3KN05;B3KMA6	Long-chain-fatty-acid--CoA ligase 3	ACSL3	18.8135	18.9419	19.5072	19.2411	19.3268	19.2073	19.9109	19.6765	19.5285	19.4208	19.6949	19.67	2.865e-41	8526200	3	3	2	4	4	4	5	3	3	3	3	3	2.4896	0.477313		8
P63261;B4E3A4;F5H0N0;Q8WVW5;B4DVQ0;I3L3I4;F5GYT4;I3L1U9;I3L3I0;I3L4N8;B7ZAP6;Q6PJ43;B3KWQ3;I3L3R2;A1E282;Q96FU6;Q96DE1;A5A3E0;Q6S8J3;A5GZ75;A4UCT3;F1BXA6;P0CG38;Q9BYX7;P0CG39;Q9UE89;Q562L5;Q562L6;Q562N0;Q562N4;Q562N6;Q562N8;Q562P9;Q562S0;Q562U2;Q562X9;Q562Y6;Q562Z7;Q562L9;Q562P0;Q562R8;Q562V5;Q562Z4	P63261;B4E3A4;F5H0N0;Q8WVW5;B4DVQ0;I3L3I4;F5GYT4;I3L1U9;I3L3I0;I3L4N8;B7ZAP6;Q6PJ43;B3KWQ3;I3L3R2	Actin, cytoplasmic 2;Actin, cytoplasmic 2, N-terminally processed	ACTG1;ACTB	27.624	27.6086	27.5868	27.8821	27.881	27.8884	27.6205	27.6706	27.6625	27.0594	27.018	26.967	0	3008200000	35	35	33	30	30	29	24	23	24	22	20	21	1.60899	-0.412145		43
O96019;Q53FS0;Q6FI97;H7C5S0;C9JQT2;O94805;D3DNS0	O96019;Q53FS0;Q6FI97;H7C5S0	Actin-like protein 6A	ACTL6A;BAF53A	20.8695	21.0039	21.0329	21.4985	21.3136	21.3476	21.0213	21.0302	20.9144	21.5038	21.3959	21.3676	3.8014e-43	29898000	7	7	7	11	11	9	5	5	5	8	10	8	0.0719589	0.0278838		7
O43707;D6PXK4;Q96BG6;E7EV83;A4K467;F5GXS2;B4E337;H7C144;B4DSX0;B7TY16;P12814;B7Z565;H9KV75;Q86TX4;B2R8Y4;Q08043;B4DFY0;G3V2W4;B4DZQ2;B2RCS5;P35609;B7Z2W3;B3KUX9;A1L0V1;H7C5W8;B7Z4V1;G3V2N5;B4DRP5;H0YJW3;H0YJ11;G3V2X9;G3V5M4;Q5ZEZ4;G3V2E8;B7Z2N5;B3W6H3;D6RH00	O43707;D6PXK4;Q96BG6;E7EV83;A4K467;F5GXS2	Alpha-actinin-4	ACTN4	21.2141	21.2375	21.2836	22.2201	22.1975	22.1989	21.354	21.3728	21.4239	21.1313	21.0195	20.9176	1.2323e-238	41142000	13	12	11	21	20	20	10	8	10	9	8	8	1.32132	-0.52209		37
P61163;B4DM97;B4DXP9;B4DMT4;F5H3I4;P42025;Q13841;G5E9Q5	P61163;B4DM97;B4DXP9;B4DMT4;F5H3I4;P42025;Q13841;G5E9Q5	Alpha-centractin;Beta-centractin	ACTR1A;ACTR1B	16.7385	14.5406	16.8075	17.0134	17.0542	16.3673	18.3383	16.5211	18.1014	16.3466	16.5025	17.1362	4.7578e-06	558030	1	1	1	NaN	1	1	NaN	NaN	NaN	NaN	NaN	NaN	0.717521	0.73743		8
Q8NI60;B4DVB7;Q5T7A4;Q5T7A2;B4DN23;A1L377;B4DU83;E7EVZ8;B4DED1	Q8NI60;B4DVB7;Q5T7A4;Q5T7A2;B4DN23;A1L377;B4DU83;E7EVZ8;B4DED1	Chaperone activity of bc1 complex-like, mitochondrial	ADCK3;CABC1	20.1515	20.0987	20.1159	20.8541	20.8155	20.772	19.8832	19.8893	19.9615	20.233	20.1679	19.9773	1.2221e-42	15980000	3	4	4	5	5	6	3	3	3	3	3	3	1.65079	-0.449242		9
Q96D53	Q96D53	Uncharacterized aarF domain-containing protein kinase 4	ADCK4	15.7966	16.7331	17.2974	18.6103	18.5825	18.6311	17.0865	14.8683	16.5353	17.6435	17.4112	17.5823	1.7467e-20	2320200	NaN	1	NaN	3	2	2	1	1	1	2	2	2	0.562923	-0.753986		1
B2RBM8;Q6DHZ8;Q9H2P0;E9PQK8	B2RBM8;Q6DHZ8;Q9H2P0;E9PQK8	Activity-dependent neuroprotector homeobox protein	ADNP	19.0351	19.0089	19.2721	19.0876	19.2085	19.2587	19.0893	18.9819	17.0888	19.4045	19.3344	18.9417	1.6669e-46	7447300	4	4	4	3	2	2	2	2	1	3	3	3	0.440023	-0.338411		4
P30566;Q71UA4;B4DP46;E7ERF4;B7ZB91;A8K4X6;B4DUM2;B0QY75;B4DEP1	P30566;Q71UA4;B4DP46;E7ERF4;B7ZB91;A8K4X6;B4DUM2	Adenylosuccinate lyase	ADSL;TNRC6B	18.5027	18.3952	18.2697	18.9363	18.8899	18.8585	16.9742	16.9494	17.8181	19.0146	18.9712	19.1275	6.316e-14	5278600	2	3	3	3	4	3	1	1	1	4	4	3	0.553734	-0.499571		9
O00116;B7Z3Q4;B8ZZ81;Q53S12;Q53SG6;F5H632;B7ZAC5;Q53SN7	O00116;B7Z3Q4;B8ZZ81;Q53S12	Alkyldihydroxyacetonephosphate synthase, peroxisomal	AGPS	18.1965	18.1432	18.6184	18.6166	18.5265	18.7327	17.4209	17.4148	17.4232	16.4866	17.2142	17.9735	8.3163e-15	3205700	3	2	3	4	3	4	1	1	2	NaN	NaN	NaN	3.40509	-1.15012		8
Q09666;Q8N274;Q6ZQN2;B4DTV0	Q09666;Q8N274;Q6ZQN2;B4DTV0	Neuroblast differentiation-associated protein AHNAK	AHNAK	16.177	16.1867	16.2478	18.6407	18.8052	18.8068	17.8797	17.3078	17.6382	17.9699	15.4788	15.4574	1.8414e-08	2651100	1	1	1	2	2	2	1	1	1	NaN	NaN	NaN	0.301529	-0.522071		4
O95831;E9PMA0;Q2QKE4;Q1L6K4;Q5RZA0;Q5RZ99	O95831;E9PMA0;Q2QKE4	Apoptosis-inducing factor 1, mitochondrial	AIFM1;PDCD8	21.0967	21.0748	21.0765	21.3182	21.4367	21.2757	21.2736	21.0902	21.1643	20.7976	20.9538	20.8559	4.6264e-122	30273000	14	13	13	8	7	7	6	7	5	5	5	5	1.09665	-0.190542		6
O43823;Q8NE02;Q9UG73;B7Z8L8	O43823;Q8NE02;Q9UG73;B7Z8L8	A-kinase anchor protein 8	AKAP8;DKFZp586B1222	20.0708	20.1423	20.025	19.7733	19.8645	19.9339	17.953	18.768	16.6161	17.6706	16.6664	16.6479	5.5546e-82	9452300	4	4	4	6	5	6	2	2	1	1	1	1	4.43792	-2.58128	+	4
P07724;H7C013	P07724	Serum albumin	Alb	19.2304	19.0364	19.3771	19.2893	19.3274	19.3158	19.7962	19.5589	19.5778	19.728	19.5338	19.5869	7.2924e-41	8445900	6	7	8	4	4	5	5	5	4	3	5	4	3.64315	0.367543		2
P54886	P54886	Delta-1-pyrroline-5-carboxylate synthase;Glutamate 5-kinase;Gamma-glutamyl phosphate reductase	ALDH18A1	21.0141	21.2314	21.0808	21.7421	21.7935	21.6734	21.2629	21.3204	21.0583	20.4305	20.4348	20.4847	1.5303e-63	33031000	11	10	10	12	12	13	7	6	5	7	6	7	1.58328	-0.5906		1
P51648;Q6I9T3;Q59H65;Q68D64;I3L0X1;C9JGJ2;I3L1M4;I3L2W1	P51648;Q6I9T3;Q59H65;Q68D64	Fatty aldehyde dehydrogenase;Aldehyde dehydrogenase	ALDH3A2;DKFZp686E23276	18.0225	17.8762	18.0055	18.4032	18.2979	18.2651	19.2234	18.4023	17.8052	18.0764	18.0561	18.1713	2.8309e-17	2997600	2	2	2	4	4	4	NaN	NaN	NaN	2	2	2	0.278749	0.144051		8
G5E949;A8K435;P51649;Q546H9;C9J8Q5;B4DGP6;F5H328;Q8N3W6;Q8N3W7	G5E949;A8K435;P51649;Q546H9;C9J8Q5;B4DGP6;F5H328	Succinate-semialdehyde dehydrogenase, mitochondrial	ALDH5A1	16.7325	16.7496	16.8015	18.3013	17.9244	18.5823	18.5014	16.922	17.8893	16.5322	17.6322	16.5404	9.6602e-20	1408400	NaN	NaN	NaN	3	3	3	NaN	NaN	NaN	NaN	NaN	NaN	0.145439	-0.179039		9
Q02252;Q53H94;Q53FN8;B4DFS8;O43573;G3V4Z4	Q02252;Q53H94;Q53FN8;B4DFS8	Methylmalonate-semialdehyde dehydrogenase [acylating], mitochondrial	ALDH6A1	16.9538	16.0985	16.2515	19.962	19.9329	19.8918	17.4644	17.1845	17.0831	17.0372	15.7841	15.7635	4.2857e-48	5436600	1	1	NaN	7	6	6	1	1	NaN	1	1	1	0.939266	-1.46228		6
E9PB61;Q86V81	E9PB61;Q86V81	THO complex subunit 4	ALYREF	16.3524	14.94	17.5018	18.2182	18.1627	18.1851	16.774	17.1964	16.8071	19.8343	19.512	19.6392	1.417e-33	4086600	2	2	2	3	3	3	1	1	1	3	4	4	0.651672	1.06714		2
Q59EK3;B3KNH5;Q9BXS5;E7ENJ6;B4DDG7;B3KN68;Q53GI5;Q9Y6Q5;B4DN99	Q59EK3;B3KNH5;Q9BXS5;E7ENJ6;B4DDG7;B3KN68;Q53GI5;Q9Y6Q5;B4DN99	AP-1 complex subunit mu-1;AP-1 complex subunit mu-2	AP1M1;AP1M2	17.1576	16.2239	17.2224	18.1296	18.2443	18.1625	17.1937	18.0137	17.716	18.2801	18.5874	18.3972	1.0163e-08	2847400	NaN	NaN	NaN	3	3	3	1	2	1	3	3	3	0.658203	0.507982		9
O95782;Q8N9K4;B4DXJ6	O95782;Q8N9K4	AP-2 complex subunit alpha-1	AP2A1	17.9298	17.7675	17.9512	17.0768	17.1176	16.8322	18.6682	17.1534	17.6883	16.2433	17.1427	17.1254	6.6781e-17	2364500	3	3	3	1	1	1	2	2	1	1	NaN	NaN	0.106588	-0.108942		3
A8K916;H0UID3;P63010;H0UID4;H0UID5;Q7Z451;B4E261;F5GYG9;A8K0G3;Q68DI0;B4DWG4;Q96EL6;B4DIL5;H7C034	A8K916;H0UID3;P63010;H0UID4;H0UID5;Q7Z451;B4E261;F5GYG9;A8K0G3;Q68DI0;B4DWG4;Q96EL6;B4DIL5	AP-2 complex subunit beta	AP2B1;DKFZp781K0743	19.3247	19.4437	19.2437	19.9224	19.8058	19.7888	20.3306	20.683	20.6582	19.0998	19.2805	19.3024	7.0913e-28	10274000	5	5	6	7	8	7	8	8	6	3	3	2	0.430801	0.304228		14
E9PFW3;Q96CW1;B4DNB9;B4DFM1;B4E304;F5H0H0;B4DJB1;C9JJ47;B7Z4N2;B4DTI4;C9JGT8;C9JTK4;C9JPV8;C9JJD3;H7C4C3	E9PFW3;Q96CW1;B4DNB9;B4DFM1;B4E304;F5H0H0;B4DJB1;C9JJ47;B7Z4N2;B4DTI4;C9JGT8;C9JTK4	AP-2 complex subunit mu	AP2M1	17.474	17.2109	17.2571	19.1262	19.1265	18.8732	19.7902	19.8457	18.9644	19.3809	19.3989	19.5001	1.1541e-15	4545100	2	2	2	4	5	4	4	3	3	5	5	3	1.99764	1.30203		15
O60306;A8K6F0;B0AZM4;H0YH15	O60306;A8K6F0;B0AZM4	Intron-binding protein aquarius	AQR	20.0589	20.2042	19.8383	19.8737	20.0046	19.8877	19.8833	20.0263	19.97	19.9023	19.7031	19.8316	5.2693e-31	11002000	4	4	4	6	6	6	7	7	6	4	4	4	0.623711	-0.0918004		4
B0YIW6;Q6MZV5;B0YIW5;P48444;B4E1X2;E9PEU4;Q6P1Q5;E9PK34	B0YIW6;Q6MZV5;B0YIW5;P48444;B4E1X2;E9PEU4;Q6P1Q5	Coatomer subunit delta	ARCN1;DKFZp686M09245	18.7582	18.9672	18.8909	19.0799	19.125	19.1444	19.4861	19.5376	19.5534	19.4471	19.4058	19.4145	2.4155e-27	7561600	6	7	7	2	3	3	3	4	6	6	6	4	4.52958	0.479817		8
A6NI28;E9PJK4;H0YEJ7	A6NI28;E9PJK4	Rho GTPase-activating protein 42	ARHGAP42	17.6291	17.786	17.7028	17.7933	17.5867	17.5211	17.4038	17.5117	17.138	17.818	17.1878	17.8713	3.7622e-11	1454800	3	3	3	1	1	1	1	1	1	1	1	1	0.688512	-0.18139		3
E7ETI0;C9JWM7;F8WCF6;P59998;F8WDD7;H7C0A3;Q9H7Z5;F6TTL5	E7ETI0;C9JWM7;F8WCF6;P59998;F8WDD7;H7C0A3;Q9H7Z5;F6TTL5	Actin-related protein 2/3 complex subunit 4	ARPC4-TTLL3;ARPC4	16.1965	16.3765	17.5876	17.1717	17.474	17.2382	18.5099	18.4637	17.8437	16.8612	16.7625	16.9442	5.7453e-07	1484700	1	1	1	2	2	2	NaN	NaN	NaN	2	2	2	0.69413	0.556779		8
Q9NVI7;D2K8Q1;H0Y2W2;Q5SV24;B3KPB3;G3V1I6;Q5T9A4;Q96T67;Q5T2N8;A8MSP6;E9PDY1;A6NMA2;Q9H834;Q5SV16;Q5SV15;Q8N3E6;A6NFL3;Q5T9A2	Q9NVI7;D2K8Q1;H0Y2W2;Q5SV24;B3KPB3;G3V1I6;Q5T9A4;Q96T67;Q5T2N8;A8MSP6;E9PDY1	ATPase family AAA domain-containing protein 3A;ATPase family AAA domain-containing protein 3B;ATPase family AAA domain-containing protein 3C	ATAD3A;ATAD3B;ATAD3C	16.7514	17.0131	16.8202	19.1466	19.0842	19.1048	19.7452	19.8544	20.0143	19.4272	19.7782	19.4566	2.3871e-19	6663100	NaN	NaN	NaN	3	3	3	3	2	2	3	4	2	2.14278	1.7259		18
P16615;H7C5W9;Q7Z6E5;O14983;Q7Z675;Q8N3X5;B3KY17;Q93084;A8K9K1;H3BVB2	P16615;H7C5W9	Sarcoplasmic/endoplasmic reticulum calcium ATPase 2	ATP2A2	20.8998	20.602	20.5647	20.6628	20.773	20.5318	20.9887	21.0811	20.9657	20.2072	20.1472	20.2414	8.115e-70	19709000	7	7	6	6	6	5	8	5	6	4	5	5	0.134645	-0.0671361		10
P25705;A8K092;B4DY56;B4DGW3	P25705;A8K092;B4DY56	ATP synthase subunit alpha, mitochondrial;ATP synthase subunit alpha	ATP5A1	21.0724	21.0752	21.0428	22.2985	22.3701	22.2849	22.1004	22.2446	22.2215	22.3446	22.2475	22.0483	2.1413e-49	50004000	8	8	8	11	12	12	7	8	8	9	9	10	0.988446	0.510503		4
P06576;Q0QEN7;H0YH81;F8VPV9;F8W079;F8W0P7;F8VQY0	P06576;Q0QEN7;H0YH81;F8VPV9;F8W079	ATP synthase subunit beta, mitochondrial;ATP synthase subunit beta	ATP5B	19.6879	19.8516	19.7531	21.16	21.2368	21.2525	20.4853	20.7068	20.7809	21.2213	21.1687	21.1043	1.1817e-33	21620000	6	7	7	10	9	11	5	4	5	9	8	7	0.595767	0.420857		7
P36542;Q6I9V2;Q8TAS0;B4DL14;B4DFE6	P36542;Q6I9V2;Q8TAS0;B4DL14;B4DFE6	ATP synthase subunit gamma, mitochondrial;ATP synthase gamma chain	ATP5C1	18.657	19.4687	19.4844	16.7658	16.807	16.1915	17.0737	16.4867	18.4715	19.7173	16.6129	19.5019	3.789e-09	6919300	3	2	2	NaN	1	1	1	1	1	2	2	2	0.0338443	0.0815805		5
P48047;Q53HH2;H7C0C1;H7C068	P48047;Q53HH2	ATP synthase subunit O, mitochondrial	ATP5O	16.1631	17.2555	16.4473	16.6454	17.7272	16.7215	17.3701	17.1205	17.4979	18.7227	18.6426	18.5912	1.6509e-09	1410600	NaN	NaN	NaN	NaN	NaN	NaN	NaN	NaN	NaN	4	4	4	1.92245	1.16417		4
Q9NRL2;D3DS96;F5H239;Q59G54;Q32ND1;Q05CW0;B3KND8	Q9NRL2;D3DS96;F5H239;Q59G54	Bromodomain adjacent to zinc finger domain protein 1A	BAZ1A	18.2709	18.4037	18.2401	18.1932	17.9734	18.1778	19.076	19.179	19.0455	18.9093	18.7839	18.9834	3.0885e-27	4626300	4	4	4	2	2	2	3	3	3	2	2	2	5.70512	0.786328		7
P51572;Q53G72;Q53HT6	P51572;Q53G72;Q53HT6	B-cell receptor-associated protein 31	BCAP31	17.2371	16.1877	17.0888	18.7433	18.0704	18.7421	16.9471	18.1053	17.5959	19.6977	19.9452	19.8981	3.3642e-07	4656600	NaN	NaN	NaN	2	1	2	NaN	NaN	NaN	2	2	2	0.786048	1.01999		3
B2R7W3;O75934;Q53HE3	B2R7W3;O75934;Q53HE3	Pre-mRNA-splicing factor SPF27	BCAS2	20.589	20.5606	20.758	20.6156	20.3294	20.6027	19.872	20.0257	19.911	21.3391	21.5797	21.5909	2.3151e-30	21379000	7	7	7	6	5	6	2	3	3	8	8	8	0.157497	0.143855		3
Q9NYF8;E9PK91;E9PKI6;E9PQN2;E9PK09;Q6DCA8;E9PJA7;H0YF14;B7Z8J9;B0AZU3;H0YF63;H0YF00	Q9NYF8;E9PK91;E9PKI6;E9PQN2;E9PK09;Q6DCA8	Bcl-2-associated transcription factor 1	BCLAF1	23.895	23.8831	23.6762	24.4529	24.495	24.4838	23.8745	23.9745	24.0038	24.2894	24.1733	24.0824	1.6192e-180	244680000	18	21	19	17	17	17	11	10	11	13	14	15	0.2021	-0.081315		12
Q6ZN30;B1APH0;B4DR27;F5H586;F5H8G9;D3DRJ1;H0Y6W5;Q5H9S4;B4E3J2;Q06HC4;Q06HC1;Q06HC3;Q06HC2;Q06HB9;Q01954;B7Z885;F5GY04	Q6ZN30;B1APH0;B4DR27;F5H586;F5H8G9;D3DRJ1;H0Y6W5;Q5H9S4;B4E3J2;Q06HC4;Q06HC1;Q06HC3;Q06HC2;Q06HB9	Zinc finger protein basonuclin-2	BNC2;hCG_27250;DKFZp686A01127	18.8178	18.8028	18.8415	18.8175	18.3733	18.5299	18.1008	18.5868	18.5445	17.0362	16.245	17.9573	4.7207e-29	4750500	5	5	4	2	2	2	1	1	1	2	1	1	1.47827	-0.952021		17
O43684;B4DDM6	O43684;B4DDM6	Mitotic checkpoint protein BUB3	BUB3	19.0365	19.3018	18.5452	19.6157	19.6576	19.5491	19.6259	17.1092	19.7246	19.9313	19.9121	20.1214	2.3872e-17	8989000	2	2	2	2	2	2	3	2	4	3	3	4	0.0892061	0.119733		2
P41223;C9JNV2;B7Z4S9;C9JCD9	P41223;C9JNV2;B7Z4S9;C9JCD9	Protein BUD31 homolog	BUD31	21.2218	21.2489	21.346	21.4558	21.5327	21.424	20.6837	20.5706	20.8939	21.9282	21.9894	21.8768	1.8414e-26	30860000	8	7	7	6	6	6	2	2	3	5	5	5	0.061507	-0.0477444		4
Q9BUA3;H0YGY5;H0YGK9	Q9BUA3	Uncharacterized protein C11orf84	C11orf84	20.5563	20.602	20.6742	20.1552	20.375	20.4036	21.3195	21.4962	21.3557	20.7861	20.563	20.7743	4.4625e-39	20487000	8	7	9	4	5	5	4	5	5	5	5	6	2.13007	0.588099		3
Q9Y6A4;B4DN94	Q9Y6A4	UPF0468 protein C16orf80	C16orf80	19.513	19.4465	19.5721	20.005	20.0646	20.0473	19.7531	19.4759	19.429	20.7412	20.7584	20.7162	2.5869e-13	12601000	3	3	3	3	3	3	2	2	2	3	3	3	0.626362	0.37089		2
Q5TDF0;Q5TDE9;Q9BSD7	Q5TDF0;Q5TDE9;Q9BSD7	Cancer-related nucleoside-triphosphatase	C1orf57;NTPCR	18.1255	18.3523	18.3102	16.9575	16.9984	15.4632	17.2633	18.5896	16.7163	18.0687	15.9323	18.4048	9.1254e-11	2983100	2	2	2	1	1	1	1	1	NaN	2	1	2	0.0744187	0.127989		3
A8K651;Q07021;I3L3B0;I3L3Q7	A8K651;Q07021	Complement component 1 Q subcomponent-binding protein, mitochondrial	C1QBP	19.1885	18.9731	19.268	15.5554	16.8379	16.7727	15.2428	18.4585	16.8058	17.3779	16.8513	17.379	4.7369e-32	5012100	2	2	2	2	2	2	NaN	NaN	NaN	1	1	1	0.445902	-0.746687		4
P30042;H7C2G3;H7C1F6;H7BYH1;F2Z2Q0;H7C455	P30042;H7C2G3;H7C1F6;H7BYH1;F2Z2Q0;H7C455	ES1 protein homolog, mitochondrial	C21orf33	17.8801	17.7128	17.8637	19.1706	18.6341	19.2479	16.9507	17.139	18.802	18.3923	17.0414	17.0239	1.0961e-06	3084400	2	1	1	3	2	3	NaN	NaN	NaN	1	1	1	1.11036	-0.859964		6
Q9Y3I0;B4DNA0;B4DNG5;E7EQS9;B4DXF1;B2REA2	Q9Y3I0;B4DNA0;B4DNG5;E7EQS9	tRNA-splicing ligase RtcB homolog	C22orf28	19.3027	19.3778	19.5497	20.0231	20.1255	20.2005	19.6736	19.7294	19.9767	20.0967	19.9198	20.0118	1.8703e-23	11478000	4	4	4	8	9	9	2	2	2	5	5	5	0.344901	0.138105		6
P27708;F8VPD4;Q53SY7;Q59HF8;H0YGP4;A8K134;P31327;Q5R206;Q5R208;Q5R210;Q5R209;Q5R207;Q96CK3;H7BZB3	P27708;F8VPD4;Q53SY7	CAD protein;Glutamine-dependent carbamoyl-phosphate synthase;Aspartate carbamoyltransferase;Dihydroorotase	CAD	16.1105	15.2003	15.891	17.5523	16.8078	15.7116	18.2768	18.3235	15.5075	18.2759	18.4047	17.5725	2.9933e-12	1694900	2	3	2	NaN	NaN	NaN	1	1	1	3	3	1	1.60339	1.51458		14
B7Z2B0;E9PF82;E9PBG7;Q13557;D6R938;Q4G1A8;A4D2J9;Q13554;Q53H78;D3DVK8;A8K161;Q7LDD5;Q8IWE0;Q9UQM7;Q8WU40;B3KTH7;H7BXS4;H0Y6G2;B7Z1Z6;H0Y9C2;H0Y9J2;Q92991	B7Z2B0;E9PF82;E9PBG7;Q13557;D6R938;Q4G1A8	Calcium/calmodulin-dependent protein kinase type II subunit delta	CAMK2D	17.7707	17.7714	17.5381	16.2976	16.3393	14.4906	17.6891	16.9496	16.0389	16.9995	17.9886	15.2861	2.8989e-18	1476900	3	3	3	1	1	1	1	1	1	1	1	1	0.0675384	0.124023		22
Q9P1Y5;D6W648;Q8WZ12;A2VCM1;Q08AD1;H0YE13	Q9P1Y5;D6W648	Calmodulin-regulated spectrin-associated protein 3	CAMSAP3;hCG_2004001	21.2876	21.4505	21.3862	22.3214	22.3883	22.34	21.9379	21.9483	22.0572	22.3591	22.3529	22.2725	9.058e-180	54746000	9	9	8	11	11	11	7	7	7	11	11	11	0.621314	0.292328		6
A8K8U1;Q86VP6;B3KMG3;H0YH27;H0YGP5;O75155;B3KM30;F8WBB8;F5H6I6	A8K8U1;Q86VP6;B3KMG3	Cullin-associated NEDD8-dissociated protein 1	CAND1	19.2869	19.6407	19.3418	19.3104	19.2951	19.181	18.9477	18.8664	19.4122	18.8835	18.8277	18.9952	2.9315e-51	8033600	7	8	8	3	2	4	2	3	3	5	3	5	2.06377	-0.353871		9
B4DGP8;P27824;F5H856;Q16094;H0Y9Q7;D6RDP7;D6RB85;D6RAU8;D6RAQ8;B4E2T8;D6RD16;D6RHJ3	B4DGP8;P27824;F5H856;Q16094;H0Y9Q7;D6RDP7;D6RB85;D6RAU8;D6RAQ8	Calnexin	CANX	17.1393	16.2669	17.2042	17.6089	17.4214	17.4811	17.4403	17.9641	17.7353	15.202	15.2434	17.865	8.632e-10	1563200	1	1	2	2	2	2	1	NaN	NaN	1	1	1	0.195655	-0.27858		12
B2RDI5;P07384;E9PRM1;E9PQB3;E9PLQ6;E9PSA6;E9PJA6;E9PMC6;E9PLC9;E9PJJ3;E9PLX0;E9PIA9	B2RDI5;P07384	Calpain-1 catalytic subunit	CAPN1	16.0799	14.532	16.1553	16.6458	16.3608	16.4943	15.9555	16.627	16.3055	14.5957	18.2563	17.1931	1.8102e-08	603650	1	1	1	2	2	2	NaN	NaN	NaN	NaN	NaN	NaN	0.327693	0.444148		12
A8K0T9;P52907;A4D0V4;P47755;Q53GC7;Q53GE2;F8W9N7;B4DG50;C9JUG7	A8K0T9;P52907	F-actin-capping protein subunit alpha-1	CAPZA1	18.9377	18.9251	18.575	17.4663	16.8845	16.8193	19.3839	19.4792	17.3776	18.6763	18.3964	18.5687	3.1583e-65	5209300	3	3	2	1	1	1	1	1	NaN	2	2	2	0.71066	0.712397		9
B4DWA6;E7EQ40;B1AK88;P47756;B2R7T8;B1AK87;B1AK85;B1AK86;B1AP83;F6USW4;Q7L4N0	B4DWA6;E7EQ40;B1AK88;P47756;B2R7T8;B1AK87;B1AK85;B1AK86;B1AP83;F6USW4;Q7L4N0	F-actin-capping protein subunit beta	CAPZB	15.2761	16.9738	15.3594	18.6958	19.2856	19.4884	16.754	18.2233	17.3014	16.2146	17.9725	16.5557	4.3803e-14	5785200	1	1	1	2	3	3	NaN	NaN	NaN	1	1	1	0.158213	-0.34292		11
Q9HA77;F5H7A3;H0YFF0;Q6AW83	Q9HA77;F5H7A3;H0YFF0;Q6AW83	Probable cysteine--tRNA ligase, mitochondrial	CARS2;DKFZp686G08243	17.3417	16.7639	16.417	18.612	18.5967	17.345	16.6115	18.3355	17.0945	16.5988	17.4822	16.6339	1.3636e-06	1575800	NaN	NaN	NaN	2	2	3	1	1	1	NaN	NaN	NaN	0.368324	-0.386634		4
A4D177;Q13185;B8ZZ43;C9JMM0	A4D177;Q13185	Chromobox protein homolog 3	CBX3	19.5955	19.1519	19.6232	19.6307	19.4146	19.7349	19.3896	19.3434	19.4019	20.6497	20.5833	20.5475	3.3622e-109	11788000	4	4	5	2	2	2	2	2	2	4	4	4	0.861732	0.460784		4
Q8IX12;F5H2E6;F5H1H2;F5H3E1;H0YFJ7;F5H7M9;F5H3I8;F5H1L3;F5H218	Q8IX12;F5H2E6;F5H1H2	Cell division cycle and apoptosis regulator protein 1	CCAR1	22.5493	22.608	22.5658	23.0268	23.0802	22.986	22.8915	22.9	22.9679	22.7281	22.6889	22.6529	4.3942e-206	98060000	25	24	24	21	23	19	9	10	12	12	12	13	0.00643233	0.00219409		9
Q8N954	Q8N954	Coiled-coil domain-containing protein 75	CCDC75	19.0629	15.7946	15.9134	17.7708	17.8107	19.3613	17.2327	16.5939	17.0345	19.9028	19.924	20.1143	2.3197e-16	6441500	3	4	3	3	3	3	NaN	NaN	NaN	2	4	3	0.42205	0.848066		1
Q9P219;F8W8F4;Q9H9V0;B4DZB8;G3V3S0;Q0P665	Q9P219	Protein Daple	CCDC88C	18.0353	18.1464	17.7233	16.1779	16.2197	16.8428	16.8588	17.7179	18.8368	16.9657	15.5728	15.9895	3.4108e-15	1384300	3	4	6	NaN	NaN	NaN	NaN	1	NaN	1	1	1	0.126761	-0.200649		6
P78371;F5GWF6;F8VQ14;B7Z4R3;Q9H369	P78371;F5GWF6;F8VQ14;B7Z4R3	T-complex protein 1 subunit beta	CCT2	22.7728	22.6015	22.7683	23.2269	23.2604	23.1661	22.9127	22.8324	22.9854	22.9204	22.8766	22.915	1.0964e-192	95806000	22	20	22	20	20	20	15	15	15	16	16	16	0.202119	-0.0589453		5
Q59H77;P49368;B3KX11;Q5SZY0;Q2TU64;B4DUR8;Q5SZX6;E9PRC8;Q5SZW8;Q5SZX9;Q5SZX8;E9PM09;E9PQ35	Q59H77;P49368;B3KX11;Q5SZY0;Q2TU64;B4DUR8	T-complex protein 1 subunit gamma	CCT3	22.4689	22.4407	22.5299	22.7944	22.8868	22.8209	22.9538	22.8421	22.8493	22.7752	22.6809	22.7015	1.2168e-155	85911000	20	20	21	18	18	20	11	12	12	12	12	12	0.834387	0.143516		13
A8K3C3;P50991;B7Z9L0;B7Z8B1;F5H5W3;B7Z2Z8;B7Z2F4	A8K3C3;P50991;B7Z9L0;B7Z8B1;F5H5W3;B7Z2Z8;B7Z2F4	T-complex protein 1 subunit delta	CCT4	22.885	22.9946	23.007	23.1544	23.243	23.258	23.2758	23.3083	23.2811	23.1185	23.0656	23.0588	4.9082e-158	108230000	22	25	23	16	18	18	14	13	13	15	13	14	0.597989	0.0943693		7
P48643;Q9BU08;E7EWW2;B4DZT5;B4DYC8;E7ENZ3;A8K2X8;E9PCA1;B4DXI1;B4DDU6;B7ZAR1;B4DE30;B4DYD8;B4DX08;Q96GI1;B4DZY9;Q9HB74;H0Y914;D6RIZ7	P48643;Q9BU08;E7EWW2;B4DZT5;B4DYC8;E7ENZ3;A8K2X8;E9PCA1;B4DXI1;B4DDU6;B7ZAR1;B4DE30;B4DYD8;B4DX08;Q96GI1;B4DZY9	T-complex protein 1 subunit epsilon	CCT5	21.9986	21.972	22.1176	22.4908	22.5714	22.4098	22.3032	22.4451	22.4764	22.3724	22.3743	22.3085	1.1128e-63	63046000	17	17	18	11	10	11	7	7	7	6	6	6	0.51621	0.119979		19
B2R9K8;P40227;Q59ET3;B4DPJ8;A1JUI8;A6NCD2;B4DN39;Q92526;B4DX20	B2R9K8;P40227;Q59ET3;B4DPJ8;A1JUI8;A6NCD2;B4DN39	T-complex protein 1 subunit zeta	CCT6A	22.402	22.2429	22.5069	22.4346	22.4639	22.3856	22.4329	22.5434	22.4159	22.2627	22.3151	22.3244	2.5969e-121	68478000	9	10	8	8	8	9	5	5	5	8	8	7	0.166775	-0.0235863		9
Q53HV2;Q99832;Q6IBT3;B8ZZC9;B7Z7I4;F5GZK5;B7Z1C9;F8WAM2;F8WBP8	Q53HV2;Q99832;Q6IBT3;B8ZZC9;B7Z7I4;F5GZK5;B7Z1C9	T-complex protein 1 subunit eta	CCT7	22.7767	22.8295	22.7664	23.211	23.2731	23.1826	23.2246	23.3508	23.2905	23.1185	23.0628	23.0467	4.0963e-273	108670000	16	18	18	16	16	16	13	14	13	15	15	15	0.848415	0.175785		9
P50990;Q53HU0;G5E9B2;B4DEM7;Q7Z759;B4DQH4;H7C4C8;H7C2U0	P50990;Q53HU0;G5E9B2;B4DEM7;Q7Z759;B4DQH4	T-complex protein 1 subunit theta	CCT8	23.2293	23.3126	23.3008	23.7235	23.7551	23.7189	23.5899	23.4366	23.575	23.5366	23.5698	23.5366	8.4017e-147	146720000	30	31	30	25	24	23	17	18	18	21	21	21	0.1245	0.0340439		8
O95400;Q5QTR6	O95400;Q5QTR6	CD2 antigen cytoplasmic tail-binding protein 2	CD2BP2	15.2896	16.2228	16.0413	19.7974	19.7548	19.5813	19.2872	19.4983	19.4959	19.7885	19.5695	19.6769	3.0195e-14	7739300	1	1	1	4	3	3	2	2	2	3	3	3	1.15081	1.77154		2
G3V1C4;P30260;G5EA36;B4DL80;B4DRN1;F6QPS0;I3L3H6;I3L328;I0EZ68;I3L2Z8	G3V1C4;P30260;G5EA36;B4DL80;B4DRN1;F6QPS0;I3L3H6;I3L328;I0EZ68;I3L2Z8	Cell division cycle protein 27 homolog	CDC27	17.4269	17.4032	17.318	16.3906	16.4322	16.7418	18.0829	18.4402	16.8396	17.0104	17.0321	15.2213	4.6285e-13	818920	2	2	2	NaN	NaN	NaN	1	NaN	1	NaN	NaN	NaN	0.114731	0.152327		10
O60508;Q53H60;Q5SRN1;Q59H56;H0UI46;Q2TA76;H0Y7P6;Q5SRM8;Q5SRM9;B4DHE3	O60508;Q53H60;Q5SRN1;Q59H56;H0UI46	Pre-mRNA-processing factor 17	CDC40	21.711	21.799	21.5655	21.7188	21.7242	21.7162	21.7262	21.5945	21.665	21.5714	21.604	21.5721	1.7425e-128	41468000	15	12	14	10	11	10	9	8	8	6	8	6	1.20167	-0.083574		10
B3KY60;Q99459;B4DSH1	B3KY60;Q99459;B4DSH1	Cell division cycle 5-like protein	CDC5L	24.6488	24.6977	24.6976	24.9225	24.9672	24.9003	24.9363	24.9446	24.9979	24.1483	24.1395	24.1385	0	329300000	30	27	31	33	30	31	20	20	20	18	18	20	0.671523	-0.254841		3
Q6P1J9;B4DV47	Q6P1J9;B4DV47	Parafibromin	CDC73	20.0954	18.7044	20.4437	18.7516	19.3104	19.4904	22.8851	22.2625	22.4872	22.3393	22.3435	22.202	5.6117e-44	30291000	2	2	2	2	2	2	11	9	11	13	11	11	5.68435	2.95396	+	2
Q8NHQ1;B7Z2D2;C9J966;C9J710;B7Z3H3;C9JZ04	Q8NHQ1;B7Z2D2;C9J966;C9J710;B7Z3H3	Centrosomal protein of 70 kDa	CEP70	18.7473	19.2639	18.8172	16.6174	16.6587	16.0137	18.8667	18.5167	18.5373	15.6983	17.1658	17.3032	5.568e-19	3539600	4	4	4	NaN	NaN	NaN	2	2	1	NaN	NaN	1	0.00225918	-0.00502857		6
Q14839;F5GWX5;B3KY63;F5H2G1;Q8TDI0;B1AK51;F5GXP9;F5H2K7;Q5TG85;E9PG89;Q12873;Q659D0;Q659F1;B4DLC6;B3KRD4;Q6ZU36;F2Z2R5;Q6ZSZ4;B4DKV1;Q05CG6;F5H6N4	Q14839;F5GWX5;B3KY63;F5H2G1	Chromodomain-helicase-DNA-binding protein 4	CHD4	20.87	21.0053	20.9362	21.1488	21.2485	21.2283	21.7022	21.7396	21.7734	21.742	21.829	21.8184	3.2722e-104	33109000	10	9	10	9	8	7	11	9	8	14	15	15	5.9049	0.694597		21
Q8IWX8;B4DPM4;B4DL82;Q59ET1	Q8IWX8;B4DPM4;B4DL82;Q59ET1	Calcium homeostasis endoplasmic reticulum protein	CHERP	25.456	25.5784	25.4511	25.6931	25.799	25.7187	25.5531	25.6235	25.6163	25.6294	25.605	25.5198	6.6785e-165	654280000	32	29	30	27	28	28	22	21	21	23	22	21	0.157758	-0.0248493		4
Q9Y3Y2	Q9Y3Y2	Chromatin target of PRMT1 protein	CHTOP	18.7569	18.909	18.4105	16.6515	16.6928	17.2339	15.841	17.2416	17.9357	20.2845	20.2084	20.116	6.2005e-55	4799800	3	3	3	NaN	NaN	NaN	1	1	2	4	4	4	0.436287	0.828787		1
Q8WWK9;B2RMQ4;B4DR35;E9PD90;A8MYU4;C9J7Y4	Q8WWK9;B2RMQ4;B4DR35;E9PD90	Cytoskeleton-associated protein 2	CKAP2	16.9586	18.6226	17.0253	17.612	16.2389	16.6161	16.765	18.1208	17.8336	16.4267	17.8246	14.6201	1.048e-08	2068000	1	1	1	1	1	1	1	1	2	1	1	1	0.150923	-0.247118		6
Q14008;Q8IYN5;Q8NAH3;E7ER31;H0YDX5;H0YEK7;H0YCF6;E9PQH5	Q14008	Cytoskeleton-associated protein 5	CKAP5	19.2705	19.4486	19.2003	18.7013	18.6962	18.6508	19.1747	19.0919	18.9269	19.1766	19.2636	19.2253	2.9626e-49	6916800	7	7	7	6	6	6	4	3	3	6	8	7	0.455125	0.148543		8
Q16740	Q16740	Putative ATP-dependent Clp protease proteolytic subunit, mitochondrial	CLPP	16.1734	17.4141	15.3922	18.5356	18.9733	19.1477	16.1671	18.5416	16.9029	19.4477	19.3808	19.5188	2.7001e-16	3772600	1	1	1	3	2	3	NaN	1	NaN	3	3	4	0.37045	0.720459		1
O76031;Q9H072;H0YM48	O76031;Q9H072	ATP-dependent Clp protease ATP-binding subunit clpX-like, mitochondrial	CLPX;DKFZp586J151	21.6318	21.6264	21.7127	22.1543	22.2164	22.2034	21.3442	21.4829	21.4967	21.4721	21.3187	21.4507	2.7398e-109	45142000	10	11	11	14	13	14	8	7	8	6	6	6	2.59319	-0.49663		3
Q00610;P53675;F5H5N6	Q00610	Clathrin heavy chain 1	CLTC	20.9967	20.9603	20.9808	21.0949	21.0807	21.0886	21.3083	21.2833	21.4322	21.0675	21.1433	21.0891	1.1985e-159	30868000	14	16	15	9	9	8	6	5	7	5	5	5	1.8273	0.186959		3
Q53GF0;Q8NFW8;F5GYM0	Q53GF0;Q8NFW8;F5GYM0	N-acylneuraminate cytidylyltransferase	CMAS	19.2044	19.3157	19.23	19.6341	19.7299	19.5634	19.5364	19.6391	19.6864	19.8381	19.9989	19.9164	2.1364e-13	9737900	3	4	3	3	3	3	2	2	2	2	2	2	1.70106	0.322994		3
P09543;B4DI06;F8W7I0;B4DFN6	P09543;B4DI06;F8W7I0;B4DFN6	2,3-cyclic-nucleotide 3-phosphodiesterase	CNP	15.9648	17.554	16.281	18.3783	18.501	18.5228	16.4865	17.6635	19.099	18.3949	18.8268	18.4141	1.2118e-19	3281800	1	1	1	2	2	2	1	1	NaN	4	3	3	0.471382	0.613823		4
P53621	P53621	Coatomer subunit alpha;Xenin;Proxenin	COPA	19.9713	20.0443	19.994	20.5098	20.5856	20.5265	20.6027	20.4696	20.5992	20.7795	20.9026	20.7282	3.851e-43	17810000	6	6	6	5	4	4	7	7	7	8	8	8	1.87105	0.408389		1
P53618;E9PP73	P53618;E9PP73	Coatomer subunit beta	COPB1	18.6014	18.1955	18.0241	17.6872	16.9364	15.7913	16.0391	18.0761	18.012	16.3319	15.3256	15.3038	2.2586e-06	1943300	2	2	2	1	1	1	1	1	1	NaN	NaN	NaN	0.819788	-1.02456		2
P35606;B4DZI8;H0YAC7;B4E2C9;D6R997;D6RBT6;D6RBG7;D6RCL6;D6RBZ7	P35606;B4DZI8	Coatomer subunit beta	COPB2	18.6406	18.6286	18.3739	18.632	18.4184	18.7222	18.1256	18.8239	19.0615	16.2143	16.0059	16.6181	4.7296e-19	3410900	5	5	4	3	3	3	2	2	3	1	1	1	1.10663	-1.09443		9
B0QZ18;Q99829;F2Z2V0;Q59EI4;A6PVH9;E7ENH5;Q5JX44;Q5JX60;Q5JX59;Q5JX58;Q5JX56;Q5JX45;Q5JX52;Q5JX61;Q5JX55;Q5JX54;H0Y524;Q5JX47;E7EV27;Q5JX57	B0QZ18;Q99829;F2Z2V0;Q59EI4;A6PVH9;E7ENH5;Q5JX44;Q5JX60;Q5JX59;Q5JX58;Q5JX56;Q5JX45;Q5JX52;Q5JX61;Q5JX55;Q5JX54	Copine-1	CPNE1	18.5889	18.4262	18.0387	18.4027	18.4452	18.3903	17.8725	18.2883	18.2335	18.4901	18.6721	18.5532	9.1192e-12	3319800	5	5	4	4	4	4	NaN	NaN	NaN	3	3	3	0.0803691	-0.0303748		20
O75131;Q05DL8;E5RG68;H0YB26;E5RHZ0;E5RJ85;E5RG97;E5RFT7;Q9UBL6;B7Z1M3;F5GXN1;Q9HCH3;B7Z370;Q86YQ8;O95741;Q96A23;Q8IYJ1;E7ENV7;A8K8A4;Q96FN4;B2RD40;Q719H8;B3KWK1;Q7Z6C8;Q86VY2;Q4G168	O75131;Q05DL8;E5RG68	Copine-3	CPNE3	21.8525	21.8247	21.8061	22.093	22.1806	22.0895	22.6244	22.6158	22.6956	22.1494	22.085	22.1155	5.2751e-45	54875000	11	10	11	6	6	6	8	8	8	6	6	6	1.85548	0.406542		26
Q10570;D3DWL9;B4DEF4;Q9C0J6	Q10570;D3DWL9	Cleavage and polyadenylation specificity factor subunit 1	CPSF1	19.2194	19.3545	19.149	19.9	19.9772	19.935	20.1677	19.9369	20.3679	20.363	20.2538	20.3211	1.7819e-72	12319000	3	3	3	5	5	5	4	4	4	5	5	5	2.42581	0.645902		4
Q9P2I0;B3KN45;B3KMI0;H0YJF4	Q9P2I0;B3KN45;B3KMI0	Cleavage and polyadenylation specificity factor subunit 2	CPSF2	18.5361	18.5303	18.9246	19.1367	19.3508	19.2978	16.1764	17.3029	16.9403	18.2726	18.8872	19.2095	5.0232e-16	5598300	3	3	3	4	3	4	2	2	2	3	3	2	1.35548	-1.16453		4
Q53F02;Q9UKF6;G5E9W3;Q05BZ5;E7ER23;B4DQR2;F5GXZ2	Q53F02;Q9UKF6;G5E9W3;Q05BZ5;E7ER23;B4DQR2;F5GXZ2	Cleavage and polyadenylation specificity factor subunit 3	CPSF3	17.9697	18.2798	18.102	16.4117	16.6852	15.5714	17.7845	17.0126	17.0596	16.8119	17.4286	16.7678	9.1164e-09	2434800	2	2	2	2	2	3	NaN	NaN	NaN	1	1	1	0.0185976	-0.0257956		7
Q16630;F8WJN3;B4DSU9	Q16630;F8WJN3;B4DSU9	Cleavage and polyadenylation specificity factor subunit 6	CPSF6	15.813	16.6496	16.0184	16.7667	16.4926	17.5269	17.1658	18.2663	17.5538	17.88	17.97	18.3223	3.4527e-12	1722200	NaN	NaN	1	2	1	1	1	1	NaN	2	2	2	2.80611	1.31519		3
Q8N684;B4DGF8;F5H669;F5H047;F5GWE6;F5H6M0;C9J323;C9J286;C9JM38;F5GXA3;F5H6A8;F5H6P5;F5H2K8;F5H1W4;F5H5B7	Q8N684;B4DGF8;F5H669;F5H047;F5GWE6;F5H6M0;C9J323;C9J286;C9JM38;F5GXA3;F5H6A8;F5H6P5;F5H2K8;F5H1W4;F5H5B7	Cleavage and polyadenylation specificity factor subunit 7	CPSF7	17.3029	15.8125	17.3663	18.6433	18.1958	18.5673	16.3722	18.5412	16.937	16.6588	16.6843	16.5943	1.14e-11	1921500	NaN	NaN	NaN	2	2	2	2	1	1	1	1	1	0.625456	-0.68339		15
Q9BZJ0;Q5JY65;Q69YP1;Q8IXG0	Q9BZJ0;Q5JY65;Q69YP1;Q8IXG0	Crooked neck-like protein 1	CRNKL1;DKFZp762M013;crn	22.1716	22.2903	22.2027	22.489	22.4404	22.3421	22.6117	22.5459	22.5491	22.1642	22.1864	22.1182	3.6556e-103	60797000	16	15	18	16	16	16	14	13	12	10	10	11	0.14508	0.0398909		4
Q5U5J2;B2R6D7;B5BUH5;P68400;E7EU96;Q8NEV1;Q2I0Y7	Q5U5J2;B2R6D7;B5BUH5;P68400;E7EU96;Q8NEV1;Q2I0Y7	Casein kinase II subunit alpha	CSNK2A1;hCG_21984	18.7929	18.5237	18.7512	18.0275	17.5333	18.1613	17.2404	17.6876	17.0687	18.7232	18.6425	18.6785	7.3072e-12	4050700	3	3	3	3	2	2	1	1	1	2	3	3	0.347248	-0.291503		7
Q5SRQ6;Q5SRQ3;B0UXA9;P67870;B4DUJ4	Q5SRQ6;Q5SRQ3;B0UXA9;P67870;B4DUJ4	Casein kinase II subunit beta	CSNK2B	15.7188	15.7335	15.7978	15.9274	15.4937	17.0076	17.3787	16.8661	16.5455	18.6787	18.9602	19.5192	3.4632e-06	1158300	NaN	NaN	NaN	NaN	NaN	NaN	NaN	NaN	NaN	2	2	2	2.421	2.04493	+	5
Q0VAM0;Q8WYA6;B4DE16;A2A2P1	Q0VAM0;Q8WYA6;B4DE16	Beta-catenin-like protein 1	CTNNBL1	19.9136	19.7842	19.7616	19.8623	19.6932	19.6987	17.4831	17.712	17.3947	19.7203	19.5914	19.6869	2.9942e-19	9171800	6	6	6	8	7	7	1	1	1	4	4	4	1.47847	-1.18755		4
O60716;F8WA43;C9JZR2;Q68DU0;E9PIE5;Q96FS1;Q7KZJ3;H0YC95	O60716;F8WA43;C9JZR2;Q68DU0;E9PIE5;Q96FS1;Q7KZJ3;H0YC95	Catenin delta-1	CTNND1;DKFZp781O2021	16.3602	16.5337	16.821	16.1874	16.8614	17.1836	18.3619	16.6179	16.4398	16.2109	15.8328	17.5287	1.86e-05	775140	1	1	1	1	1	1	1	1	NaN	1	1	1	0.166779	0.174136		8
P17812;B4DMB5;B4E1E0;B4DR64	P17812;B4DMB5;B4E1E0;B4DR64	CTP synthase 1	CTPS	17.7608	16.306	17.8197	16.5423	16.5836	16.989	16.4069	16.9184	17.5201	17.2654	16.3756	17.0146	7.7521e-09	529370	NaN	NaN	NaN	NaN	NaN	1	NaN	NaN	NaN	NaN	NaN	NaN	0.0955705	-0.0834166		4
A8K6X9;Q6PD62;H0YCE8	A8K6X9;Q6PD62	RNA polymerase-associated protein CTR9 homolog	CTR9	15.5585	15.5728	15.639	15.6656	15.5979	15.5336	19.8934	19.9392	19.6899	20.7003	20.7492	20.7299	8.8544e-38	10738000	NaN	NaN	NaN	NaN	NaN	NaN	2	2	2	8	8	9	9.30031	4.68906	+	3
B7WP27;Q9HCG8;B7WP74	B7WP27;Q9HCG8;B7WP74	Pre-mRNA-splicing factor CWC22 homolog	CWC22	18.2592	18.6837	18.5155	18.3929	18.4336	18.4211	17.8599	18.0895	16.1623	18.4699	18.3063	18.6873	3.6845e-18	4008900	5	6	6	4	4	3	1	1	1	2	2	3	0.707049	-0.521808		3
B2RMV2;Q69YQ0;B7Z758;F5H1H6;H0Y3Q3;F8WAN1;Q59GT7;C9J8U1;C9JLY8	B2RMV2;Q69YQ0;B7Z758;F5H1H6;H0Y3Q3;F8WAN1;Q59GT7;C9J8U1	Cytospin-A	CYTSA;SPECC1L	20.2968	20.1125	20.2717	20.2024	20.3615	20.1723	16.9582	16.2921	18.0414	20.2274	20.2552	20.0674	3.6258e-87	14395000	8	8	8	6	5	6	1	1	1	4	4	4	1.27423	-1.59593		9
P51398;B4DY62;E7EM60;E2JL21	P51398;B4DY62;E7EM60	28S ribosomal protein S29, mitochondrial	DAP3	19.2411	19.412	19.4971	19.4482	19.7441	19.6156	18.8731	17.7026	17.8796	19.7096	19.9931	19.9598	1.3196e-84	8703600	3	3	3	5	4	5	1	1	1	6	7	6	0.529643	-0.473375		4
A8K4A8;Q6PI48;Q9H9J7;Q9NVT8;Q9H9M6	A8K4A8;Q6PI48;Q9H9J7;Q9NVT8	Aspartate--tRNA ligase, mitochondrial	DARS2	18.8228	18.9118	19.0646	18.1152	18.2917	18.4735	16.8104	17.7125	17.492	17.6171	15.8655	17.6162	8.1687e-17	3189800	5	4	4	5	6	5	1	1	1	NaN	NaN	NaN	2.79442	-1.42766		5
A8MV58;Q16643;B3KSQ7;D6R9W4;D6R9Q9;B7Z2Z0;F8W9Z3;D6RFI1	A8MV58;Q16643;B3KSQ7;D6R9W4	Drebrin	DBN1	20.3004	20.0526	20.1535	16.0981	17.5414	15.696	16.6666	17.7432	17.8618	16.6651	18.8741	18.1178	1.6257e-26	4964700	3	3	3	NaN	NaN	NaN	NaN	NaN	NaN	NaN	NaN	NaN	0.298537	-0.652236		8
Q14203;Q6MZZ3;A8MY36;A8MWX9;E7EX90;E9PGE1;B4DM45;E9PFS5;G5E9H4;Q6IQ37	Q14203;Q6MZZ3;A8MY36;A8MWX9;E7EX90;E9PGE1;B4DM45;E9PFS5;G5E9H4;Q6IQ37	Dynactin subunit 1	DCTN1;DKFZp686I0746	18.0268	18.0472	18.0831	16.9736	16.14	15.2475	17.6368	17.8356	17.5101	17.1287	17.2071	16.6722	6.1356e-06	310760	NaN	NaN	NaN	1	1	1	NaN	NaN	NaN	NaN	NaN	NaN	0.191053	0.245369		10
Q16531;B7Z2A1;F5GY55;B4DSA8;B4DZP5;F5H4N9;F5H7A0;F5H581;B4DG00;F5H238;F5H775;B7Z859;F5H0Y5;F5H2L3;F5GZY8;F5GWI0;F5GYG8	Q16531;B7Z2A1;F5GY55;B4DSA8	DNA damage-binding protein 1	DDB1	19.3582	18.8789	18.8722	18.5837	14.5542	17.7643	17.9854	17.7952	18.0303	17.9774	16.0854	17.1347	8.3129e-18	5013000	2	2	2	2	1	1	1	1	1	1	1	1	0.268095	-0.500561		17
A3RJH1;Q92499;F1T0B3;B4DME8;B4DPN6;B4DP70	A3RJH1;Q92499;F1T0B3;B4DME8;B4DPN6;B4DP70	ATP-dependent RNA helicase DDX1	DDX1	18.6565	18.6757	18.6555	19.3768	19.3381	19.288	19.2842	19.3019	17.7215	18.2665	18.3088	18.156	4.8975e-22	6162200	3	3	3	3	2	3	2	3	1	2	2	2	0.868031	-0.491964		6
Q59F66;H3BLZ8;Q92841;B1AHM1;C9JMU5;B4DZQ7;B1AHM2;Q9UQL5;G5E9L5	Q59F66;H3BLZ8;Q92841;B1AHM1;C9JMU5;B4DZQ7	Probable ATP-dependent RNA helicase DDX17	DDX17	24.9685	24.9112	24.8937	25.0525	25.1087	25.0317	25.49	25.4734	25.5494	25.2038	25.0786	25.0735	5.4835e-286	429080000	19	18	20	17	17	18	17	17	18	17	17	17	2.11464	0.31705		9
Q9NUU7;B4DS24;I3L0H8;H3BQK0;Q53G16;Q7Z4W5;Q9UMR2;Q9HBZ9;B4DXS6;E7EMK4;Q2NL95;H3BTB3;I3L352;B4DRZ7;F8W9W5;Q69YM2;B4DL69;Q68DY7;Q59FQ9;H3BN59;H3BMQ5	Q9NUU7;B4DS24;I3L0H8;H3BQK0;Q53G16;Q7Z4W5;Q9UMR2;Q9HBZ9;B4DXS6;E7EMK4;Q2NL95;H3BTB3	ATP-dependent RNA helicase DDX19A;ATP-dependent RNA helicase DDX19B	DDX19A;DDX19B;DDX19L	15.939	16.0696	16.6727	15.4638	15.5064	16.8299	18.8193	18.789	18.8474	16.3673	16.1987	15.35	1.1624e-08	901210	NaN	NaN	NaN	NaN	1	NaN	2	2	2	1	1	1	1.06136	1.31507		21
Q9NR30;Q8NI92;Q3SWU7	Q9NR30	Nucleolar RNA helicase 2	DDX21	21.2203	21.2364	21.2018	21.8729	21.8648	21.8389	21.8205	21.7216	21.7201	21.2709	21.2842	21.1855	6.2767e-107	36547000	11	10	11	10	11	11	7	8	8	8	8	8	0.0770987	-0.0387138		3
A8KA56;Q9BUQ8;B3KY11;H0YI52;H0YIL9;F8VVA2	A8KA56;Q9BUQ8;B3KY11	Probable ATP-dependent RNA helicase DDX23	DDX23	22.1993	22.1476	22.1226	22.7161	22.8399	22.8153	22.7169	22.6937	22.6286	21.8314	21.7541	21.7647	6.5383e-102	68891000	19	19	19	18	19	20	12	12	12	9	9	9	0.455784	-0.241911		6
O00148;B4DX78;Q8N5M0;B1Q2N1	O00148;B4DX78;Q8N5M0;B1Q2N1	ATP-dependent RNA helicase DDX39A	DDX39A;DDX39	18.9089	18.9517	19.0794	15.4109	16.573	17.1415	17.6043	18.0573	18.1078	17.1826	18.399	18.3849	5.0242e-106	1695700	3	3	3	1	1	2	NaN	NaN	NaN	NaN	1	1	0.167542	0.278455		4
F8VQ10;Q13838;Q5STU3;H0Y7G4;B0V2L1;B4DP52;H0Y7X6;B0V2L2;F8VZL8;A2BF54;B0S4X2;B0S8C3;B0UZ18;B0UZ99;F6WLT2;Q59G92;H0Y557;B0V2L3;E9PP12;A2BF53;B0S4X1;B0S8C2;B0UZ17;B0UZ98;F6UJC5;A2BF56;B0S4X4;B0S8B3;B0UZ21;B0UZA2;F6TRA5;A2BF57;B0S4X3;B0S8B2;B0UZ20;B0UZA1;F6UN21;B0V2L0;H0Y800;B4DIJ6;A2BF55;B0S8C4;B0UZ19;B0UZA0;F6S4E6;Q5RJ65;B4DIZ8;H0Y6G9;B0V2L6;H0Y4V8;B0V2L5;H0Y6N8;B0V2L4;H0Y400;A2BF52;B0S4X9;B0S8B9;…	F8VQ10;Q13838;Q5STU3;H0Y7G4;B0V2L1;B4DP52;H0Y7X6;B0V2L2;F8VZL8;A2BF54;B0S4X2;B0S8C3;B0UZ18;B0UZ99;F6WLT2;Q59G92;H0Y557;B0V2L3;E9PP12;A2BF53;B0S4X1;B0S8C2;B0UZ17;B0UZ98;F6UJC5;A2BF56;B0S4X4;B0S8B3;B0UZ21;B0UZA2;F6TRA5;A2BF57;B0S4X3;B0S8B2;B0UZ20;B0UZA1;F6UN21;B0V2L0;H0Y800;B4DIJ6;A2BF55;B0S8C4;B0UZ19;B0UZA0;F6S4E6;Q5RJ65	Spliceosome RNA helicase DDX39B	DDX39B;BAT1	25.3273	25.3189	25.2801	24.0842	23.8253	24.1287	24.0636	23.8193	23.7772	23.0954	23.3966	23.8248	1.0653e-159	233610000	27	28	26	29	28	30	24	21	20	19	21	23	1.91884	-0.997947		108
Q59GX6;B5BTY4;O00571;O15523;B4DXX7;B4DLU5;Q5S4N1;B4E010;B4E132;B4E3C4;B4DK29;C9J081;C9J8G5;B4DLA0;Q9NQI0;D6RDK4;B3KSF4;E9PCD8;D6RCM4;H0Y960	Q59GX6;B5BTY4;O00571;O15523;B4DXX7;B4DLU5;Q5S4N1;B4E010	ATP-dependent RNA helicase DDX3X;ATP-dependent RNA helicase DDX3Y	DDX3X;DDX3Y	23.4793	23.6013	23.5215	23.9772	24.011	23.9086	24.1841	24.2072	24.2177	23.7983	23.6877	23.6573	7.2001e-293	184140000	23	23	23	19	19	21	17	17	17	16	16	18	0.721444	0.208939		20
Q9UJV9;B3KRK2;Q53HI2;H0Y8L8	Q9UJV9;B3KRK2;Q53HI2;H0Y8L8	Probable ATP-dependent RNA helicase DDX41	DDX41	18.6523	18.7276	18.7478	19.227	19.3014	18.9982	19.0325	19.0074	19.0362	18.9141	18.9372	18.6994	1.9149e-28	5993600	2	3	2	3	5	4	2	2	3	3	3	3	0.0127418	-0.00461197		4
Q86XP3;B3KX23;B3KTL4;B3KV84;B3KMI4	Q86XP3;B3KX23;B3KTL4;B3KV84;B3KMI4	ATP-dependent RNA helicase DDX42	DDX42	21.9212	21.9057	21.8852	22.5603	22.6602	22.4948	22.2285	22.3877	22.353	22.5671	22.6324	22.5056	1.8588e-111	65222000	15	15	16	19	18	19	13	12	13	11	12	12	0.636837	0.20782		5
A8K6X3;Q7L014;D3DQA6;D6RJA6;H0Y9U3	A8K6X3;Q7L014;D3DQA6	Probable ATP-dependent RNA helicase DDX46	DDX46	21.6155	21.4529	21.4563	21.5356	21.4376	21.2456	21.7755	21.7913	21.6604	21.7609	21.6025	21.5141	5.007e-84	36582000	15	16	14	9	9	10	11	10	10	10	11	9	2.12687	0.226851		5
Q9H0S4;Q9H4E3;Q53GJ1;G5E955;A4UCU0;Q9UI98;F5H1N9;B4DYP6	Q9H0S4;Q9H4E3;Q53GJ1;G5E955;A4UCU0;Q9UI98;F5H1N9;B4DYP6	Probable ATP-dependent RNA helicase DDX47	DDX47;E4-DBP	17.0684	16.8966	17.7191	17.2902	17.4921	17.2954	16.8655	17.0966	17.3637	17.9815	17.873	18.0755	4.0618e-12	1646000	1	1	1	2	2	2	1	1	1	2	3	3	0.493851	0.248997		8
P17844;B4DLW8;B5BUE6;E7ETL9;B4DN41;B4DNG2;Q59E92;Q7Z2V5;C1IK54	P17844;B4DLW8;B5BUE6;E7ETL9;B4DN41;B4DNG2;Q59E92;Q7Z2V5	Probable ATP-dependent RNA helicase DDX5	DDX5;DKFZp686J01190	25.8694	25.93	25.8813	26.0095	26.0991	26.0312	26.7304	26.734	26.7581	26.4029	26.3843	26.4127	2.6252e-223	925760000	38	39	38	33	32	35	34	33	35	32	33	32	4.46292	0.600316		9
Q9BQ39;F5H3H6;B4DW97;B4DED6;Q53FI9;Q9NTA9	Q9BQ39;F5H3H6;B4DW97;B4DED6;Q53FI9	ATP-dependent RNA helicase DDX50	DDX50	21.1477	21.1976	21.2459	21.31	21.3986	21.2775	21.2852	21.1001	20.9771	20.7542	20.4768	20.6877	2.3963e-112	28802000	8	8	8	10	10	10	5	5	7	5	5	5	1.90307	-0.382723		6
P26196;B2R858;Q8IV96	P26196;B2R858	Probable ATP-dependent RNA helicase DDX6	DDX6	15.5283	16.6441	15.6091	17.1627	17.0922	17.1749	17.5809	17.9329	19.2821	17.1904	16.2498	16.7891	5.4391e-09	1223100	2	2	2	2	2	2	1	1	NaN	1	1	1	1.00331	0.968972		3
P35659;B4DNW3;D6R9L5;B4DFG0;D6RDA2;H0Y993;Q6MZJ9	P35659;B4DNW3;D6R9L5;B4DFG0;D6RDA2	Protein DEK	DEK	16.6463	17.0584	16.1287	19.1824	19.1546	19.1465	18.9647	17.0447	17.1408	17.3379	15.4514	15.4299	9.8111e-12	2441500	NaN	NaN	NaN	4	4	4	NaN	NaN	NaN	1	1	1	0.617792	-0.991247		7
O43143;F5H6K0;B4E0S6	O43143;F5H6K0;B4E0S6	Putative pre-mRNA-splicing factor ATP-dependent RNA helicase DHX15	DHX15	27.2184	27.2561	27.2543	27.3221	27.398	27.3381	27.3161	27.2837	27.2735	26.3607	26.2756	26.3175	0	1765900000	51	52	52	48	48	48	43	43	42	41	41	40	1.31411	-0.493301		3
O60231;Q5SQH4;B4DZ28;B0V0F8;Q5SQH5;Q9P186;Q5JP46;B0V0F7;A2AB15	O60231;Q5SQH4;B4DZ28;B0V0F8;Q5SQH5;Q9P186	Putative pre-mRNA-splicing factor ATP-dependent RNA helicase DHX16	DHX16	18.291	18.5229	18.4433	17.6267	17.5963	17.7846	18.02	18.2289	18.3731	17.2142	17.3779	17.514	2.5846e-31	2691400	4	5	5	3	3	3	1	1	1	2	2	2	0.454917	-0.256135		9
Q7L2E3;H7BXY3;Q6W6M7	Q7L2E3;H7BXY3	Putative ATP-dependent RNA helicase DHX30	DHX30	19.493	19.5553	19.4681	19.835	19.8463	19.7935	19.6288	19.5384	19.4668	19.9408	19.7873	19.8934	6.4074e-34	10944000	8	8	8	4	5	4	4	3	3	6	4	3	0.160833	0.0440696		3
A8K6G9;Q92620;B4DET0;B4DM30;B4DVG8;B4DN69	A8K6G9;Q92620;B4DET0;B4DM30	Pre-mRNA-splicing factor ATP-dependent RNA helicase PRP16	DHX38	19.6866	19.6669	19.1287	19.0077	18.9435	18.9289	19.1544	18.8826	19.2199	16.8276	18.9336	18.8021	1.6789e-23	6026700	6	4	7	3	3	4	4	5	4	1	4	3	0.779307	-0.590364		6
A8K6J9;Q14562;Q86YB2;Q86X36;B7Z8F4;F5H658;B4DFD7;Q05CV4	A8K6J9;Q14562;Q86YB2;Q86X36;B7Z8F4;F5H658;B4DFD7	ATP-dependent RNA helicase DHX8	DHX8	19.7278	19.5434	19.7392	19.0188	19.1757	19.1403	19.2429	17.1261	19.117	19.0567	19.0111	19.1982	8.9733e-84	8182500	9	9	9	7	6	7	3	1	3	4	5	5	0.897765	-0.598852		8
Q08211;B3KU66;F5GXA5;Q6PJK6;Q58F26	Q08211	ATP-dependent RNA helicase A	DHX9	26.2958	26.3108	26.2278	26.3842	26.4026	26.3662	26.6077	26.6849	26.706	26.7069	26.698	26.656	0	1151100000	57	55	56	38	39	39	42	38	39	34	37	38	6.22148	0.345317		5
Q6N0B1;E5KS55;E5KS60;Q9P2R7;B4DRV2;B7ZAF6;F5GXC8;Q7Z503;Q5T9Q5;B4DY87;F5H5G8;B7Z9S6;F5H5Q7;Q9Y4T0;Q5T9Q8	Q6N0B1;E5KS55;E5KS60;Q9P2R7;B4DRV2;B7ZAF6;F5GXC8;Q7Z503;Q5T9Q5;B4DY87;F5H5G8;B7Z9S6;F5H5Q7	Succinyl-CoA ligase [ADP-forming] subunit beta, mitochondrial	DKFZp686D0880;SUCLA2	20.9833	20.8994	20.9508	21.9543	22.2026	22.0654	20.8448	20.946	21.0591	21.6155	21.6877	21.4703	4.1639e-52	40194000	7	5	7	7	8	8	2	2	2	3	3	3	0.35919	-0.23875		15
Q5HYL6;Q9NYL9;H0YNJ8;H0YKU1	Q5HYL6;Q9NYL9;H0YNJ8;H0YKU1	Tropomodulin-3	DKFZp686E1899;TMOD3	19.3452	19.591	19.365	20.0238	20.045	20.1623	18.6333	18.9227	18.8895	19.4289	18.9098	19.1785	1.432e-23	12150000	4	5	5	6	5	5	3	3	2	3	3	3	2.65445	-0.761591		4
Q7Z3D7;P98175;Q6PKH5;A8K6Q4;P78332;E9PGM9;B3KSK6;Q86SS3;B4DNY1	Q7Z3D7;P98175	RNA-binding protein 10	DKFZp686E2459;RBM10	28.9175	28.9655	28.8727	29.123	29.1814	29.11	29.0397	29.1289	29.1211	29.1814	29.1105	29.0603	0	6555800000	88	90	88	78	77	77	62	63	63	67	69	69	0.728139	0.0786289		9
Q5HYG7;Q5T4U5;P11310;B4DWX6;B7Z9I1;B4DVB1;B4DVE0;B4DJE7;E9PJM9;E9PRX4	Q5HYG7;Q5T4U5;P11310;B4DWX6;B7Z9I1;B4DVB1;B4DVE0;B4DJE7	Medium-chain specific acyl-CoA dehydrogenase, mitochondrial	DKFZp686M24262;ACADM	19.7553	19.725	19.6483	20.0649	20.1633	20.0559	19.3281	18.9431	18.9184	19.3914	19.3788	19.2781	1.7346e-53	11845000	5	5	5	5	5	5	2	2	2	4	3	3	3.61099	-0.695768		10
P10515;Q86YI5;B4DJX1;E9PEJ4;H0YDD4;B4DS43;F5H7M3;B4DLQ2;Q01991;Q16791;B4E1P6;F5H0X9	P10515;Q86YI5;B4DJX1;E9PEJ4;H0YDD4;B4DS43;F5H7M3;B4DLQ2;Q01991	Dihydrolipoyllysine-residue acetyltransferase component of pyruvate dehydrogenase complex, mitochondrial	DLAT	20.8682	20.8775	20.8826	21.1936	21.2043	21.1285	20.6761	20.6569	20.6909	20.8276	20.7241	20.8161	2.1165e-45	25095000	11	12	12	7	7	7	5	5	4	5	6	6	2.57522	-0.293839		12
P36957;Q6IBS5;B7Z5W8;Q86TQ8;Q16187;Q86SW4;Q86TW7;B7Z6J1;Q6LEQ7;G3V3F0;G3V5M3;H0YJF9	P36957;Q6IBS5;B7Z5W8;Q86TQ8;Q16187;Q86SW4;Q86TW7	Dihydrolipoyllysine-residue succinyltransferase component of 2-oxoglutarate dehydrogenase complex, mitochondrial	DLST;DLSTP	19.1762	19.1833	18.9027	20.2391	20.4576	20.3164	17.9836	18.7964	18.1251	19.7283	19.617	19.5088	2.9414e-43	9839800	4	4	4	5	6	6	1	1	1	5	5	5	0.970416	-0.752667		12
P31689;Q5T7Q0;Q86TL9;Q9NXZ8;F5GZ88;B7Z5C0	P31689;Q5T7Q0;Q86TL9;Q9NXZ8;F5GZ88;B7Z5C0	DnaJ homolog subfamily A member 1	DNAJA1;HDJ2	16.0325	16.0685	16.7162	16.7455	18.2628	18.2302	18.1174	17.1786	17.0776	18.986	18.8552	18.9003	2.6596e-15	2241700	NaN	NaN	NaN	1	2	2	1	NaN	1	2	2	2	1.25088	1.1766		6
Q53G26;Q96EY1;Q59E88;B3KM81;B4DI33;E7ES32	Q53G26;Q96EY1;Q59E88;B3KM81;B4DI33;E7ES32	DnaJ homolog subfamily A member 3, mitochondrial	DNAJA3	19.7246	19.4961	19.5951	20.1141	20.1164	20.1192	19.4319	19.3102	18.4263	20.1278	20.2253	20.0948	1.239e-13	11959000	3	3	4	4	4	4	3	3	2	3	3	4	0.377159	-0.258197		6
F5GX68;P26358;Q59FP7;H0YFC7;B3KVA0	F5GX68;P26358;Q59FP7;H0YFC7	Cytosine-specific methyltransferase;DNA (cytosine-5)-methyltransferase 1	DNMT1	16.5362	14.8656	17.4781	23.1136	23.2035	23.1769	23.1659	23.1696	23.1492	24.2318	24.3941	23.8311	3.2501e-20	116250000	1	NaN	1	3	3	2	3	2	3	3	3	2	1.47889	3.92796	+	5
A4D0S8;Q149N6;Q8N1I0;H0Y2M7;Q149N5;H0Y599;H0Y2Y2;H0Y7H7;B7Z2H5;F5GXW1;B7Z2K9;Q149N2;H0YG08;C9J7D9;C9J637;Q75MU6;C9JDB3;F8WES4	A4D0S8;Q149N6;Q8N1I0;H0Y2M7;Q149N5;H0Y599;H0Y2Y2;H0Y7H7;B7Z2H5;F5GXW1;B7Z2K9	Dedicator of cytokinesis protein 4	DOCK4	19.9243	19.7901	19.7882	19.2406	19.5349	19.4467	20.7033	20.7679	20.9504	19.8752	20.102	20.157	3.9416e-76	12625000	9	8	9	4	4	4	11	12	10	9	8	8	2.52665	0.805161		18
E9PBD4;H0Y368;Q5QPK0;Q5QPK2;O60762;Q96HK0;E9PHH5;Q5QPJ9	E9PBD4;H0Y368;Q5QPK0;Q5QPK2;O60762;Q96HK0;E9PHH5	Dolichol-phosphate mannosyltransferase	DPM1	19.0362	18.9535	18.9092	18.4917	18.6095	18.6956	17.1887	17.3183	17.5411	19.3976	19.3402	19.4386	3.8254e-12	5457700	2	3	3	2	2	2	1	1	1	3	3	3	0.398942	-0.411879		8
P63167;Q6FGH9;Q96FJ2;F8VRV5;F8VXL2	P63167;Q6FGH9;Q96FJ2;F8VRV5;F8VXL2	Dynein light chain 1, cytoplasmic;Dynein light chain 2, cytoplasmic	DYNLL1;DNCL1;DYNLL2	19.8788	19.7935	19.75	20.1566	20.1715	20.0446	17.9719	17.7795	18.6605	16.7121	15.1169	15.0945	3.061e-08	9838900	2	2	2	2	2	2	NaN	NaN	NaN	1	1	1	3.2274	-3.07662	+	5
O75461;Q53F82;Q6Q9Z7;Q53FX2;G5E936;B7Z1I8;Q6Q9Z6;Q53YM3;F8WEZ5;F8WC40;Q6Q9Z5;Q2Z197;Q2Z196	O75461;Q53F82;Q6Q9Z7;Q53FX2;G5E936;B7Z1I8;Q6Q9Z6	Transcription factor E2F6	E2F6	21.6746	21.6452	21.789	19.738	19.6903	19.8614	20.0228	20.2802	19.588	20.8408	21.0471	21.2051	5.8514e-93	23295000	9	10	9	6	5	6	4	4	3	8	8	8	0.186102	-0.235749		13
P68104;Q53G85;Q53GA1;Q53HM9;Q53HQ7;Q53HR5;Q5VTE0;Q6IPN6;Q6IPS9;Q6IPT9;Q6IQ15;Q53GE9;A8K9C4;Q9H2I7;F8W6I0;Q96RE1;Q16577;B4DNE0;Q05639;Q9NZS6;B4DV42;Q53HR1;Q8IUB0;B4E2C5;Q504Z0;Q6P4C9;A9X7H1;Q53G89;Q59GP5;Q96CD8;Q6P082;Q8TBL1;Q96C29;Q5JR01;A6PW80;Q14222;E7EPH7;Q6NSH7;Q6NS35	P68104;Q53G85;Q53GA1;Q53HM9;Q53HQ7;Q53HR5;Q5VTE0;Q6IPN6;Q6IPS9;Q6IPT9;Q6IQ15;Q53GE9;A8K9C4;Q9H2I7;F8W6I0;Q96RE1;Q16577;B4DNE0;Q05639;Q9NZS6;B4DV42;Q53HR1;Q8IUB0;B4E2C5;Q504Z0;Q6P4C9;A9X7H1	Elongation factor 1-alpha 1;Elongation factor 1-alpha;Putative elongation factor 1-alpha-like 3;Elongation factor 1-alpha 2	EEF1A1;EEF1A1P5;EEF1A1L14;PTI-1;EEF1A2	22.0925	22.1458	22.2306	22.8251	22.9556	22.8679	22.4835	22.6876	22.7053	22.7328	22.7191	22.7389	8.4289e-16	77739000	6	6	6	5	5	5	3	4	4	3	3	3	0.430445	0.158308		39
P26641;Q53YD7;B4DTG2;B4DUK7;B4DUP0;E7EMT2;B4DSR4;Q2F838	P26641;Q53YD7;B4DTG2;B4DUK7;B4DUP0	Elongation factor 1-gamma	EEF1G	19.3385	19.3854	19.3335	19.8111	19.6688	19.7632	19.9627	19.6931	19.7053	19.7766	19.752	19.8628	2.6723e-18	10552000	5	4	6	4	4	4	3	3	3	3	3	3	1.44367	0.24198		8
P13639;B4DPU3;Q8TA90;F5H370;Q6PK56;B4DRE8;B4DMC6;Q6W6M8	P13639;B4DPU3;Q8TA90;F5H370;Q6PK56;B4DRE8	Elongation factor 2	EEF2	16.9402	17.46	17.9772	19.7821	19.8976	19.7362	19.6067	19.7342	19.7766	16.8452	16.8626	16.8446	1.0924e-18	7377100	1	1	1	5	5	5	3	3	2	1	1	1	0.166465	-0.353903		8
A8KAP3;Q15029;B3KX19;B4DK30;Q6IBM8;B4DZB1;Q8IXJ3;B4DMC0;B3KWY2	A8KAP3;Q15029;B3KX19;B4DK30;Q6IBM8;B4DZB1;Q8IXJ3;B4DMC0;B3KWY2	116 kDa U5 small nuclear ribonucleoprotein component	EFTUD2;U5-116KD;SNRP116	25.4561	25.4614	25.391	25.4104	25.4316	25.3903	25.1323	25.1171	25.1563	24.9769	24.9849	24.8867	1.0092e-277	484180000	46	45	48	31	31	30	28	25	26	21	22	22	5.06669	-0.381078		9
Q9BY44;C9IZE1;F8WAE5;B4DQ14;B4DF96;H7C5Q3	Q9BY44;C9IZE1;F8WAE5;B4DQ14;B4DF96;H7C5Q3	Eukaryotic translation initiation factor 2A	EIF2A	16.4978	15.7489	16.4917	16.7481	16.2804	16.1472	17.8083	17.7134	15.6432	16.5082	16.6357	16.6196	3.8716e-08	880060	1	1	1	2	2	2	1	2	NaN	2	2	2	0.708929	0.50234		6
P19525;B7ZKK7;Q8IW76;E9PC80;Q7Z6F6;Q05CP4;Q6PK38;C9JZT2;F8WBH4	P19525;B7ZKK7;Q8IW76;E9PC80;Q7Z6F6;Q05CP4;Q6PK38	Interferon-induced, double-stranded RNA-activated protein kinase	EIF2AK2	19.2835	19.2341	19.0796	19.0933	19.0864	19.0053	17.898	16.0278	18.6434	18.7959	18.7333	17.6355	1.4688e-25	6347700	5	6	6	5	5	5	1	1	NaN	3	3	2	1.65443	-1.17473		9
P05198;Q53XC0;G3V4T5;H0YJS4	P05198;Q53XC0;G3V4T5;H0YJS4	Eukaryotic translation initiation factor 2 subunit 1	EIF2S1	19.9693	20.0908	20.0752	20.3119	20.3946	20.2964	20.2366	19.9099	20.1724	21.4003	21.2214	21.2203	5.7061e-61	19705000	3	3	3	6	6	6	2	2	2	6	7	7	1.00789	0.503801		4
B5BU01;P20042;Q6IBR8;Q96I16;Q3B7I9;Q59GZ3	B5BU01;P20042;Q6IBR8;Q96I16	Eukaryotic translation initiation factor 2 subunit 2	EIF2S2	21.4748	21.4998	21.5351	22.0023	22.0232	21.9462	22.203	22.135	22.2346	22.5293	22.4552	22.4675	8.0004e-124	53851000	7	7	7	6	5	7	7	7	7	7	6	6	2.99636	0.590553		6
A8K2Y2;P41091;Q53HK3;B2R5N2;Q2VIR3;F8W810;H7BZU1	A8K2Y2;P41091;Q53HK3;B2R5N2;Q2VIR3;F8W810;H7BZU1	Eukaryotic translation initiation factor 2 subunit 3;Putative eukaryotic translation initiation factor 2 subunit 3-like protein	EIF2S3;EIF2S3L	20.7516	20.8344	20.8691	20.4322	20.4631	20.4508	20.487	20.412	20.2965	20.4506	20.275	20.2905	1.9891e-94	17236000	4	4	4	4	4	4	3	3	3	3	3	3	1.7789	-0.264906		7
Q14152;Q24JU4;F5H335;Q7Z5T5;Q3B770;Q6P1R0;Q05BS0;B4DYS1	Q14152;Q24JU4;F5H335;Q7Z5T5;Q3B770;Q6P1R0;Q05BS0;B4DYS1	Eukaryotic translation initiation factor 3 subunit A	EIF3A	14.8531	16.7484	16.1856	18.0473	18.1817	17.9227	16.9291	17.0493	16.9959	17.6256	17.5778	17.5832	5.1761e-12	2176600	3	3	3	2	2	2	1	NaN	NaN	2	2	2	0.224637	0.303682		8
F8W8C8;P55884;A4D210;B4DV79;B4DXN6;Q96G38;Q86UM1;Q59FS8;C9JZG1;C9JQN7	F8W8C8;P55884;A4D210;B4DV79;B4DXN6;Q96G38;Q86UM1	Eukaryotic translation initiation factor 3 subunit B	EIF3B;EIF3S9	16.8997	16.9172	16.967	19.7672	19.7852	19.6499	18.3629	18.4646	17.8653	18.8799	18.6363	18.6282	1.9103e-38	5228800	2	1	2	7	7	7	NaN	NaN	NaN	3	4	3	0.0809227	0.141825		10
B5ME19;A1KYQ7;Q99613;B4E1D5;H3BRV0;F5H4V1;B4DVQ5;B4DDN4;B4E2Z6;C9J1F3;B4DVU3;B4DRU0;B3KNZ4;Q3B7B9;H3BPE4;H3BPE3	B5ME19;A1KYQ7;Q99613;B4E1D5;H3BRV0;F5H4V1;B4DVQ5;B4DDN4;B4E2Z6;C9J1F3;B4DVU3;B4DRU0;B3KNZ4	Eukaryotic translation initiation factor 3 subunit C	EIF3CL;EIF3C	19.0189	19.0792	19.0274	19.0241	19.1158	19.1491	18.3275	18.4296	18.4607	16.0999	16.1315	16.1117	2.2383e-24	4953200	3	3	3	6	6	6	NaN	NaN	NaN	1	1	1	2.25994	-1.80892	+	16
O15371;A8MWD3;B4DVY1;B4E1K8;B0QYA5;B0QYA7;B0QYA6;B0QYA3;B0QYA4;B0QYA8	O15371;A8MWD3;B4DVY1;B4E1K8	Eukaryotic translation initiation factor 3 subunit D	EIF3D	17.4831	17.4752	17.333	15.2688	15.7604	16.0753	17.3123	17.6462	18.0048	17.1873	16.6906	18.8612	2.0105e-09	1676300	2	2	2	1	1	2	NaN	NaN	NaN	1	1	1	1.19221	1.0511		10
B2R806;P60228;Q6IAX5;B3KW56;E5RGA2;H0YBR5;E5RHS5;H0YAW4;E5RIT4	B2R806;P60228;Q6IAX5;B3KW56;E5RGA2	Eukaryotic translation initiation factor 3 subunit E	EIF3E;EIF3S6	16.5927	15.5425	16.6631	20.3413	20.4774	20.2847	17.6996	17.049	16.0842	20.1037	19.952	19.9543	1.7873e-18	9676900	NaN	NaN	NaN	6	6	6	1	1	1	3	3	3	0.0474755	0.156858		9
B0QY89;B3KPB9;Q9Y262;B4DQF6;B4DYB2;G8JLH4;B0QY90;B3KNG0;Q8N7H0;B4DEH4;E2QC27;Q7Z5X3;C9K0Q7;C9JHP4;E2QC29;H7C3A0	B0QY89;B3KPB9;Q9Y262;B4DQF6;B4DYB2;G8JLH4;B0QY90	Eukaryotic translation initiation factor 3 subunit L	EIF3EIP;EIF3L	20.3673	20.1064	20.5721	20.6599	20.5938	20.7419	17.7298	17.4868	16.8842	16.5476	17.1492	17.19	1.1352e-33	9493400	4	3	3	7	5	7	1	NaN	NaN	1	1	1	7.99182	-3.34229	+	16
A8K5K5;O75821;Q6IAM0;B7Z1G0	A8K5K5;O75821;Q6IAM0;B7Z1G0	Eukaryotic translation initiation factor 3 subunit G	EIF3G;EIF3S4	18.1262	18.2954	18.295	16.7968	17.3111	17.2457	17.7552	18.8783	18.4899	15.8735	17.3956	15.8872	2.487e-07	1899900	2	2	2	1	1	1	NaN	NaN	NaN	NaN	NaN	NaN	0.207935	-0.298403		4
Q13347;Q53HU7;Q5U0F4;Q5TFK1;Q9P1D9	Q13347;Q53HU7;Q5U0F4;Q5TFK1	Eukaryotic translation initiation factor 3 subunit I	EIF3I	18.2318	18.6863	18.181	19.6654	19.8751	19.7981	16.4187	19.1659	16.9042	19.9023	19.6706	19.6551	7.5428e-15	7797100	2	2	2	4	4	4	NaN	1	NaN	4	4	4	0.270186	-0.453484		5
A8K7F6;P60842;A8K088;Q59F68;B4DNH2;Q14240;E7EQG2;B4DKP9;B4E047;Q9NZE6;B4DJX6;B4E102;Q96B07;Q86WD0;E7EMV8;D3DSD6	A8K7F6;P60842;A8K088;Q59F68;B4DNH2;Q14240;E7EQG2	Eukaryotic initiation factor 4A-I;Eukaryotic initiation factor 4A-II	EIF4A1;EIF4A2	22.2956	22.3247	22.2115	22.5972	22.6198	22.5922	21.9345	22.0111	22.0358	22.4619	22.5855	22.3968	1.2634e-142	70503000	13	14	13	14	12	13	9	7	7	10	10	9	0.783851	-0.202575		16
P38919;I3L3F6;I3L2Z3;I3L3H2;I3L2M0;F8WE11;E9PBH4;Q5JWW0;Q59GT8;C9JUF0;I3L1H0	P38919	Eukaryotic initiation factor 4A-III	EIF4A3	22.5961	22.7531	22.6708	23.3255	23.4364	23.3115	23.0776	23.0582	23.04	23.9554	23.8386	23.7241	1.7482e-122	120710000	21	20	19	16	19	14	14	14	12	20	18	18	1.01882	0.433399		11
B4DRM3;E7EX17;P23588;B4DEP6;E7EPC9;B4DS13;Q7Z5Y0;B4DS01;F8VX11;F8VP89;F8VSC7;F8W0K0;F8VYE9;F8VRU1	B4DRM3;E7EX17;P23588;B4DEP6;E7EPC9;B4DS13;Q7Z5Y0;B4DS01	Eukaryotic translation initiation factor 4B	EIF4B	23.001	22.8552	23.0951	24.6558	24.7035	24.7219	23.5249	23.5384	23.5657	23.9385	23.9541	23.7749	4.8561e-145	198630000	5	4	5	17	16	20	8	5	6	11	13	11	0.118627	-0.122657		14
B4DZF2;Q59G42;D3DQV9;P78344;H0Y3P2;Q2TU89;H0YCH5;E9PKF8;H0YD77;E9PCV8;H0YEC5;H0YE22	B4DZF2;Q59G42;D3DQV9;P78344;H0Y3P2;Q2TU89;H0YCH5	Eukaryotic translation initiation factor 4 gamma 2	EIF4G2;AAG1	17.1391	16.8047	17.0445	17.1595	17.366	16.3706	17.596	17.2161	17.3539	15.9729	17.3674	17.446	2.3781e-09	853200	3	3	3	2	2	2	1	NaN	NaN	NaN	NaN	NaN	0.266428	0.177969		12
Q9BQ52;B4DT15;B3KT00;G5E9D5;B4E365;E7ES68;B3KSU9	Q9BQ52;B4DT15;B3KT00;G5E9D5;B4E365;E7ES68;B3KSU9	Zinc phosphodiesterase ELAC protein 2	ELAC2	16.3816	16.5477	16.454	17.3268	17.4058	16.8924	16.8101	17.691	17.702	16.9674	17.0893	16.7395	0.00012504	589620	NaN	NaN	NaN	2	2	2	NaN	NaN	NaN	NaN	NaN	NaN	0.659433	0.331829		7
B4DVB8;Q15717;B1AM49;B1APY8;P26378;B1APY9;Q12926;B7Z5E0;B1AM48	B4DVB8;Q15717	ELAV-like protein 1	ELAVL1	21.6891	21.8164	21.9105	22.3922	22.4699	22.4815	21.9923	22.019	21.9203	23.0995	23.1855	23.156	1.5545e-87	71099000	11	14	12	9	8	9	7	7	7	8	7	7	0.749587	0.435492		9
B4DRL5;Q96JJ3;Q5JVZ5;Q7Z5G9;B7Z1S8;F5GZP8;B4DZ20;H0YEH5;Q5JW01;H0YCM7;Q5JVZ8	B4DRL5;Q96JJ3;Q5JVZ5;Q7Z5G9;B7Z1S8;F5GZP8;B4DZ20;H0YEH5;Q5JW01;H0YCM7	Engulfment and cell motility protein 2	ELMO2	18.8585	18.4267	17.1628	18.6511	18.5639	18.5637	17.3399	16.8219	19.0073	18.6283	15.3717	16.3564	1.304e-45	4317600	2	3	2	2	2	2	1	1	1	1	1	1	1.00188	-1.11688		11
P00924;A8K3B0;P09104;Q6FHV6;B7Z2X9;F5H0C8	P00924	Enolase 1	ENO1	23.7259	23.603	23.9825	23.7432	23.5552	23.801	25.2734	25.2228	25.1965	24.1481	24.0127	24.2254	3.0307e-285	224330000	11	12	13	11	11	12	14	13	13	10	10	12	2.38071	0.94467		6
P00925	P00925	Enolase 2	ENO2	22.3486	22.6726	22.4025	22.7268	22.477	22.3328	23.7238	24.0783	23.9552	23.1741	22.8993	22.7671	7.9562e-274	94199000	4	4	3	4	4	4	3	3	3	3	3	4	2.5529	0.939573		1
O75616	O75616	GTPase Era, mitochondrial	ERAL1	17.6933	15.98	15.3728	18.9842	18.8771	18.8514	18.472	18.1632	16.1593	18.5776	18.4779	18.6689	1.5052e-40	3781800	1	1	1	4	4	5	1	1	NaN	4	4	4	0.2532	0.460015		1
A0JP10;Q03468;B4DZN6;F5H493;H0Y3B0;Q59FF6;F5H1J0	A0JP10;Q03468;B4DZN6;F5H493;H0Y3B0;Q59FF6	DNA excision repair protein ERCC-6	ERCC6	16.284	16.3001	16.3574	16.2916	16.3333	16.2685	17.5531	17.66	17.6848	16.9817	17.0037	16.9861	3.3571e-60	3151700	NaN	NaN	NaN	NaN	NaN	NaN	NaN	NaN	NaN	NaN	NaN	NaN	4.38705	1.00576		7
P84090;G3V279	P84090;G3V279	Enhancer of rudimentary homolog	ERH	22.6609	22.6684	22.6928	23.4134	23.4086	23.275	22.5221	22.3762	22.3218	24.5359	24.3822	24.2402	8.6619e-49	133420000	5	5	5	4	4	4	3	3	3	5	5	5	0.353444	0.376563		2
O94905;E5RHW4;D3DR65;B2RDK6;O75477;B0QZ43	O94905;E5RHW4;D3DR65;B2RDK6;O75477;B0QZ43	Erlin-2;Erlin-1	ERLIN2;SPFH1;ERLIN1	17.1459	17.4557	17.4988	16.8399	15.6357	18.0717	17.8627	17.0739	17.3402	17.8361	16.142	16.1491	1.7036e-09	2074800	1	NaN	NaN	1	2	2	NaN	NaN	NaN	1	1	1	0.0306413	-0.0406175		6
P13804;H0YLU7;H0YKF0;H0YL12;H0YNX6;H0YK49	P13804;H0YLU7;H0YKF0;H0YL12;H0YNX6;H0YK49	Electron transfer flavoprotein subunit alpha, mitochondrial	ETFA	16.7712	16.4958	17.3563	18.233	17.2068	16.5045	16.8412	17.2667	18.0854	15.6259	18.3606	18.3465	1.8136e-20	532900	2	2	3	1	1	1	NaN	NaN	NaN	NaN	NaN	1	0.267395	0.326441		6
Q01844;B0QYK0;B0QYK1;Q96MN4;C9JGE3;H7BY36;C3UMV2;C3UMV3;F1JVV5;C3UMV4;F8WC90;Q71E78;A9Z0R7	Q01844;B0QYK0;B0QYK1;Q96MN4;C9JGE3;H7BY36	RNA-binding protein EWS	EWSR1	20.8711	20.9147	20.7461	21.3602	21.4205	21.2632	22.0007	22.07	22.0416	21.0485	20.9066	21.0184	3.8588e-95	29236000	3	3	3	3	3	3	3	3	3	3	3	3	0.848077	0.418311		13
Q5RKV6	Q5RKV6	Exosome complex component MTR3	EXOSC6	15.4532	15.4458	16.2258	17.094	17.1347	15.9422	18.0433	17.3416	17.2173	20.3569	20.2886	19.9621	3.9492e-13	4571700	1	1	1	1	1	1	1	1	NaN	4	4	3	2.51321	2.65238	+	1
Q96B26;Q5JXM0	Q96B26;Q5JXM0	Exosome complex component RRP43	EXOSC8;DKFZp564C0482	19.3574	19.3208	16.703	19.818	19.4316	19.3267	19.3654	19.2395	17.5297	20.232	20.1278	20.1959	4.6882e-15	8223000	2	2	1	3	2	2	2	2	1	4	3	4	0.314288	0.455479		2
E7DVW5;Q01469;I6L8B7	E7DVW5;Q01469;I6L8B7	Fatty acid-binding protein, epidermal	FABP5	17.4368	16.5372	16.5916	15.9841	16.4532	16.8158	16.9632	18.0901	17.3133	17.4112	17.8489	16.0123	4.8836e-07	1349000	NaN	NaN	NaN	NaN	NaN	NaN	NaN	NaN	NaN	NaN	NaN	NaN	0.975387	0.63674		3
B1AK40;Q6P587	B1AK40;Q6P587	Acylpyruvase FAHD1, mitochondrial	FAHD1	17.138	15.2897	17.2491	17.493	17.1362	16.6458	18.1854	16.5301	18.6193	17.2231	17.3442	17.5293	6.4154e-12	1363700	2	1	2	1	2	2	1	1	1	3	4	4	0.905127	0.746609		2
Q9NZB2;H7C0T0;Q5T035	Q9NZB2	Constitutive coactivator of PPAR-gamma-like protein 1	FAM120A	19.4305	19.3159	19.4114	19.4992	19.6271	19.5062	19.8255	19.3699	19.6908	19.6008	19.674	19.5166	5.3257e-65	9145400	4	4	4	4	5	5	6	4	3	3	3	3	1.07339	0.147908		3
Q9UK61	Q9UK61	Protein FAM208A	FAM208A	17.1272	17.279	16.9668	17.0968	17.1375	16.146	17.3412	17.7261	19.0476	15.9556	16.8616	16.9568	4.562e-08	878480	1	1	1	1	1	1	NaN	NaN	NaN	1	2	2	0.345196	0.355943		1
Q8NCA5;E9PH82;B3KTW4;B4DY25;B4DT23;Q05CT2	Q8NCA5;E9PH82;B3KTW4;B4DY25;B4DT23;Q05CT2	Protein FAM98A	FAM98A	16.3029	17.0758	17.1236	16.5086	16.4708	16.4198	18.3468	18.4363	18.2425	17.2449	16.7798	17.3021	1.0971e-19	2194100	1	1	1	1	1	1	2	2	2	1	1	1	2.13125	1.07519		6
B7ZMF2;Q9NVI1;F8W7R3;B3KNW8;H3BP78;H3BMG4;H3BT54;H3BQE2;H3BS60	B7ZMF2;Q9NVI1;F8W7R3;B3KNW8;H3BP78	Fanconi anemia group I protein	FANCI	16.3523	16.4361	16.5691	17.3513	17.3415	17.2644	16.9239	15.8247	18.4952	17.2978	17.9097	16.8836	3.8317e-12	1268500	1	1	1	2	2	2	1	1	1	1	1	NaN	0.350401	0.336695		9
P49327;F5H0D4;Q6PJJ3	P49327	Fatty acid synthase;[Acyl-carrier-protein] S-acetyltransferase;[Acyl-carrier-protein] S-malonyltransferase;3-oxoacyl-[acyl-carrier-protein] synthase;3-oxoacyl-[acyl-carrier-protein] reductase;3-hydroxypalmitoyl-[acyl-carrier-protein] dehydratase;Enoyl-[acyl-carrier-protein] reductase;Oleoyl-[acyl-carrier-protein] hydrolase	FASN	23.6671	23.7377	23.7118	23.4784	23.4799	23.3807	24.2681	24.2741	24.2933	24.0813	24.0585	24.0587	0	183880000	41	40	41	28	29	29	34	32	31	31	35	33	4.80426	0.596395		3
B3KMB8;Q9NYY8	B3KMB8;Q9NYY8	FAST kinase domain-containing protein 2	FASTKD2	18.513	18.2939	18.7752	17.1394	17.5065	17.4411	18.0168	18.1062	16.7061	16.0756	16.4548	17.8091	8.3955e-55	1919000	2	2	2	3	3	3	NaN	NaN	NaN	NaN	NaN	NaN	0.890654	-0.750067		2
Q7L8L6;B4DWZ8	Q7L8L6	FAST kinase domain-containing protein 5	FASTKD5	18.6124	19.0378	19.453	19.4648	18.9603	19.3422	18.6098	18.4951	18.4287	17.4583	14.9221	17.3589	7.6002e-15	6453500	4	4	4	4	5	5	2	1	2	1	1	1	1.67333	-1.59963		2
P22830;Q53FU1;Q7KZA3;Q5TZY0;B4DSA4;Q8TD50	P22830;Q53FU1;Q7KZA3;Q5TZY0;B4DSA4	Ferrochelatase, mitochondrial;Ferrochelatase	FECH;DKFZp686P18130	20.606	20.5106	20.5219	21.5604	21.642	21.4162	20.3318	20.2887	20.7062	21.105	21.1888	20.7323	4.1578e-46	28460000	7	8	8	7	6	7	3	3	4	7	6	7	0.56862	-0.3174		6
P39748;Q6FHX6;B4DWZ4;F5H1Y3;I3L3E9	P39748;Q6FHX6;B4DWZ4	Flap endonuclease 1	FEN1	19.5351	20.1181	19.8388	20.4214	20.4982	20.2308	20.164	19.9267	20.1535	20.8236	20.7722	20.6459	1.0929e-136	17246000	4	3	4	4	4	5	2	2	2	2	2	2	0.737284	0.307228		5
Q13642;F5GWR5;Q53FI7;B7Z5V0;B7Z6U8;B7Z5T3;Q5JXI8;B7Z4B7;Q5JXI2;Q5JXI3;Q5JXH7;Q5JXH8;Q5JXH9;B7Z9A1;Q5JXI0	Q13642;F5GWR5;Q53FI7;B7Z5V0;B7Z6U8;B7Z5T3;Q5JXI8;B7Z4B7;Q5JXI2;Q5JXI3;Q5JXH7;Q5JXH8;Q5JXH9;B7Z9A1;Q5JXI0	Four and a half LIM domains protein 1	FHL1	16.4023	16.4498	16.7012	18.6729	18.7129	18.8493	17.3063	16.8661	17.9404	19.7323	19.7161	19.6948	6.2636e-09	5793300	1	1	1	2	2	2	1	2	1	2	2	2	0.610773	0.91126		15
Q6UN15;G3XAD6;B4DIR3;B4DTW7	Q6UN15;G3XAD6;B4DIR3;B4DTW7	Pre-mRNA 3-end-processing factor FIP1	FIP1L1	19.4181	19.2767	19.4461	19.9197	20.007	19.8416	20.4806	20.3437	20.4245	20.1751	20.1428	20.2416	8.7901e-76	11656000	2	2	2	5	5	5	5	6	5	4	4	5	3.09716	0.649859		4
B2R9U2;Q02790;H0YFG2	B2R9U2;Q02790;H0YFG2	Peptidyl-prolyl cis-trans isomerase FKBP4;Peptidyl-prolyl cis-trans isomerase FKBP4, N-terminally processed	FKBP4	17.5852	16.3879	17.6458	19.2187	15.5672	18.7996	16.9382	19.2441	16.8952	18.248	17.2102	16.2303	3.5048e-14	3498300	2	1	1	2	3	2	2	2	1	3	1	1	0.0355838	-0.073048		3
B7Z6M0;Q14318;B2R8G6;C8C9T5	B7Z6M0;Q14318;B2R8G6;C8C9T5	Peptidyl-prolyl cis-trans isomerase FKBP8	FKBP8	16.6272	16.2068	16.6972	17.68	17.5322	17.8693	18.0255	17.8603	16.7771	17.5981	17.614	17.8967	1.3566e-41	2509300	2	1	2	3	3	3	3	3	4	3	3	3	0.841862	0.526492		4
Q13045;F5H407;Q59H95;B4DIX0;B4DNA8	Q13045;F5H407;Q59H95;B4DIX0	Protein flightless-1 homolog	FLII	21.0254	20.9261	21.0699	22.6691	22.6602	22.5395	19.7931	19.8287	19.7501	22.1563	22.1095	22.1211	6.3133e-131	49199000	12	13	12	17	17	16	3	3	3	13	12	11	0.680725	-0.855246		5
P21333;Q5HY54;Q60FE5;Q60FE6;A6NDY9;Q8TES4;Q6NXF2;Q96C61;F8WE98;E9PHF0;B4E2F9;B4DTD5;Q14315;O75369;Q2VP91;H0Y5C6;H0Y5F3;Q86TQ3;E7EN95;Q68CT4;H7C5L4	P21333;Q5HY54;Q60FE5;Q60FE6;A6NDY9	Filamin-A	FLNA	23.7765	23.7221	23.7292	24.0646	24.1175	24.0666	24.3664	24.4338	24.4408	23.6457	23.5673	23.5707	0	200250000	45	47	46	46	46	48	44	41	42	36	36	39	0.182864	0.0913687		21
B4DT31;E9PEB5;F8W7W2;Q96AE4;B4DWL1;B4E0X8;Q59FU3;Q6PJY1	B4DT31;E9PEB5;F8W7W2;Q96AE4;B4DWL1;B4E0X8;Q59FU3;Q6PJY1	Far upstream element-binding protein 1	FUBP1	16.6024	16.6486	16.1297	19.5905	19.6683	19.584	17.9689	17.4967	18.2583	17.4606	16.396	18.6189	2.9282e-09	7614400	2	2	2	3	3	3	1	1	1	2	3	2	0.171691	-0.337334		8
A3KFK8;Q96I24;A6NJ37;Q92945;B4DV73;E7EP96	A3KFK8;Q96I24;A6NJ37	Far upstream element-binding protein 3	FUBP3	22.4255	22.551	22.5342	22.5935	22.6236	22.5632	23.0367	23.0236	23.1574	22.9522	22.797	22.7741	8.7169e-118	80892000	20	21	22	16	15	15	10	10	11	14	14	14	3.95227	0.408333		6
Q13344;H3BPE7;P35637;Q6IBQ5;Q8TBR3;A8K4H1;B4DR70;Q59H57;Q70T18;B4E312;F5GWQ7	Q13344;H3BPE7;P35637;Q6IBQ5;Q8TBR3;A8K4H1;B4DR70;Q59H57;Q70T18	RNA-binding protein FUS	FUS	22.0005	22.0653	22.0555	22.4874	22.5892	22.5099	22.8386	22.8948	22.7927	22.6477	22.646	22.5691	4.5372e-40	72154000	9	8	8	5	5	6	6	5	5	4	4	4	2.35344	0.446855		11
Q96QD9;F6VVD0;H9KVC6;H9KVD5;H9KVD1;H9KVC1	Q96QD9;F6VVD0	UAP56-interacting factor	FYTTD1	18.5638	18.7067	18.6415	18.21	18.3021	18.2318	16.6779	17.5062	17.332	19.2572	19.3654	19.2793	5.5509e-11	4241300	3	2	3	3	3	3	NaN	NaN	NaN	3	3	3	0.162963	-0.206325		6
B4E1G6;A6NJD0;P51570;Q6ZP37;Q71UH7;B4E1A8;C8CHJ6	B4E1G6;A6NJD0;P51570;Q6ZP37;Q71UH7	Galactokinase	GALK1	16.8051	16.5643	16.3334	15.9778	16.2997	15.7758	17.59	19.0171	17.5463	15.2674	17.1519	16.2252	2.0066e-08	1170600	1	1	1	2	1	2	1	NaN	1	1	NaN	1	0.8104	0.840281		7
P04406;Q2TSD0;E7EUT4;E7EUT5;Q0QET7;A4UCT1;Q5ZEY3;P10096;B4DRV9;E7EU54	P04406;Q2TSD0;E7EUT4;E7EUT5;Q0QET7;A4UCT1;Q5ZEY3	Glyceraldehyde-3-phosphate dehydrogenase	GAPDH;GAPD	19.3391	19.139	19.2363	17.9323	18.3859	18.2457	17.9859	18.1254	17.6692	18.159	18.5806	18.793	1.7835e-17	4646500	4	4	4	4	2	4	NaN	NaN	NaN	2	2	2	0.903619	-0.494221		10
B5MC40;Q86YP4;B4DKZ7;B4E0Q6;F5H7D9;H7C3H1;C9JJK9;C9JHD7;C9JGN4;C9JMI3;C9JVY3	B5MC40;Q86YP4;B4DKZ7;B4E0Q6;F5H7D9;H7C3H1	Transcriptional repressor p66-alpha	GATAD2A	16.8243	15.9963	15.676	14.5105	17.8301	16.7289	18.2202	17.9648	18.6959	16.0532	16.0824	17.0181	2.7083e-17	2196100	1	2	1	NaN	NaN	NaN	3	1	2	NaN	1	NaN	0.885659	1.07809		11
B3KSZ4;Q8WXI9	B3KSZ4;Q8WXI9	Transcriptional repressor p66-beta	GATAD2B	19.5679	19.6548	19.5182	19.8554	20.0347	19.9199	20.2019	20.1055	18.6507	20.2998	19.908	20.2797	6.01e-40	12384000	4	5	4	2	3	2	2	2	1	2	3	4	0.225357	0.149108		2
Q9Y5B6;B3KSC0;B3KY25;Q8N2J1;Q8N6E6;Q9NZD7;Q5XGA1	Q9Y5B6;B3KSC0;B3KY25	GC-rich sequence DNA-binding factor 1	GCFC1	22.957	22.9349	22.8992	23.1877	23.2581	23.2254	23.1705	23.1568	23.2376	23.2935	23.2312	23.154	0	113840000	25	26	26	20	21	20	17	16	16	16	16	17	1.02517	0.130201		7
E5KND5;Q96RP9;E5KND7;C9IZ01;F8WAU4;D3DNL3;Q9H9M0;C9JA25	E5KND5;Q96RP9;E5KND7;C9IZ01;F8WAU4;D3DNL3	Elongation factor G, mitochondrial	GFM1	20.1081	19.9474	20.06	20.3766	20.3144	20.3335	20.5325	20.3594	20.5837	19.8615	19.8835	19.9408	8.2711e-37	14794000	9	9	10	7	7	7	5	6	4	6	7	7	0.00785421	0.00356388		8
Q969S9;F5H687;D6RF75	Q969S9;F5H687	Ribosome-releasing factor 2, mitochondrial	GFM2	16.5176	16.2013	16.4488	17.1716	17.2122	16.6395	17.2225	18.404	18.2493	17.4288	16.4011	17.2231	3.5145e-14	1243600	2	2	2	2	2	2	NaN	NaN	NaN	NaN	NaN	NaN	1.34414	0.789625		3
A8K132;O94925;Q53TX0;Q53S89;H7BZD1;B7Z2P1;C9JIJ6;Q53RX0	A8K132;O94925	Glutaminase kidney isoform, mitochondrial	GLS	20.9106	20.6941	20.9658	21.2278	21.1563	21.1253	20.3702	20.199	17.8842	20.4433	20.4453	20.1291	9.8158e-74	22848000	9	8	8	8	9	9	2	2	1	7	6	7	1.60868	-1.10146		8
E9KL48;P00367;Q53GW3;B4DMF5;B4DMG8;B4E0N9;F5GYQ4;P49448;B3KT18;F8WA20;B4DGN5;B3KV55;Q59FQ4;Q9BSD0;H0YFJ0;Q14400;Q9UQV0	E9KL48;P00367;Q53GW3;B4DMF5;B4DMG8;B4E0N9;F5GYQ4;P49448;B3KT18;F8WA20;B4DGN5;B3KV55	Glutamate dehydrogenase 1, mitochondrial;Glutamate dehydrogenase;Glutamate dehydrogenase 2, mitochondrial	GLUD1;GLUD2	19.9013	19.9031	19.9005	20.7179	20.7816	20.6506	16.8067	17.7101	17.9939	19.3325	19.5223	19.2066	8.2387e-35	13336000	7	7	7	7	7	7	1	1	1	2	2	2	2.53169	-1.88051	+	17
A8K639;P49915;Q53F90;B4DUT7;B4DXV7;F8W720	A8K639;P49915;Q53F90;B4DUT7;B4DXV7;F8W720	GMP synthase [glutamine-hydrolyzing]	GMPS	18.9237	19.3481	19.1762	19.0984	19.0774	18.9609	19.3763	19.2794	19.2283	19.1111	19.1169	19.181	5.8213e-14	6937700	3	4	4	3	3	3	4	4	3	3	3	3	0.82959	0.118053		6
Q5JWF2;A6NI00;P63092;Q5FWY2;Q14455;A8K1Y9;P38405;F5H4U5;P04899;A8MTJ3;B3KP89;P08754;P09471;P19087;P63096;Q5T697;Q5TZX1;Q8N2B4;P11488;B0AZR9;H0Y7F4;Q5JWE8;Q93020;Q5JWE9;H0Y7E8;Q5JW64;Q5JWD1;A2A2R6	Q5JWF2;A6NI00;P63092;Q5FWY2;Q14455;A8K1Y9;P38405;F5H4U5;P04899;A8MTJ3;B3KP89;P08754;P09471;P19087;P63096;Q5T697;Q5TZX1;Q8N2B4;P11488;B0AZR9;H0Y7F4;Q5JWE8;Q93020;Q5JWE9;H0Y7E8;Q5JW64;Q5JWD1;A2A2R6	Guanine nucleotide-binding protein G(s) subunit alpha isoforms XLas;Guanine nucleotide-binding protein G(s) subunit alpha isoforms short;Guanine nucleotide-binding protein G(olf) subunit alpha;Guanine nucleotide-binding protein G(i) subunit alpha-2;Guanine nucleotide-binding protein G(t) subunit alpha-3;Guanine nucleotide-binding protein G(k) subunit alpha;Guanine nucleotide-binding protein G(o) …	GNAS;GSA;GNAL;GNAI2;GNAT3;GNAI3;GNAO1;GNAT2;GNAI1;GNAT1;WUGSC:H_LUCA16.1	15.8635	15.8785	15.941	17.5465	15.907	15.8425	17.9367	18.0412	17.5353	18.6049	18.4472	18.5404	3.5664e-06	1949000	NaN	NaN	NaN	1	1	1	NaN	NaN	NaN	2	2	2	3.99914	2.02111	+	28
E9KL35;P63244;D6R9L0;H0Y8W2;D6R9Z1;H0YAF8;D6RFX4;D6REE5;D6RAC2;H0YAM7;D6RHH4;B4DVD2;D6RFZ9;B4E0C3;E9PD14;D6RAU2;H0Y8R5	E9KL35;P63244;D6R9L0;H0Y8W2;D6R9Z1;H0YAF8;D6RFX4;D6REE5;D6RAC2;H0YAM7;D6RHH4;B4DVD2;D6RFZ9;B4E0C3;E9PD14;D6RAU2;H0Y8R5	Guanine nucleotide-binding protein subunit beta-2-like 1	GNB2L1	16.7522	16.4577	16.5881	17.6843	17.4779	17.7496	15.5153	18.1185	17.0319	15.9997	16.1688	15.8123	7.748e-06	579750	NaN	NaN	NaN	2	2	2	NaN	NaN	NaN	NaN	NaN	NaN	0.762376	-0.67721		17
Q9BVP2	Q9BVP2	Guanine nucleotide-binding protein-like 3	GNL3	17.3287	15.126	17.4047	17.8533	17.7573	17.696	17.6489	16.52	15.9695	17.625	17.4682	17.5259	9.6269e-06	1789100	1	1	1	2	2	2	1	NaN	1	2	2	2	0.0473373	-0.0680884		1
P00505;B4DJA6;E7ERW2;B3KUZ8;A8K482	P00505;B4DJA6;E7ERW2;B3KUZ8;A8K482	Aspartate aminotransferase, mitochondrial;Aspartate aminotransferase	GOT2	16.5311	15.4823	16.602	19.0487	19.0128	18.8132	16.6512	16.7667	17.5845	18.4231	18.3246	18.5498	1.0523e-15	3466000	1	1	1	3	3	3	1	1	1	2	2	2	0.0674232	0.13497		5
Q12849;B3KW50;H0YAK1;B7Z3R7;H0Y8R1;B3KP14;B7Z5F9;B7Z2D8;F5H5I6	Q12849;B3KW50;H0YAK1;B7Z3R7;H0Y8R1;B3KP14;B7Z5F9;B7Z2D8;F5H5I6	G-rich sequence factor 1	GRSF1	18.8645	16.3979	19.1141	19.9283	19.963	19.8603	18.9539	19.113	16.0217	19.3909	19.5096	19.4409	1.1373e-06	8178600	2	1	2	3	3	3	2	2	NaN	3	3	3	0.139414	-0.283005		9
B2R983;P78417;D3DRA3;Q5TA02;F5H7H0;Q5TA01	B2R983;P78417;D3DRA3;Q5TA02;F5H7H0	Glutathione S-transferase omega-1	GSTO1	16.191	17.6045	16.2653	19.8682	19.8905	19.9472	17.0624	16.0726	16.6432	20.7738	20.7067	20.6822	1.6439e-09	8429200	1	1	1	3	3	3	NaN	NaN	NaN	4	4	4	0.114694	0.362378		6
Q00403;B1APE2;B1APE1	Q00403;B1APE2;B1APE1	Transcription initiation factor IIB	GTF2B	16.6387	16.1928	15.699	17.7217	15.5275	16.6548	16.4621	16.2828	17.3944	18.244	18.3188	18.0623	4.6173e-07	853680	NaN	NaN	NaN	1	1	1	NaN	NaN	NaN	2	2	2	1.23913	1.05499		3
P78347;B4DH52;A8K9W7;Q499G6;B4DRA9;B4DM07;Q6EKJ0;Q86UP8;G8JLD9;Q86U51;H7BYM4	P78347;B4DH52;A8K9W7;Q499G6;B4DRA9	General transcription factor II-I	GTF2I	19.7111	19.7181	19.5644	20.0379	20.0555	20.0219	19.7651	19.7615	19.9597	19.9261	19.8106	19.7807	3.4922e-55	12044000	7	7	6	10	9	10	4	3	3	6	6	6	0.0679325	-0.0175343		11
Q9Y5Q8;H7BY84;Q5T7U1;B7Z1V3;H9KV68;C9J393;Q5T7U4;Q9NXK9;H0Y3Y0;Q5T7T9;H0Y5D2;Q5T7U5	Q9Y5Q8;H7BY84;Q5T7U1;B7Z1V3;H9KV68;C9J393;Q5T7U4;Q9NXK9;H0Y3Y0;Q5T7T9;H0Y5D2;Q5T7U5	General transcription factor 3C polypeptide 5	GTF3C5	16.8791	16.9166	16.7351	17.4614	15.4536	18.2063	17.1573	17.3416	18.6055	17.1282	17.3977	17.1911	1.8152e-05	525000	NaN	NaN	NaN	1	1	1	NaN	NaN	NaN	2	2	2	0.593848	0.528227		12
A8K6K7;P13807;Q53ER0;B7Z6I6;B7Z806;B7Z255;F5H1N8;C9IYM4;P54840	A8K6K7;P13807;Q53ER0;B7Z6I6;B7Z806;B7Z255;F5H1N8	Glycogen [starch] synthase, muscle	GYS1	19.5444	19.6373	19.4252	20.0371	20.0803	20.0927	20.3612	20.4051	20.3473	19.0206	20.6281	19.8137	4.9294e-18	12735000	5	4	5	5	5	5	5	5	5	2	3	3	0.516412	0.293173		9
Q92522	Q92522	Histone H1x	H1FX	18.6526	18.2659	18.5207	16.6593	16.7005	17.4405	18.2349	16.7904	16.7414	16.3725	17.32	15.7135	4.633e-11	4412100	3	2	3	2	2	1	1	1	1	2	3	3	0.896136	-0.844473		1
O75367;B4DJC3;Q59FH0;Q9P0M6;Q9HA11;Q5SQT3;D6RCF2	O75367;B4DJC3;Q59FH0	Core histone macro-H2A.1;Histone H2A	H2AFY	19.5599	19.6773	19.4945	20.1695	20.3284	20.3225	20.008	20.0477	19.9314	21.0314	20.8331	20.8767	2.1122e-52	16026000	2	2	2	5	5	5	2	2	2	5	5	5	1.1514	0.529398		7
P0C0S5;Q71UI9;C9J0D1;C9JE22;P16104;Q96QV6;A4FTV9;B2R5B3;B2R5B6;P04908;P0C0S8;P20671;Q08AJ9;Q6FI13;Q7L7L0;Q93077;Q16777;Q9BTM1;A3KPC7;Q96KK5;Q99878;A6NKY0;A6NFA8;C9J386;Q8IUE6;F5H4B2;B4E0B3;H0YFX9;A8MQC5	P0C0S5;Q71UI9;C9J0D1;C9JE22;P16104;Q96QV6;A4FTV9;B2R5B3;B2R5B6;P04908;P0C0S8;P20671;Q08AJ9;Q6FI13;Q7L7L0;Q93077;Q16777;Q9BTM1;A3KPC7;Q96KK5;Q99878;A6NKY0;A6NFA8;C9J386	Histone H2A.Z;Histone H2A.V;Histone H2A;Histone H2A.x;Histone H2A type 1-A;Histone H2A type 1-B/E;Histone H2A type 1;Histone H2A type 1-D;Histone H2A type 2-A;Histone H2A type 3;Histone H2A type 1-C;Histone H2A type 2-C;Histone H2A.J;Histone H2A type 1-H;Histone H2A type 1-J	H2AFZ;H2AFV;H2AFJ;H2AFX;HIST1H2AA;HIST1H2AK;HIST1H2AB;HIST1H2AG;HIST1H2AD;HIST2H2AA3;HIST3H2A;HIST1H2AC;HIST2H2AC;HIST1H2AH;HIST1H2AJ	23.6767	23.672	23.627	24.3703	24.3907	24.3859	23.7324	23.7469	23.7695	25.2249	25.2679	25.2575	7.0532e-10	288330000	3	3	3	3	3	3	3	3	3	3	3	3	0.643509	0.479441		29
B2R4P9;B2R6Y1;P68431;P84243;Q16695;Q71DI3;B4DEB1;B4E380;A8K4Y7;Q6NXT2;Q6TXQ4	B2R4P9;B2R6Y1;P68431;P84243;Q16695;Q71DI3;B4DEB1;B4E380;A8K4Y7;Q6NXT2;Q6TXQ4	Histone H3;Histone H3.1;Histone H3.3;Histone H3.1t;Histone H3.2;Histone H3.3C	H3F3B;HIST1H3A;H3F3A;HIST3H3;HIST2H3A;H3F3C	24.2778	24.3304	24.3486	25.2193	25.1921	25.1455	24.9404	25.0083	25.0072	26.3164	26.166	26.217	2.1241e-07	523130000	3	3	2	4	4	2	2	2	2	4	3	5	1.51364	0.856943		11
E9KL44;P40939;B4DRH6;B4DDZ5;Q53T69;H0YFD6;B4DYP2;Q53TA2	E9KL44;P40939;B4DRH6;B4DDZ5;Q53T69	Trifunctional enzyme subunit alpha, mitochondrial;Long-chain enoyl-CoA hydratase;Long chain 3-hydroxyacyl-CoA dehydrogenase	HADHA	23.9988	24.0014	23.9993	24.5036	24.4854	24.4735	24.4509	24.4366	24.5015	24.1166	24.0927	24.0838	4.6952e-263	253310000	27	27	26	26	26	27	20	20	19	18	19	19	0.100327	0.0366983		8
P55084;B4E2W0;B4DY96;F5GZQ3;B5MD38;B4DDC9;D6W539;C9JE81;C9JEY0;C9K0M0;Q92799	P55084;B4E2W0;B4DY96;F5GZQ3;B5MD38;B4DDC9;D6W539	Trifunctional enzyme subunit beta, mitochondrial;3-ketoacyl-CoA thiolase	HADHB	22.2521	22.2222	22.302	22.8816	22.948	22.8488	22.7067	22.7406	22.84	22.9968	22.9814	22.89	1.9467e-71	87237000	15	15	15	16	15	15	13	11	10	17	16	16	1.04652	0.283518		11
D9YZU5;P68871;Q14473;C8C504;B3VL86;Q9UK54;Q9GZL9;Q9BWV6;B3VL05;B3VL31;E9NGZ5;Q0Z944;Q3LR79;Q52MT0;Q6V0K9;Q8IZI0;Q9BWU5;Q4TZM4;F8W6P5;Q9UP81;B5ANL9;Q14484;Q9UBV6;A0N071;P02042;Q8IUL9;B3VL17;Q4TWB7;Q6J1Z7;A1YZ08;B2M1S6;Q4JLR8;Q3Y9I8;A9YUX2;Q9BXA2;E9M263;D5FZW3;Q3L3Q5;CON__Q3SX09;E9PBX7;Q14403;D3GKD8;D3GKD9;D9YZU7;D9YZU8;D9YZU9;E7CYP2;P02100;P69891;P69892;CON__P02070;P02070;P02081;E9PFT6;E9PBW4;Q9UN…	D9YZU5;P68871;Q14473;C8C504;B3VL86;Q9UK54;Q9GZL9;Q9BWV6;B3VL05;B3VL31;E9NGZ5;Q0Z944;Q3LR79;Q52MT0;Q6V0K9;Q8IZI0;Q9BWU5;Q4TZM4;F8W6P5;Q9UP81;B5ANL9;Q14484;Q9UBV6;A0N071;P02042;Q8IUL9;B3VL17;Q4TWB7;Q6J1Z7;A1YZ08;B2M1S6;Q4JLR8;Q3Y9I8;A9YUX2;Q9BXA2;E9M263;D5FZW3;Q3L3Q5	Hemoglobin subunit beta;LVV-hemorphin-7;Hemoglobin subunit delta	HBB;HBD	16.517	16.0628	16.5131	16.5591	17.8699	16.2439	19.8551	20.0965	19.7948	20.1906	19.9648	20.1291	8.729e-29	3121200	NaN	NaN	NaN	NaN	NaN	NaN	3	3	3	5	4	5	6.72433	3.37753	+	74
B2R4W8;P62244;I3L3P7;H3BN98;A8K7H3;I3L246;H3BVC7;I3L303;H3BT37;H3BV27	B2R4W8;P62244;I3L3P7;H3BN98;A8K7H3;I3L246	40S ribosomal protein S15a	hCG_1994130;RPS15A	17.0137	15.9403	17.0799	19.8269	20.0406	19.8373	18.4858	17.3494	17.8316	20.2593	20.1876	20.1283	1.1545e-08	8392600	1	1	1	3	3	3	1	1	1	2	2	2	0.365942	0.750533		10
Q13547;Q6IT96;B5BU61;Q5TEE2;F5GXM1;B4DSK9;B7Z3S4;B4DRG0;O15379;Q5HYD4;E7ESJ6	Q13547;Q6IT96;B5BU61;Q5TEE2;F5GXM1;B4DSK9;B7Z3S4	Histone deacetylase 1;Histone deacetylase	HDAC1	20.2381	20.2334	19.8977	20.3147	20.485	20.2777	20.3074	20.3974	20.078	20.3337	20.2784	20.268	3.5978e-41	14147000	3	3	3	3	4	4	3	3	3	4	5	5	0.156828	0.0360508		11
Q92769;B3KRS5;B3KUJ5;H3BM24;E5RFP9;E5RG37;E5RH52;E5RHE7;E5RGV4;E5RJ04;E5RFI6;Q59GB9;E5RK19	Q92769;B3KRS5;B3KUJ5	Histone deacetylase 2;Histone deacetylase	HDAC2	21.375	21.1336	21.421	21.8309	21.9829	21.8618	21.4528	21.3851	21.4263	21.8616	21.7004	21.8032	1.8746e-36	39096000	10	9	10	8	8	8	3	3	3	5	6	6	0.0084525	0.0040102		13
A3R0T7;A3R0T8;B2R984;P10412;Q4VB24;P16402;A8K4I2;P16403;Q02539;A1L407;P22492	A3R0T7;A3R0T8;B2R984;P10412;Q4VB24;P16402;A8K4I2;P16403	Histone H1.4;Histone H1.3;Histone H1.2	HIST1H1E;HIST1H1D;HIST1H1C	21.1212	21.0885	20.9927	22.1227	22.0734	22.0447	21.7578	21.7099	21.7618	22.9493	22.97	23.0469	1.0284e-24	54492000	3	3	3	5	5	5	5	5	5	6	6	7	1.28118	0.792099		11
P06899;P23527;P33778;Q16778;Q8N257;Q96A08;Q6DN03;Q6DRA6	P06899;P23527;P33778;Q16778;Q8N257;Q96A08	Histone H2B type 1-J;Histone H2B type 1-O;Histone H2B type 1-B;Histone H2B type 2-E;Histone H2B type 3-B;Histone H2B type 1-A	HIST1H2BJ;HIST1H2BO;HIST1H2BB;HIST2H2BE;HIST3H2BB;HIST1H2BA	21.0914	21.0689	19.9104	20.8153	21.0956	20.9695	17.0991	16.8285	16.534	21.9155	21.7725	21.8308	3.3961e-52	27073000	2	2	2	2	2	2	1	1	1	2	2	2	0.659245	-1.49512		8
B2R4R0;P62805;Q0VAS5;Q6B823	B2R4R0;P62805;Q0VAS5	Histone H4	HIST1H4L;HIST1H4A;HIST1H4H	24.9348	25.0733	25.015	25.5279	25.5255	25.4372	24.9425	24.9452	24.951	26.7256	26.6971	26.6672	8.6299e-81	657050000	9	8	9	10	10	10	8	8	8	12	11	11	0.716009	0.569166		4
B4DR52;A8K9J7;B2R4S9;O60814;P57053;P58876;P62807;Q5QNW6;Q93079;Q99877;Q99879;Q99880;Q0D2M2	B4DR52;A8K9J7;B2R4S9;O60814;P57053;P58876;P62807;Q5QNW6;Q93079;Q99877;Q99879;Q99880;Q0D2M2	Histone H2B;Histone H2B type 1-K;Histone H2B type F-S;Histone H2B type 1-D;Histone H2B type 1-C/E/F/G/I;Histone H2B type 2-F;Histone H2B type 1-H;Histone H2B type 1-N;Histone H2B type 1-M;Histone H2B type 1-L	HIST2H2BF;HIST1H2BF;HIST1H2BK;H2BFS;HIST1H2BD;HIST1H2BC;HIST1H2BH;HIST1H2BN;HIST1H2BM;HIST1H2BL	24.9344	24.5988	24.7744	24.8126	24.8425	24.663	24.5188	24.3249	24.2994	26.0889	26.0646	26.0719	1.9341e-53	445100000	7	7	8	10	10	9	5	4	4	8	11	10	0.584035	0.457158		13
B3KXY9;E7ENR4;Q59FD4;A8K7J7;P19367;B4DG62;B3KRA9;B1AR63;A8K2U2;P52789;A8K4Q9;B3KT70;Q2TB90;E9PB90;Q68E10;B4E0J9;Q53QX9;B1AR61;B1AR62	B3KXY9;E7ENR4;Q59FD4;A8K7J7;P19367;B4DG62;B3KRA9	Hexokinase-1	HK1	20.0573	20.0479	19.8859	20.0915	20.3075	20.0696	19.9315	20.1488	20.293	16.418	19.4162	19.318	1.3166e-32	12193000	7	7	7	5	5	5	3	3	3	1	2	2	0.710546	-0.822379		19
Q13151	Q13151	Heterogeneous nuclear ribonucleoprotein A0	HNRNPA0	24.0734	23.3083	23.4947	23.9116	23.8723	24.0682	23.1447	22.5517	22.4928	24.6552	24.5036	24.7326	1.694e-105	191470000	9	10	9	10	11	12	4	3	3	10	11	11	0.0877473	-0.108015		1
P09651;F8W6I7;F8VRQ1;F8VXY0;F8W1S7;Q6IPF2;F8VSB5;Q0VAC0;Q9BSM5;Q32P51;B4E0B5;F8VZ49;F8VTQ5;B4DP35;H0YH80;F8W646;Q3MI39;F8VYN5	P09651;F8W6I7;F8VRQ1;F8VXY0;F8W1S7;Q6IPF2;F8VSB5;Q0VAC0;Q9BSM5;Q32P51;B4E0B5;F8VZ49;F8VTQ5;B4DP35	Heterogeneous nuclear ribonucleoprotein A1;Heterogeneous nuclear ribonucleoprotein A1-like 2	HNRNPA1;HNRPA1;HNRNPA1L2	24.7067	24.7908	24.6241	25.4947	25.5465	25.4752	24.1108	24.1139	24.0542	26.1079	25.9666	26.0309	1.0349e-137	466330000	19	19	19	18	17	18	9	9	9	17	17	17	0.0314338	-0.0422808		18
P22626	P22626	Heterogeneous nuclear ribonucleoproteins A2/B1	HNRNPA2B1	25.3531	25.3674	25.4364	26.8191	26.9159	26.8394	25.3473	25.3915	25.3824	27.4428	27.4005	27.3565	4.752e-197	1114700000	14	15	15	22	21	22	13	12	12	18	20	20	0.189383	0.264943		1
P51991;B4DDB6;B4E3E6;E7ERJ4;E7EWI9;Q65ZQ3	P51991;B4DDB6;B4E3E6;E7ERJ4;E7EWI9;Q65ZQ3	Heterogeneous nuclear ribonucleoprotein A3	HNRNPA3;HNRPA3;D10S102	24.6428	24.6513	24.5331	24.1306	24.3338	24.2897	23.5041	23.4728	23.4624	24.5186	24.2323	24.3903	1.3273e-116	224200000	13	13	13	11	11	12	7	7	7	9	9	9	1.31718	-0.500138		6
Q53F64;D6RBZ0;B4DMY3;D6RD18;D6R9P3;Q99729	Q53F64;D6RBZ0;B4DMY3;D6RD18;D6R9P3;Q99729	Heterogeneous nuclear ribonucleoprotein A/B	HNRNPAB	22.5596	22.6216	22.4843	23.7021	23.8711	23.6636	22.062	22.2483	22.0685	23.5835	23.4754	23.5059	4.1858e-97	113260000	9	9	9	7	7	7	4	3	4	5	5	5	0.34944	-0.326438		6
A8K9A4;P07910;B2R603;B2R5W2;G3V2Q1;G3V4C1;B4DY08;G3V4W0;B3KX96;G3V576;D3DPI2;G3V2D6;G3V5V7;B4DQQ2;G8JL89;O60812;G3V575;G3V555;B2RXH8;B7ZW38;B7ZW41;Q6PKD2;B4DSU6;B4DMJ1;G3V251;G3V3K6;G3V5X6;Q569J8;G3V4M8;G3V2H6;G3V129;B3KSX3;Q86SE5;B3KT61;E5RG71	A8K9A4;P07910;B2R603;B2R5W2;G3V2Q1;G3V4C1;B4DY08;G3V4W0;B3KX96;G3V576;D3DPI2;G3V2D6;G3V5V7;B4DQQ2;G8JL89;O60812	Heterogeneous nuclear ribonucleoproteins C1/C2;Heterogeneous nuclear ribonucleoprotein C-like 1	HNRNPC;hCG_1641229;HNRNPCL1	25.8864	25.8735	25.7562	26.1753	26.1095	26.2126	25.6755	25.6163	25.6015	26.5793	26.5386	26.4642	3.7932e-209	886300000	23	26	25	22	21	21	15	14	14	26	26	25	0.137762	0.0769761		35
Q14103;B4DTC3;Q12771;H7BXN2;H0Y8G5;H0YA96;D6RAF8;D6RF44;D6RBQ9;D6RD83;B4E0W4;F5H6R6	Q14103;B4DTC3;Q12771;H7BXN2;H0Y8G5;H0YA96;D6RAF8;D6RF44;D6RBQ9	Heterogeneous nuclear ribonucleoprotein D0	HNRNPD	24.8616	24.9217	24.7356	25.0868	25.1567	24.9388	24.6954	24.7693	24.8282	25.0113	24.8972	24.864	3.2233e-100	366160000	16	16	17	13	14	13	10	9	9	12	13	13	0.70814	-0.105968		12
P52597;B4DKS8	P52597;B4DKS8	Heterogeneous nuclear ribonucleoprotein F;Heterogeneous nuclear ribonucleoprotein F, N-terminally processed	HNRNPF	23.1374	23.1408	23.1606	23.5545	23.5701	23.5438	23.7484	23.6727	23.6992	23.8562	23.7749	23.7511	2.0723e-172	147250000	11	11	12	11	12	11	8	8	8	10	11	11	2.72685	0.39923		2
G8JLB6;P31943;E9PCY7;D6RBM0;D6RIU0;D6RIT2;D6RIH9;D6RJ04;D6RDU3;D6RFM3;D6R9T0;E5RGV0;D6RAM1;H0YB39;E7EN40;E7EQJ0;H0YBD7;Q68DG4;H0YBG7;D6RDL0;B4DP51;F5GZT4;E5RGH4;D6RF17;H0YAQ2;D6R9D3;E5RJ94	G8JLB6;P31943;E9PCY7;D6RBM0;D6RIU0;D6RIT2;D6RIH9;D6RJ04;D6RDU3;D6RFM3;D6R9T0;E5RGV0;D6RAM1	Heterogeneous nuclear ribonucleoprotein H;Heterogeneous nuclear ribonucleoprotein H, N-terminally processed	HNRNPH1	25.6139	25.6592	25.5504	25.2754	25.216	25.3361	25.7731	25.7641	25.737	25.4426	25.4255	25.3863	0	539710000	27	26	26	22	23	24	22	22	22	18	20	21	0.681856	0.146256		27
P55795;B4DFK9;B4DP00	P55795;B4DFK9;B4DP00	Heterogeneous nuclear ribonucleoprotein H2	HNRNPH2	19.913	19.877	20.0439	19.9894	20.0166	19.9801	20.4272	20.7069	20.8038	20.3958	20.599	20.2115	1.4639e-198	13652000	2	2	3	4	4	4	4	4	4	4	2	3	3.8449	0.55403		3
P31942;Q53F48;B4DHY1	P31942;Q53F48;B4DHY1	Heterogeneous nuclear ribonucleoprotein H3	HNRNPH3	20.678	20.7068	20.6833	21.5948	21.6586	21.6897	20.3462	20.4123	20.6865	22.5256	22.4873	22.426	3.0983e-82	36439000	4	4	5	4	4	4	2	2	2	4	5	6	0.263672	0.31209		3
P14866;Q6NTA2;A6NIT8;B4DPK8;B4DVF8	P14866;Q6NTA2;A6NIT8	Heterogeneous nuclear ribonucleoprotein L	HNRNPL	23.8757	23.705	23.7685	24.1119	24.0897	24.0889	24.3158	24.2949	24.3178	24.1032	24.1556	24.0721	3.0749e-131	202170000	16	19	20	14	14	14	14	12	12	13	14	14	1.95489	0.269943		5
P52272;Q59ES8;Q7KYM9;F5H7Z1;B4DEG4;Q6P2D7;Q8TCM5	P52272;Q59ES8;Q7KYM9	Heterogeneous nuclear ribonucleoprotein M	HNRNPM;ORF	25.8401	25.8481	25.8012	25.8856	25.9312	25.9172	26.9671	26.9675	26.9943	26.1633	26.1784	26.1699	1.8514e-260	832950000	57	61	61	55	51	51	58	58	62	43	48	48	2.51108	0.70286		7
B2R7W4;O43390;Q0VGD6;B4DMB1;Q2L7G6;Q6MZS5;B4DT28;E7ETM7;B4DMD1;Q7Z334	B2R7W4;O43390;Q0VGD6;B4DMB1;Q2L7G6;Q6MZS5;B4DT28;E7ETM7;B4DMD1	Heterogeneous nuclear ribonucleoprotein R	HNRNPR;HNRPR;DKFZp686A13234	23.5734	23.6825	23.9495	23.5888	23.6028	23.6125	23.3262	23.3744	23.3437	23.3058	23.4594	23.3408	2.1103e-112	138920000	16	15	16	16	15	17	14	13	13	12	12	13	3.24752	-0.309838		10
Q00839;B3KX72;Q5RI17;Q96BA7;Q5RI19;Q7Z4Q5;Q5RI18;Q9UEL2	Q00839;B3KX72;Q5RI17;Q96BA7;Q5RI19;Q7Z4Q5	Heterogeneous nuclear ribonucleoprotein U	HNRNPU;HNRPU	26.1904	26.2539	26.0408	26.4837	26.5149	26.4846	26.4178	26.4631	26.4418	26.6709	26.5799	26.57	0	1002000000	29	27	28	23	23	25	23	21	22	24	23	23	1.27614	0.195907		8
A8K6U7;Q9BUJ2;B7Z4B8;A8K3W4;A8K5K0;B3KM60	A8K6U7;Q9BUJ2;B7Z4B8;A8K3W4;A8K5K0	Heterogeneous nuclear ribonucleoprotein U-like protein 1	HNRNPUL1	20.3934	20.4454	20.4849	21.1164	21.0257	21.1692	21.1965	21.2038	21.0341	20.7155	20.8269	20.743	1.4709e-98	23610000	4	5	4	7	7	8	4	5	5	4	3	3	0.487064	0.18079		6
Q1KMD3;H3BQZ7	Q1KMD3;H3BQZ7	Heterogeneous nuclear ribonucleoprotein U-like protein 2	HNRNPUL2;hCG_2044799	21.8173	22.0236	21.9652	22.4814	22.5242	22.5454	22.1668	22.2773	22.1548	22.0196	21.9005	21.9426	4.5256e-192	58842000	14	15	14	14	13	15	10	11	8	8	9	9	0.480758	-0.149258		2
O14979;B4DTA2;B4DGN3	O14979;B4DTA2	Heterogeneous nuclear ribonucleoprotein D-like	HNRPDL	22.5135	22.4988	22.5388	23.1464	23.1474	23.1589	22.9123	22.7046	22.7364	23.7251	23.6611	23.6395	2.6053e-71	107290000	8	8	7	6	6	7	5	5	5	5	5	5	0.855976	0.395923		3
B4DUQ1;Q5EC54;Q6IBN1;P61978;Q5T6W5;B4DFF1;Q5T6W2;Q5T6W1;B3KU16	B4DUQ1;Q5EC54;Q6IBN1;P61978;Q5T6W5;B4DFF1;Q5T6W2	Heterogeneous nuclear ribonucleoprotein K	HNRPK;HNRNPK	25.9507	25.9613	25.8467	26.3034	26.3339	26.4127	26.5091	26.4559	26.4194	26.1792	26.1335	26.1562	0	880340000	27	26	27	33	30	32	15	15	16	27	26	27	0.745294	0.174111		9
Q86YM7;Q53F18;Q5U5K4;Q86YM6;REV__Q8N4C6;REV__H0YEL6;REV__H9KV85;REV__Q5UBV6;REV__Q5UBV5	Q86YM7;Q53F18;Q5U5K4;Q86YM6	Homer protein homolog 1	HOMER1	25.3033	25.2266	25.3532	25.2772	25.2425	25.2408	25.1509	25.2098	25.1738	25.3563	25.3514	25.2737	0	512900000	23	25	24	20	20	20	16	16	17	18	18	18	0.210246	-0.021287		9
A8K9Q7;F8W826;B2RA10;Q5U0L9;Q9NSC5;E9PCW9;Q9NSC1	A8K9Q7;F8W826		HOMER2	24.9833	25.0554	25.0701	24.8083	24.8955	24.8919	24.7821	24.7783	24.7915	24.9925	24.8872	24.9696	0	412060000	31	30	30	20	19	21	17	16	15	17	18	19	0.749811	-0.083897		7
P07900;Q2VPJ6;Q8TBA7;Q86U12;O75322;Q96HX7;Q14568;Q86SX1;B4DTA5;G3V2J8	P07900;Q2VPJ6;Q8TBA7;Q86U12;O75322;Q96HX7	Heat shock protein HSP 90-alpha	HSP90AA1	20.1378	19.9304	20.0441	20.7103	20.9523	20.7259	20.3688	20.3803	20.3414	19.8321	19.9068	19.9112	5.9886e-185	16596000	3	4	4	5	5	5	2	3	3	2	3	2	0.73355	-0.293394		10
P08238;B4DMA2;B4DGL0;Q6PK50;Q58FF7;A8K3W9;Q9H6X9;Q58FF8;E9PHI1;H0Y6E4;Q5T9W5;E9PHI2;H0Y5S7;Q5T9W6;Q58FF6;E9PHH7;H0Y598;Q5T9W4;O14942;Q5T9W8;Q58FF4;Q58FG0	P08238;B4DMA2;B4DGL0;Q6PK50	Heat shock protein HSP 90-beta	HSP90AB1	23.6868	23.7266	23.6975	24.0728	24.129	23.9952	24.0277	24.1333	24.0755	23.3593	23.3582	23.4096	1.559e-253	191430000	26	24	24	20	21	20	22	21	21	18	18	18	0.399655	-0.157411		22
P14625;Q5CAQ5;Q59FC6;E9PEX3;B4DU71;B4DHT9;Q96GW1;B4DQX3;F8W026	P14625;Q5CAQ5;Q59FC6;E9PEX3;B4DU71;B4DHT9;Q96GW1;B4DQX3;F8W026	Endoplasmin	HSP90B1;TRA1	17.5348	17.1291	16.1084	18.7645	18.4792	18.4558	16.3088	16.5188	17.1994	16.7268	16.8687	16.8508	4.7294e-26	1101200	NaN	NaN	NaN	4	4	3	NaN	NaN	NaN	NaN	NaN	NaN	1.35522	-0.999742		9
H0YG33;A8K5I0;P08107;B4DNT8;Q59EJ3;F5GZ62;F5H1D3;B4DI39;F8VZJ4;B4DWK5;B4DFN9;B4E388;B4E1S9;E7EP94;B4DVU9;B3KTT5;Q5SP16;B4DNX1;B4E1T6;E7EP11;B4DNV4;Q9UQC1	H0YG33;A8K5I0;P08107;B4DNT8;Q59EJ3;F5GZ62;F5H1D3;B4DI39;F8VZJ4;B4DWK5;B4DFN9;B4E388;B4E1S9;E7EP94;B4DVU9;B3KTT5;Q5SP16;B4DNX1	Heat shock 70 kDa protein 1A/1B	HSPA1B;HSPA1A	25.7097	25.7105	25.6545	25.611	25.6998	25.5789	25.7613	25.8213	25.777	25.5315	25.4713	25.42	7.9085e-249	604090000	27	28	27	25	25	24	24	24	23	21	21	21	0.15778	-0.0303462		22
P11021;B4DEF7	P11021	78 kDa glucose-regulated protein	HSPA5	22.2409	22.1104	22.2931	22.4244	22.5204	22.4005	23.2578	23.2733	23.2643	22.6757	22.64	22.5843	5.1301e-251	75076000	18	17	17	10	10	10	12	12	12	10	10	10	2.6076	0.617606		2
P11142;E9PKE3;Q53GZ6;Q96IS6;B3KTV0;Q53HF2;B4E1Q1;E9PNE6;E9PN89;A8K7Q2;B4DTX2;E9PLF4;P54652;E9PK54;E9PQK7;E9PQQ4;Q96BE0;E9PS65;Q96H53;E9PI65;E9PPY6;E9PM13;A4D111;E9PN25;B3KUS2;Q9NWW3;Q9NZ87	P11142;E9PKE3;Q53GZ6;Q96IS6;B3KTV0;Q53HF2;B4E1Q1;E9PNE6;E9PN89;A8K7Q2	Heat shock cognate 71 kDa protein	HSPA8	25.1422	25.1929	25.076	25.3471	25.435	25.3115	25.7724	25.7809	25.8165	25.387	25.2884	25.3066	0	525050000	35	36	35	28	30	29	29	29	27	25	26	25	1.57773	0.307836		27
P38646;B7Z4V2;Q8N1C8;F5H3L8;B7Z1V7;B7Z4T3;A1XP52;Q2F839;D6RJI2;H0YBG6;D6RA73;H0Y8S0	P38646;B7Z4V2;Q8N1C8;F5H3L8;B7Z1V7;B7Z4T3	Stress-70 protein, mitochondrial	HSPA9	24.9701	25.0077	25.0498	25.4356	25.5093	25.4695	25.7257	25.7455	25.735	25.469	25.4041	25.4205	0	526180000	28	31	29	26	21	26	22	20	23	23	23	22	1.68627	0.34296		12
P10809;B7Z4F6;B3GQS7;B7Z5E7;B7Z597;F5GWR2;B7Z532;E7ESH4;Q53SE2;E7EXB4;B9VP19;B9VPB4;Q53QD5;B7Z712;B9VP24;C9JL25;C9JCQ4;C9JL19	P10809;B7Z4F6;B3GQS7;B7Z5E7;B7Z597	60 kDa heat shock protein, mitochondrial	HSPD1	25.4733	25.5192	25.4892	25.9796	26.0452	26.0014	25.3572	25.4291	25.4315	25.5432	25.5044	25.4562	0	642400000	30	30	29	29	28	27	23	21	21	21	22	21	1.51037	-0.297719		18
O43719;E9PFP2;B4DRS4;Q5H918;Q5H919	O43719;E9PFP2;B4DRS4;Q5H918;Q5H919	HIV Tat-specific factor 1	HTATSF1	16.8406	16.319	16.3761	18.8307	18.5942	18.8195	16.012	17.2917	18.4099	18.4692	18.6386	17.4121	5.5509e-13	3526600	1	1	1	3	3	3	1	1	1	2	2	2	0.0409092	0.0755688		5
Q9NSE4;A8K5W7;F6SBX2	Q9NSE4;A8K5W7;F6SBX2	Isoleucine--tRNA ligase, mitochondrial	IARS2	20.3767	20.4127	20.4069	20.643	20.6735	20.7458	19.7122	19.5858	17.6693	19.109	19.104	19.0403	4.4803e-44	13761000	11	9	11	9	9	8	3	3	1	3	4	4	3.24303	-1.50629		3
P48735;Q53GL5;B4DFL2;Q13584;B4DSZ6;H0YL11;B2R5M8;O75874;Q567U4;Q6FHQ6;Q6FI37;Q6FIA4;Q0QER2;C9J4N6	P48735;Q53GL5;B4DFL2;Q13584;B4DSZ6	Isocitrate dehydrogenase [NADP], mitochondrial;Isocitrate dehydrogenase [NADP]	IDH2	20.8802	20.999	20.9782	20.3063	20.2538	20.5952	18.6968	16.9676	17.7059	18.3941	19.5325	19.5378	4.3128e-148	15633000	11	11	9	8	8	8	1	1	1	3	4	4	3.28726	-2.19638	+	14
P50213;Q53GF8;B4DJB4;B4DSY4;H0YL72;H0YMU3;H0YLI6;H0YKD0;B7Z9J8;H0YM64	P50213;Q53GF8;B4DJB4;B4DSY4;H0YL72;H0YMU3;H0YLI6;H0YKD0	Isocitrate dehydrogenase [NAD] subunit alpha, mitochondrial	IDH3A	21.4312	21.5046	21.3816	22.1097	22.0032	21.961	20.9113	20.8079	20.7514	22.1977	22.154	22.0267	4.5815e-30	45825000	9	9	9	8	7	7	5	5	5	7	8	7	0.353614	-0.257081		10
O43837;E9PGU4;Q9UIC5;B4DU38;Q99855	O43837	Isocitrate dehydrogenase [NAD] subunit beta, mitochondrial	IDH3B	19.5996	19.7752	19.8082	20.5744	20.3269	20.2473	19.6926	19.5978	19.6403	20.7182	20.8697	20.7724	9.9702e-19	15946000	3	3	3	4	4	4	3	3	3	5	6	6	0.217575	0.159904		5
Q9NZI8;D3DTW3;C9JT33;F8W930;Q9Y6M1;REV__Q15833;REV__Q53GF4;REV__F5GXG3;REV__O00184;REV__B4DY46;D2IYL2;G8JLG2;Q15517;Q2L6G8;A8K9C1;Q0EFA5;B4DKT5	Q9NZI8;D3DTW3;C9JT33	Insulin-like growth factor 2 mRNA-binding protein 1	IGF2BP1	23.5673	23.6935	23.669	23.4528	23.5109	23.4401	23.7486	23.7611	23.6527	23.7079	23.6581	23.7034	8.6456e-167	156580000	30	30	30	19	17	19	15	14	13	20	21	20	1.98262	0.149687		17
Q13123;Q95HA6;Q9UK43;B2R5Y4;B4DEH2;E7EQZ7;Q9H4P6;D6REL4;Q9Y3Z5;D6RAY9;D6RCQ4	Q13123;Q95HA6;Q9UK43;B2R5Y4;B4DEH2;E7EQZ7;Q9H4P6	Protein Red	IK;CSA2	23.7549	23.7032	23.6032	23.6293	23.6244	23.7059	23.8249	23.7697	23.8535	23.2335	23.165	23.1946	3.0548e-145	151830000	22	23	22	18	15	17	12	11	10	12	11	11	0.562191	-0.163306		11
F4ZW62;Q12905;Q53FG3;B4DY09;F4ZW63	F4ZW62;Q12905;Q53FG3;B4DY09;F4ZW63	Interleukin enhancer-binding factor 2	ILF2	22.7567	22.7893	22.8459	23.0089	23.01	23.0169	22.4125	22.4955	22.4448	23.1427	23.0705	23.1664	1.3705e-64	96924000	8	8	8	6	5	7	6	6	5	6	7	6	0.314278	-0.115901		5
G5E9M5;Q12906;F4ZW66;C9JFV5;F4ZW65;A8K590;F4ZW64;B4DFG4;Q59GP7;B4DDF3	G5E9M5;Q12906;F4ZW66;C9JFV5;F4ZW65;A8K590;F4ZW64;B4DFG4;Q59GP7	Interleukin enhancer-binding factor 3	ILF3	25.4463	25.4464	25.3742	25.726	25.7732	25.6982	25.6578	25.706	25.6674	25.4342	25.3632	25.2789	7.4384e-209	581820000	31	34	33	32	32	32	24	24	24	29	27	28	0.2402	-0.0594584		10
A4QPB0;P46940;B4E2M0;H0YLE8;Q6P1N4;Q05DN7;Q5FWG8;A2RRC9;Q86VI3;F2Z2E2;B4DNP4;Q96PA3;H0YKA5	A4QPB0;P46940;B4E2M0;H0YLE8;Q6P1N4	Ras GTPase-activating-like protein IQGAP1	IQGAP1	20.4549	20.6104	20.3926	20.5308	20.5499	20.4971	20.5841	20.6825	20.4523	20.0795	20.0409	19.9662	5.285e-97	20777000	12	13	11	10	10	10	8	7	9	4	4	4	0.836725	-0.205019		13
Q13576;B7Z7U6;E7EWC2;Q59HA3;F5H7S7;B7Z881;E9PDT6;D6R939;B7Z7X2;F5H3D5	Q13576;B7Z7U6;E7EWC2;Q59HA3;F5H7S7;B7Z881	Ras GTPase-activating-like protein IQGAP2	IQGAP2	16.6312	16.3685	16.5053	16.6147	16.656	15.919	16.0335	18.0027	16.1892	16.8652	15.7974	17.1971	1.4807e-26	1437500	NaN	NaN	NaN	2	1	NaN	NaN	1	NaN	1	1	1	0.272481	0.23175		10
O14654	O14654	Insulin receptor substrate 4	IRS4	20.4388	20.3601	20.6931	21.2144	21.2274	21.0754	21.2156	21.3447	21.3303	21.1333	21.054	21.1183	6.6222e-57	25520000	7	8	8	9	9	9	10	9	8	9	8	10	1.27491	0.364477		1
P23458;Q4LDX3;Q6P669;Q0VGA4;Q8IV82	P23458;Q4LDX3	Tyrosine-protein kinase JAK1	JAK1	17.111	16.048	16.7201	17.5903	16.1574	17.7369	17.9694	17.881	18.3131	17.6698	17.7924	17.6398	4.3972e-07	2011600	1	1	1	2	1	2	2	2	2	3	3	2	2.02203	0.983652		5
P14923	P14923	Junction plakoglobin	JUP	16.8591	16.852	17.7455	16.0242	17.4805	16.2876	16.0305	18.3679	16.3062	16.1565	16.7516	16.7334	6.5523e-14	723540	2	2	2	NaN	NaN	NaN	NaN	NaN	NaN	NaN	NaN	NaN	0.130237	-0.150447		1
Q9NXV2;H3BSS5	Q9NXV2;H3BSS5	BTB/POZ domain-containing protein KCTD5	KCTD5	16.7467	17.2835	16.9331	17.0411	17.0819	17.0347	18.976	19.3426	19.1112	15.9767	15.4294	15.5515	2.5757e-11	3745700	2	1	2	NaN	NaN	NaN	2	2	2	NaN	NaN	NaN	0.192243	0.377751		2
Q07666;B4DDX2;E7ET98;B2R7B5;B4E043;Q5VWX1;O75525;B3KTS3;F5H5F6	Q07666;B4DDX2;E7ET98;B2R7B5;B4E043	KH domain-containing, RNA-binding, signal transduction-associated protein 1	KHDRBS1	22.009	22.0238	21.7582	22.2669	22.1192	22.0888	22.5845	22.6767	22.6636	22.2177	22.1436	22.3276	1.5213e-15	52636000	4	4	4	5	5	5	4	5	5	4	4	5	2.10891	0.391287		9
A3KMH1;E2QRD0;B3KT81;A8MYW7;Q5VW09;C9JBW2	A3KMH1;E2QRD0;B3KT81	Uncharacterized protein KIAA0564	KIAA0564	22.5819	22.6062	22.6328	23.0954	23.1652	23.1022	22.7197	22.6893	22.6997	22.824	22.7884	22.6953	7.511e-265	91526000	34	34	32	30	30	31	25	24	24	25	26	24	0.518303	-0.127881		6
P52732;B2RAM6;Q59GZ5	P52732;B2RAM6	Kinesin-like protein KIF11	KIF11	26.0479	26.1248	26.0141	25.1542	25.2003	25.0885	26.1157	26.1366	26.1481	25.1951	25.197	25.127	0	718540000	51	50	52	34	33	32	33	33	34	28	27	28	0.058366	0.048303		3
O95239;Q59HG1;Q6PKB2;B4DYE2;Q2VIQ3;B3KNC0;F5H4Q9	O95239;Q59HG1;Q6PKB2	Chromosome-associated kinesin KIF4A	KIF4A	15.4891	17.0927	16.6162	17.2136	17.2542	17.4769	16.9987	17.6193	17.2882	17.1222	17.4453	17.4289	9.8672e-11	998510	1	1	1	NaN	NaN	1	1	1	2	1	1	1	0.767544	0.459976		7
C1PHA2;D3DRX6;P33176;A8K048;B0I1S7;B2RCP3;Q12840;O60282;B7Z2M7;A1L179;E9PET8;Q6PKD1;Q66K46;Q6PJC4;Q2TA90;Q6P164;A5D6Y6;Q57YV6;B4DS27;Q57YV5	C1PHA2;D3DRX6;P33176;A8K048;B0I1S7;B2RCP3;Q12840;O60282;B7Z2M7;A1L179;E9PET8;Q6PKD1;Q66K46;Q6PJC4;Q2TA90;Q6P164;A5D6Y6;Q57YV6	Tyrosine-protein kinase receptor;Kinesin-1 heavy chain;Kinesin heavy chain isoform 5A;Kinesin heavy chain isoform 5C	KIF5B-ALK;KIF5B;KIF5A;KIF5C	17.5994	17.3921	17.3055	16.8435	17.8333	17.7675	18.658	18.758	19.5191	17.1678	16.7636	17.8155	3.1197e-10	1043400	2	2	2	NaN	1	1	NaN	NaN	NaN	NaN	1	NaN	0.750359	0.656793		20
O60870;B4DX32;B7Z421;F5GXB3	O60870;B4DX32;B7Z421;F5GXB3	DNA/RNA-binding protein KIN17	KIN	18.2461	17.893	17.8722	17.3255	18.2216	18.0562	17.8079	18.124	19.0532	18.0708	17.1555	15.5762	1.359e-11	2452200	4	3	3	2	3	3	1	1	1	2	1	1	0.254663	-0.30451		4
A8K7D9;P52292;Q6NVW7;Q7Z726	A8K7D9;P52292;Q6NVW7;Q7Z726	Importin subunit alpha;Importin subunit alpha-2	KPNA2	15.6671	15.6817	15.7466	18.7448	18.5249	18.583	18.3567	16.7883	17.1138	18.6968	18.8139	18.9488	8.5656e-66	3514500	1	1	1	4	4	4	1	1	1	3	3	3	0.634069	0.961686		4
Q5T749	Q5T749	Keratinocyte proline-rich protein	KPRP	14.0947	16.5764	17.0897	16.2133	16.2551	17.696	19.1778	19.2655	19.0518	19.0895	19.1673	19.3621	5.5725e-06	2827100	1	1	1	NaN	NaN	NaN	2	2	2	2	2	2	3.70134	2.86481	+	1
A8K9B2;Q9H9P8;C9JVN9;G3V272;G3V5S1	A8K9B2;Q9H9P8;C9JVN9;G3V272;G3V5S1	L-2-hydroxyglutarate dehydrogenase, mitochondrial	L2HGDH	17.9728	18.1994	18.203	15.7181	18.0998	17.4758	16.6758	16.7791	17.7687	18.8726	18.1325	16.4272	5.1688e-12	2095700	2	2	2	1	1	1	NaN	NaN	NaN	1	1	1	0.114305	-0.168827		5
B3KPJ8;Q969R5;H0Y5M2;B0QYT0;Q05BQ5;H7C228	B3KPJ8;Q969R5	Lethal(3)malignant brain tumor-like protein 2	L3MBTL2	22.9869	22.9986	22.8736	23.0227	23.1716	23.1519	23.5832	23.5664	23.6158	22.896	22.7917	22.734	3.7283e-113	113370000	16	15	16	11	12	12	14	11	14	7	8	7	0.409496	0.163626		6
P00722	P00722	Beta-galactosidase	lacZ	16.5454	16.9579	17.1403	18.2399	18.3042	18.1195	17.9753	16.4236	17.1048	16.839	16.2734	16.2539	3.4171e-08	865960	NaN	NaN	NaN	3	2	2	NaN	NaN	NaN	NaN	NaN	NaN	0.988076	-0.739532		1
B2RCM2;Q9P2J5;B4DER1;B4E266;F5H698;B4DJ10;Q9H8E3;A2RRR4;Q2TU79;Q9HAM7;Q9NPU8;B3KXA9;Q6NVI4;Q9NVC0;F5H2Z9;Q9NVP8;Q9P0T1;E7EN15;Q0VGM8	B2RCM2;Q9P2J5;B4DER1;B4E266;F5H698;B4DJ10;Q9H8E3;A2RRR4;Q2TU79	Leucine--tRNA ligase, cytoplasmic	LARS;PIG44	20.0201	19.9247	19.7943	19.5532	19.6503	19.6351	19.5179	19.5599	19.4554	19.2805	19.6349	19.5735	1.9804e-47	11378000	10	9	10	7	7	7	5	4	4	2	3	3	1.78217	-0.259279		19
Q9Y4W2;B7Z381	Q9Y4W2;B7Z381	Ribosomal biogenesis protein LAS1L	LAS1L	17.0423	16.5546	17.1316	16.9678	17.0087	16.2745	17.4149	17.5287	15.8342	17.1944	16.8332	16.0654	3.8036e-23	367830	2	2	2	NaN	NaN	NaN	NaN	NaN	NaN	NaN	NaN	NaN	0.0194263	-0.0181053		2
Q8WVC0;B4DNM0;F5GWD7	Q8WVC0;B4DNM0;F5GWD7	RNA polymerase-associated protein LEO1	LEO1	16.9504	15.9542	17.0172	16.854	16.8951	16.5187	20.3306	20.4002	20.0585	19.7754	19.7854	19.7477	8.7909e-12	5661600	NaN	NaN	NaN	NaN	NaN	NaN	2	3	3	4	4	4	7.80015	3.31804	+	3
Q08380;B4DVE1;B4DDG4;B3KP88;B4DWA8;B4DI70	Q08380;B4DVE1;B4DDG4;B3KP88;B4DWA8;B4DI70	Galectin-3-binding protein	LGALS3BP	18.9908	18.5816	19.0494	15.417	15.4597	15.2329	18.2773	17.4422	16.3695	16.6106	15.5974	16.1791	4.0325e-19	2246700	2	2	2	1	1	1	2	NaN	1	1	1	1	0.168661	-0.37588		6
E5KLB5;P49916;B7Z6I3;E5KLB6;Q96DF0;C4B7Q3	E5KLB5;P49916;B7Z6I3;E5KLB6	DNA ligase;DNA ligase 3	LIG3	17.4628	17.4729	17.7052	17.4885	17.517	17.0501	16.7541	18.4056	16.4886	16.8783	16.514	17.0038	2.7547e-14	1630400	3	2	3	2	2	2	1	NaN	NaN	1	1	1	0.751571	-0.441968		6
P36776;B3KXS5;Q8N8K8;Q2VPA0;B3KU28;E5KMI6;B4DPX0;F5GZ27;B3KPH8;A4VCH6	P36776;B3KXS5;Q8N8K8;Q2VPA0;B3KU28;E5KMI6;B4DPX0;F5GZ27;B3KPH8;A4VCH6	Lon protease homolog, mitochondrial;Lon protease homolog	LONP1	19.6661	19.6656	19.6842	20.4309	20.3691	20.6172	17.6981	17.9545	18.6343	16.8016	17.33	17.1671	3.2157e-68	8980000	9	9	7	9	9	8	2	2	2	1	1	2	4.78505	-2.47459	+	10
E5KNY5;P42704;B4DSR0;F5H4J6;B8ZZ38;C9JCA9;A8K6U0;Q9NP80;C9JN30;C9JZI4;H7C3W8	E5KNY5;P42704;B4DSR0;F5H4J6	Leucine-rich PPR motif-containing protein, mitochondrial	LRPPRC	25.1101	25.2016	25.0842	25.6386	25.7087	25.6258	24.5816	24.5505	24.5142	24.752	24.6718	24.6632	0	488810000	63	62	64	53	53	55	31	30	28	36	37	38	3.99467	-0.772617		11
Q8N1G4	Q8N1G4	Leucine-rich repeat-containing protein 47	LRRC47	19.3341	19.2783	19.295	18.5409	18.58	16.9332	19.8677	19.7242	19.5146	17.1455	17.4751	16.5698	9.426e-43	7427300	9	10	7	1	2	1	2	5	2	1	2	1	0.152042	-0.277413		1
Q9Y608;A8MXR0;C9JSU1;H7C3N9;C9J0U5;C9J321;C9JC17;C9JJC9	Q9Y608;A8MXR0;C9JSU1	Leucine-rich repeat flightless-interacting protein 2	LRRFIP2	19.6	19.5787	19.7003	21.7512	21.8405	21.7702	19.238	19.3047	19.3972	21.6608	21.7055	21.7028	3.041e-122	25548000	3	3	2	5	5	5	3	2	3	5	5	4	0.107333	-0.205287		8
A4D0W0;O95777;C9JNV3;F2Z2Y6	A4D0W0;O95777;C9JNV3;F2Z2Y6	N-alpha-acetyltransferase 38, NatC auxiliary subunit	LSM8;NAA38	17.0256	17.0435	17.0917	17.8988	17.8772	18.0521	18.4174	18.5188	18.4961	18.8874	19.1205	18.8291	7.9764e-07	2027400	1	1	1	3	2	2	NaN	NaN	NaN	2	2	2	3.44229	1.2134		4
B3KSL5;Q9Y383;B7Z4Q3;B7Z500;B3KRR1;D3DU41;A8MYV2;B8ZZ10;F8WEU3;F8WB41;Q75M91	B3KSL5;Q9Y383;B7Z4Q3;B7Z500;B3KRR1	Putative RNA-binding protein Luc7-like 2	LUC7L2	18.1609	18.2854	18.206	19.5075	19.4851	19.4366	16.5763	16.2788	16.7841	19.2568	19.2011	19.4834	3.5117e-53	5621200	2	2	2	3	3	3	1	NaN	1	3	3	3	0.677838	-0.916847		11
A8K3C5;O95232;B4DJ96;Q86Y74;F5H1W9;Q6PKC2;D6RDI2;D6RHH0	A8K3C5;O95232;B4DJ96;Q86Y74;F5H1W9;Q6PKC2;D6RDI2	Luc7-like protein 3	LUC7L3;CROP	17.7639	17.7836	17.8227	18.658	18.5826	18.8468	17.2465	17.3554	17.8274	16.7389	16.5591	17.1707	5.7494e-39	2330700	1	NaN	1	2	2	2	1	1	1	1	1	1	2.56373	-1.0933		8
Q96A72;P61326;F5H6P7;A6NEC0;B1ARP8;F5H6N1;F5H3U9	Q96A72;P61326;F5H6P7;A6NEC0;B1ARP8	Protein mago nashi homolog 2;Protein mago nashi homolog	MAGOHB;MAGOH	20.0208	19.9919	20.0308	16.2028	16.4105	16.4059	16.5596	16.4327	15.7071	17.573	17.0475	18.338	6.156e-09	16507000	3	3	3	1	1	1	1	1	2	1	1	1	0.693357	-1.23412		7
P46821;A2BDK6;Q5H9P1;Q4VBY4;A5D6X1;Q6PJD3;Q32NB7;Q86X89;D6RA32;Q05BW8;A5D8X6;D6RA40;E9PGC8;P78559;A8K4T7;Q504X9;Q7Z5F9;D6RGJ3;D6RCL2	P46821;A2BDK6;Q5H9P1	Microtubule-associated protein 1B;MAP1 light chain LC1	MAP1B;DKFZp686F1345	23.47	23.544	23.5126	24.0554	24.1142	23.9927	24.546	24.5545	24.5592	23.7902	23.8057	23.7434	0	183150000	41	41	45	41	39	40	33	35	34	24	23	25	0.999097	0.385025		19
A8K492;P56192;A6NC17;B4DF61;B3KVK7;B4E0E9;H0YHV5;H0YIP0;H0YI27;H0YI94;H0YHL6;H0YIC2	A8K492;P56192;A6NC17;B4DF61;B3KVK7;B4E0E9;H0YHV5	Methionine--tRNA ligase, cytoplasmic	MARS	17.179	17.2728	17.3174	16.5844	16.6257	16.5607	17.1178	17.2275	18.3011	17.0196	17.8867	17.4059	5.5051e-11	1743300	2	2	2	2	2	2	NaN	NaN	1	NaN	NaN	NaN	1.31494	0.569753		12
A8MXP9;P43243;Q68D11;D6REM6;D6R991;B4DRS1;B3KM87;Q5CZA7;B4DF66;Q9H4N1;H0Y8T4;Q68E03;D6RIA2;D6RE02;D6RBI2;D6R8Z5;D6RAY2;D6RAM9;D6RBK5;D6REK4;D6RCM3;D6RBS2;D6R9F3;D6RB45	A8MXP9;P43243;Q68D11;D6REM6;D6R991	Matrin-3	MATR3;DKFZp686K23100	26.1372	26.1877	26.0679	26.0102	26.0451	25.9635	26.3333	26.3788	26.412	26.1613	26.1282	26.0622	0	852750000	40	40	38	28	28	29	28	29	28	29	28	29	1.56399	0.177387		24
B4DQM4;Q53RZ9;Q9HCN4;B5MBZ5;F8WD09	B4DQM4;Q53RZ9;Q9HCN4;B5MBZ5;F8WD09	GPN-loop GTPase 1	MBDin;GPN1	15.3092	14.1054	15.5348	16.5568	16.5982	16.8914	18.5269	17.6138	18.3679	16.7859	17.83	17.8145	6.4453e-12	520960	NaN	NaN	NaN	NaN	NaN	NaN	NaN	NaN	NaN	1	1	1	2.5876	1.99055	+	5
Q8IVS2;B0QY72	Q8IVS2	Malonyl-CoA-acyl carrier protein transacylase, mitochondrial	MCAT	17.3003	16.3099	17.0816	18.7469	18.7574	18.6813	17.4901	16.6996	17.7807	18.7166	18.7405	18.7618	1.3561e-47	4038700	1	1	1	3	3	3	1	1	NaN	3	3	3	0.154039	0.218672		2
Q96RQ3;E9PHF7;E9PG35;E7ETG7;Q68D27;B4DH16;F5GYT8;B4DHW5;E7EX16;G5E9X5;B7ZAW3;F5H2T9	Q96RQ3;E9PHF7;E9PG35;E7ETG7;Q68D27;B4DH16;F5GYT8;B4DHW5;E7EX16;G5E9X5;B7ZAW3;F5H2T9	Methylcrotonoyl-CoA carboxylase subunit alpha, mitochondrial	MCCC1;DKFZp686B20267	19.7812	19.784	19.8267	20.0823	20.1471	20.0785	19.7996	20.0184	19.9736	16.7553	15.5496	16.8178	9.4907e-63	11165000	7	7	8	5	5	5	2	2	2	1	1	1	1.27489	-1.79754		12
Q9HCC0;D6RDF7;B3KR24;D6R9R1;D6RD67	Q9HCC0;D6RDF7;B3KR24	Methylcrotonoyl-CoA carboxylase beta chain, mitochondrial	MCCC2	19.0455	18.9868	19.0659	18.4227	18.0588	18.1445	17.6479	17.7818	18.7454	16.6625	16.8532	17.1461	1.6271e-16	3822900	2	2	2	6	5	5	3	2	1	2	2	2	1.98476	-1.1479		5
B7Z8Z6;F5H1E9;P49736;H0Y8E6;B3KXZ4;F5H3V0;B4DSV5;Q9BWF4	B7Z8Z6;F5H1E9;P49736;H0Y8E6;B3KXZ4;F5H3V0;B4DSV5;Q9BWF4	DNA replication licensing factor MCM2	MCM2	18.7793	18.9487	18.92	18.7092	18.6009	18.2801	17.5703	17.8647	17.9914	17.5672	15.8421	17.5471	7.1413e-19	3904700	4	5	4	3	3	2	1	1	1	2	2	1	2.53143	-1.30924		8
B4DWW4;B2R7C5;P25205;Q53HJ4;Q8NHX6;B4DUQ9;B4DS46;E9PF11;Q7Z6P5	B4DWW4;B2R7C5;P25205;Q53HJ4;Q8NHX6;B4DUQ9;B4DS46	DNA replication licensing factor MCM3	MCM3;HCC5	21.1463	21.1033	21.1268	21.0799	21.127	21.1014	21.4545	21.458	21.4514	20.3578	20.4186	20.3207	4.2996e-45	25252000	10	11	10	10	10	10	9	10	8	4	5	5	0.373884	-0.203954		9
B3KMX0;P33991;B4DLA6;E7EM48;E5RG31;E7ER43;A4FS09;E5RHP5	B3KMX0;P33991;B4DLA6;E7EM48	DNA replication licensing factor MCM4	MCM4	19.5704	19.8592	19.8863	19.9133	20.0128	19.9941	20.3989	20.2928	20.3519	19.4338	19.4087	19.5075	1.0225e-41	11247000	4	4	4	5	5	5	4	4	4	5	5	5	0.0439073	0.0262648		8
B1AHB0;P33992;Q53FG5;A8K521;B1AHB1;B4DQ39;B4DVK5;B3KVF0;E7EQY5;Q59F49;B1AHB2;F8WBR1;B1AHA9	B1AHB0;P33992;Q53FG5;A8K521;B1AHB1;B4DQ39;B4DVK5;B3KVF0;E7EQY5;Q59F49	DNA replication licensing factor MCM5	MCM5	21.3432	21.3645	21.4728	21.042	21.0447	21.0889	21.2725	21.3676	21.0634	20.1336	20.0055	20.2096	1.9022e-59	27589000	16	15	16	10	10	9	7	5	6	4	4	5	1.18443	-0.550631		13
Q14566;Q4ZG57;B4DRF6	Q14566;Q4ZG57;B4DRF6	DNA replication licensing factor MCM6	MCM6	20.5908	20.3454	20.5369	20.6822	20.59	20.6684	21.0689	20.8734	20.8527	20.0642	19.8373	19.8965	1.9934e-64	19108000	13	12	12	9	9	9	6	5	5	3	3	3	0.244078	-0.136794		3
B2RBA6;P33993;C6EMX8;F5H776;B4DDF5;B3KUD7;F5H4S2;A4D2A2;Q9H4N9;C9J8M6	B2RBA6;P33993;C6EMX8;F5H776;B4DDF5;B3KUD7;F5H4S2;A4D2A2	DNA replication licensing factor MCM7	MCM7	21.6709	21.7105	21.5387	21.656	21.6984	21.781	22.2938	22.1252	22.2556	21.1605	21.2105	21.1689	2.139e-119	44688000	15	15	13	10	10	10	9	8	9	6	6	6	0.0394054	0.0264893		10
P40926;Q6FHZ0;Q75MT9;Q0QF37;B4DE44;E9PDB2;G3XAL0;B3KTM1	P40926;Q6FHZ0;Q75MT9;Q0QF37;B4DE44;E9PDB2;G3XAL0;B3KTM1	Malate dehydrogenase, mitochondrial;Malate dehydrogenase	MDH2	17.1512	16.1789	16.2879	19.555	19.5389	19.8352	16.8379	17.8048	18.4508	15.2851	17.3561	17.3394	1.1645e-13	2475100	1	1	1	5	4	6	NaN	NaN	NaN	NaN	NaN	NaN	0.523673	-0.912168		8
P55081	P55081	Microfibrillar-associated protein 1	MFAP1	22.9037	22.8004	22.7138	22.8396	22.7316	22.7498	22.7681	22.8324	23.0897	22.7028	22.6383	22.6938	3.4726e-175	85402000	8	7	7	7	7	7	4	4	4	7	7	7	0.0109711	-0.00232855		1
E7ENI0;Q8IWI9;F5H7K2;B9EGR5;H3BTF4;H3BP52;Q9H6M4;H3BTN2	E7ENI0;Q8IWI9;F5H7K2;B9EGR5	MAX gene-associated protein	MGA	25.1805	25.2045	25.154	25.2253	25.3025	25.2474	26.0644	26.0567	26.0801	25.5216	25.4505	25.4735	0	543570000	74	73	74	58	60	64	58	57	61	54	54	58	2.72242	0.555432		8
H3BU53;B4DVS1	H3BU53;B4DVS1		MGA	20.4927	20.3729	20.4104	15.654	17.5017	16.0286	17.865	17.711	18.0576	16.7456	15.6627	15.6417	0	11041000	2	2	2	1	2	2	NaN	NaN	NaN	2	1	1	0.723125	-1.46281		2
B4DRY3;Q7L9L4;Q9H8S9;Q4W5E0;H7BZ12;B3KSH6;D6RCK3	B4DRY3;Q7L9L4;Q9H8S9;Q4W5E0	MOB kinase activator 1B;MOB kinase activator 1A	MOB1B;MOB1A;MOB4A	17.0974	16.6192	16.0158	18.6274	18.5891	18.2642	18.3804	18.0732	17.7277	16.1678	15.9417	17.2674	1.0981e-07	4850200	2	2	2	2	2	2	1	1	1	1	1	1	0.179201	-0.275801		7
B4DKP3;Q70IA6;B4DKJ9;B4DTJ1	B4DKP3;Q70IA6;B4DKJ9	MOB kinase activator 2	MOB2	19.8493	19.8406	19.8677	20.3316	20.4269	20.2997	19.5693	19.6401	17.4712	21.2691	21.2491	21.2917	2.9756e-13	17629000	3	3	3	4	4	4	2	2	1	4	4	4	0.011353	-0.0208804		4
P29372;Q1W6H1;Q5J9I4;G5E9E2;A2IDA3	P29372;Q1W6H1;Q5J9I4;G5E9E2;A2IDA3	DNA-3-methyladenine glycosylase	MPG;PIG16	16.2908	16.3069	16.3642	17.0441	17.0849	17.0196	17.2404	17.3493	17.3715	18.6584	18.7628	18.549	7.1467e-12	1320200	2	2	2	1	1	1	NaN	NaN	NaN	4	4	4	2.46392	1.30346		5
B9EGI2;Q6WCQ1;H0Y2S9;Q9Y6X7;H0Y7E2;Q8N236;A8CGI0;A8CGI1;H7BZN9;H7C3G6;Q5ZEZ6;Q96EE5;A8MW37;A8MZF8	B9EGI2;Q6WCQ1	Myosin phosphatase Rho-interacting protein	MPRIP	20.0143	20.1345	19.987	20.6271	20.6889	20.5244	18.5861	16.4737	17.5334	20.5551	20.7462	20.6247	5.602e-160	18814000	4	6	7	11	10	10	2	1	1	8	7	8	0.877707	-1.24282		14
B3KTC7;P49959;F8W7U8;Q05D78;F5GXT0;Q9BS79;F5H256;F5H742	B3KTC7;P49959;F8W7U8;Q05D78;F5GXT0;Q9BS79	Double-strand break repair protein MRE11A	MRE11A	17.9707	18.0693	18.3274	16.9761	17.017	16.0617	17.5843	16.0107	17.8911	17.3116	17.1842	16.972	1.0983e-18	2803400	5	4	5	1	1	1	2	1	2	1	1	1	0.228073	-0.244739		8
Q9BYD6;A0PJ79;F5H5L4;H0Y8N7	Q9BYD6;A0PJ79;F5H5L4;H0Y8N7	39S ribosomal protein L1, mitochondrial	MRPL1	15.6173	15.6317	15.6973	15.615	15.6575	15.5931	16.6993	16.8116	16.8294	18.2386	18.1055	18.2068	3.0696e-05	762150	NaN	NaN	NaN	1	1	1	NaN	NaN	NaN	2	2	2	3.79595	1.84653	+	4
P49406;A8K5D5;B4DIG4	P49406;A8K5D5;B4DIG4	39S ribosomal protein L19, mitochondrial	MRPL19	16.9944	17.0122	17.0608	17.2706	17.0533	16.988	16.8151	17.8608	15.3701	17.7291	17.7006	17.9763	1.3672e-05	863560	NaN	NaN	NaN	1	1	1	NaN	NaN	NaN	2	2	2	0.171284	0.178809		3
B4DKM0;E7ETU7;H0Y9G6;P09001;E9PF06;B4DW56;D6RC14	B4DKM0;E7ETU7;H0Y9G6;P09001;E9PF06;B4DW56;D6RC14	39S ribosomal protein L3, mitochondrial	MRPL3	16.2509	16.7557	16.3246	17.9455	18.039	17.7928	17.8592	16.8496	16.7321	18.6465	18.6118	18.5001	2.9144e-06	2316900	NaN	NaN	NaN	2	3	2	NaN	NaN	NaN	2	2	3	0.70176	0.681788		7
Q9BZE1;E9PB99;A6NHR2;Q6TGK8;H0Y4J2;Q5T858	Q9BZE1;E9PB99	39S ribosomal protein L37, mitochondrial	MRPL37	16.3254	16.8243	16.8139	17.82	18.0176	17.9363	18.404	18.582	16.5717	15.535	18.0887	18.1729	1.358e-21	1787600	1	1	1	3	2	3	NaN	NaN	NaN	1	2	2	0.185635	0.269456		6
Q9NYK5;C9JG87	Q9NYK5;C9JG87	39S ribosomal protein L39, mitochondrial	MRPL39	17.7358	17.5228	17.7755	16.4704	16.5119	16.1973	17.3983	15.9589	17.2629	16.3372	16.6524	16.6065	5.3871e-10	727120	2	3	3	1	NaN	1	NaN	NaN	NaN	1	1	1	0.412082	-0.33293		2
Q9HD33	Q9HD33	39S ribosomal protein L47, mitochondrial	MRPL47	15.1128	17.1345	16.8155	16.1689	16.2107	16.6355	18.3021	18.5533	16.3897	18.7757	18.5012	18.3203	5.4727e-05	865420	NaN	NaN	NaN	NaN	NaN	NaN	NaN	NaN	NaN	2	2	2	2.53389	1.79409	+	1
P82914;D3DPS9;Q59EA6;B4DYW3	P82914;D3DPS9	28S ribosomal protein S15, mitochondrial	MRPS15	16.1584	16.9715	16.7086	19.3409	19.281	18.5496	17.3666	17.5905	17.7372	19.5108	19.7748	19.7043	4.7198e-07	5233800	NaN	NaN	NaN	2	2	2	1	1	1	2	3	3	0.498979	0.778991		4
Q9Y399;Q5T8A0	Q9Y399;Q5T8A0	28S ribosomal protein S2, mitochondrial	MRPS2	17.265	16.9874	16.3831	19.1931	19.1648	19.2101	17.201	17.8984	17.7948	20.1356	19.8223	19.766	3.6852e-12	6123900	NaN	1	NaN	4	4	4	NaN	NaN	NaN	6	6	6	0.461782	0.73574		2
P82650;G5E9V5;G5E9W7;A8K9Y7;Q8NBL6;H7C5H3;Q59GX8;Q9H3I1;H7C5F2;H7C5L9	P82650;G5E9V5;G5E9W7;A8K9Y7;Q8NBL6;H7C5H3;Q59GX8;Q9H3I1;H7C5F2;H7C5L9	28S ribosomal protein S22, mitochondrial	MRPS22	19.7397	19.2444	19.8453	19.8509	19.8145	19.65	18.1633	15.5007	16.9578	20.2125	20.2186	20.1244	2.6193e-23	10122000	2	3	2	4	4	4	1	1	1	4	4	4	0.725499	-1.16124		10
Q9Y3D9	Q9Y3D9	28S ribosomal protein S23, mitochondrial	MRPS23	18.3552	18.3921	18.3911	18.6146	18.6822	18.5876	17.2312	17.439	18.4147	19.3634	19.4198	19.3657	3.8996e-10	5200400	3	3	3	2	2	2	1	1	1	2	2	2	0.0295665	0.0351632		1
Q9BYN8	Q9BYN8	28S ribosomal protein S26, mitochondrial	MRPS26	15.8521	16.7622	15.1977	18.2341	18.4135	18.5309	14.7435	17.2796	17.7514	16.6265	16.6315	15.4079	1.3485e-15	2717100	1	1	1	3	3	3	NaN	NaN	NaN	2	2	1	0.476047	-0.758368		1
B4DRT2;Q92552;B4DT94;G5EA06;D6RH20;Q6PKB3;D6RJC7;B4DKI9;Q8N6F2	B4DRT2;Q92552;B4DT94;G5EA06;D6RH20;Q6PKB3;D6RJC7;B4DKI9;Q8N6F2	28S ribosomal protein S27, mitochondrial	MRPS27	19.2534	19.0904	19.3945	17.5789	17.3274	17.7098	16.7096	18.4821	18.1526	15.908	18.6324	17.3816	5.5431e-12	3235200	2	2	2	4	4	4	NaN	NaN	NaN	1	1	2	0.747199	-0.848038		9
Q92665	Q92665	28S ribosomal protein S31, mitochondrial	MRPS31	18.6687	18.3474	18.652	18.8418	18.93	18.9303	16.4963	16.7895	18.4352	19.3042	19.1635	19.453	2.725e-75	6149700	5	5	5	4	4	5	NaN	NaN	NaN	5	4	4	0.373863	-0.454737		1
Q9Y2R9	Q9Y2R9	28S ribosomal protein S7, mitochondrial	MRPS7	18.9632	15.6053	18.9678	19.0764	19.1653	18.9651	18.2328	16.3757	17.3947	19.8369	19.7009	19.8126	5.2923e-16	5880300	2	1	2	3	3	3	1	1	1	4	4	4	0.0435774	0.101768		1
P82933;Q86WV4	P82933;Q86WV4	28S ribosomal protein S9, mitochondrial	MRPS9	18.788	18.3859	18.5113	18.7571	19.0123	18.8793	17.5741	16.5328	19.2032	19.5386	19.6173	19.4239	9.1392e-20	5888400	4	5	6	4	5	4	1	NaN	NaN	4	4	5	0.049421	-0.0740115		2
P43246;E9PHA6;Q53FK0;Q53GS1;B4E2Z2;B4DN49;B4DSB9;B4DL39;Q53RU4;E7EU21;E7EQQ1;E9PCI8;C9J809;Q0ZAJ1	P43246;E9PHA6;Q53FK0;Q53GS1;B4E2Z2;B4DN49;B4DSB9;B4DL39;Q53RU4;E7EU21;E7EQQ1	DNA mismatch repair protein Msh2	MSH2	16.5476	16.8417	17.8585	17.7902	16.794	15.9553	18.2365	18.3301	18.3911	16.0502	15.308	15.5625	5.5537e-09	1790700	2	2	2	1	1	1	2	2	2	NaN	NaN	NaN	0.0076433	0.0151941		14
A1L480;P20585;A8K1E1;F5GXK1	A1L480;P20585;A8K1E1;F5GXK1	DNA mismatch repair protein Msh3	MSH3	16.9003	16.9782	16.9108	15.9412	15.9832	15.9187	16.7973	16.9091	16.9276	17.7816	16.6532	17.7793	2.3452e-05	958390	2	2	2	1	1	1	NaN	NaN	NaN	1	1	1	1.37693	0.702603		4
Q96DH6;B4DHE8;B4DM51	Q96DH6;B4DHE8;B4DM51	RNA-binding protein Musashi homolog 2	MSI2	19.2637	19.2646	19.4684	19.4171	19.5361	19.4169	19.2637	19.2998	19.2339	20.0133	19.9004	20.0641	6.9201e-15	9360300	2	2	3	3	3	3	2	2	2	4	4	4	0.703508	0.234742		3
Q13330;E7ESY4;E7EN71;H0Y4T7;Q59FW1;F8W9Y9;Q9BRL8;F8VSM3;Q86TR6;Q53RX8;H7C3F3	Q13330;E7ESY4;E7EN71;H0Y4T7;Q59FW1	Metastasis-associated protein MTA1	MTA1	21.4795	21.54	21.4061	21.2006	21.2076	21.2725	21.5555	21.5401	21.4389	21.2443	21.2028	21.2483	2.9019e-46	37671000	9	9	9	8	8	8	5	5	5	6	6	5	0.086594	0.020599		11
O94776;Q68DB1	O94776;Q68DB1	Metastasis-associated protein MTA2	MTA2;DKFZp686F2281	19.3968	19.0412	19.1226	19.6574	19.4642	19.5292	19.924	20.1233	20.0262	20.0417	19.964	19.8941	1.8426e-72	9798400	5	4	5	4	4	4	4	4	4	6	6	6	3.90573	0.626989		2
B7ZM99;Q6UB35;B2RD24;H0Y327;Q5JYA1;Q5JYA5;Q5JYA8;Q5JYA4;Q5JYA3;Q4VXM0;Q8WX68;H0Y2S0;Q4VXV2;Q4VXM1	B7ZM99;Q6UB35;B2RD24	Monofunctional C1-tetrahydrofolate synthase, mitochondrial	MTHFD1L	23.5614	23.5921	23.5722	24.1939	24.2354	24.159	23.6483	23.614	23.6546	23.154	23.1502	23.0221	5.2049e-156	163490000	27	27	26	26	25	25	19	20	21	18	19	19	1.71224	-0.511779		14
Q9NVV4;Q5T852	Q9NVV4	Poly(A) RNA polymerase, mitochondrial	MTPAP	16.8069	15.5347	17.1923	16.0576	16.0995	16.0344	17.3224	17.3102	17.9252	18.0785	18.2394	18.0042	6.7123e-11	2453600	NaN	NaN	NaN	2	1	2	NaN	1	1	2	2	2	3.38418	1.52573		2
G3CIG0;Q7Z5P9	G3CIG0;Q7Z5P9	Mucin-19	MUC19	15.187	17.6787	17.134	16.528	16.0933	16.3457	18.2208	15.6986	17.0813	18.3535	16.5474	16.5286	1.1892e-06	388910000	NaN	NaN	NaN	1	1	1	NaN	NaN	NaN	NaN	NaN	NaN	0.495024	0.577244		2
Q9P2K5;Q9Y655;H0YN19;H0YKS1	Q9P2K5;Q9Y655;H0YN19;H0YKS1	Myelin expression factor 2	MYEF2	19.4943	19.8084	19.5919	18.602	19.0032	19.2765	19.3132	18.9627	17.2756	16.3469	16.0096	16.9702	2.4097e-21	6358400	6	6	6	2	3	2	2	2	1	1	1	1	1.95278	-1.81633		4
P35580;Q4LE45;F8VTL3;F8W6L6;B2RWP9;D3DTS1;Q9BWG0;E7ERA5;G1UI33;Q9UE82;O14794;O14729;Q66K75;Q68D89;D9YZU2;P13533;A5XEH4;Q15753;F8W8Q7;Q13439;H0Y6I0;A7E2Y1;Q9UKX2;F5H4L2;P11055;P12882;Q9Y623;Q9UKX3;P13535;P12883;A5YM51;Q59EV3;Q59EW8;B4E0I9;B4DRV3;REV__Q8IYT3;B4DFX9;Q16086;Q16085;A8CLL2;Q9UMG3	P35580;Q4LE45;F8VTL3;F8W6L6;B2RWP9;D3DTS1	Myosin-10	MYH10;MYH10 variant protein	29.3297	29.3238	29.2744	29.8898	29.9552	29.8904	29.1128	29.16	29.153	30.2556	30.1635	30.1685	0	10341000000	189	189	190	167	168	169	131	132	130	158	157	161	0.0785526	0.0583515		41
G8JLL9;F2Z2U8;Q7Z406;F2Z2U9;F2Z2S7;A1L2Z2;B4E177;B3KWH4;C3TTN4;B3KV65	G8JLL9;F2Z2U8;Q7Z406;F2Z2U9;F2Z2S7	Myosin-14	MYH14	23.7699	23.7549	23.7849	24.1143	24.0962	24.0115	24.1622	24.2048	24.2486	25.2682	25.2665	25.1854	0	278540000	38	39	39	34	34	34	26	23	23	48	54	53	2.10057	0.800684		10
P35579;Q60FE2;Q86XU5;A8K6E4;B4E3S1;Q6ZNL4;H0Y3P4;Q5BKV1;Q99529;B1AH99;Q2PS10;Q9UMJ0;REV__Q9UKV3;REV__E7EQT4;REV__B4DQZ7	P35579;Q60FE2;Q86XU5	Myosin-9	MYH9	29.7909	29.7761	29.7283	30.3721	30.3677	30.3662	30.0793	30.1203	30.1594	31.108	31.073	31.0742	0	16210000000	220	223	218	206	201	212	180	181	175	209	209	217	1.20708	0.535475		15
O14950;P19105;Q53X45;Q53HL1;P24844;Q6IBG1;Q71U02;Q2F834	O14950;P19105;Q53X45;Q53HL1;P24844;Q6IBG1;Q71U02;Q2F834	Myosin regulatory light chain 12B;Myosin regulatory light chain 12A;Myosin regulatory light polypeptide 9	MYL12B;MYL12A;MRLC3;MYL9	23.9869	24.0172	24.1163	25.5988	25.7111	25.628	23.3691	23.377	23.3416	26.833	26.8246	26.8141	5.646e-236	565970000	9	9	9	9	10	10	10	12	10	10	11	10	0.110462	0.250193		8
P08590;P05976;Q53R15	P08590;P05976;Q53R15	Myosin light chain 3;Myosin light chain 1/3, skeletal muscle isoform	MYL3;MYL1	20.8638	20.7443	20.9193	22.1388	16.5889	22.0886	16.3972	16.1472	18.2502	24.5314	24.7752	24.7458	5.4074e-78	82555000	3	3	3	4	3	4	1	1	1	5	6	6	0.045687	0.250536		3
B7Z6Z4;G3V1V0;G8JLA2;P60660;F8W1R7;F8VZV5;F8VPF3;G3V1Y7;Q6IBG5;F8W180;F8VZU9;H0YI43;F8VXL3	B7Z6Z4;G3V1V0;G8JLA2;P60660;F8W1R7;F8VZV5;F8VPF3;G3V1Y7;Q6IBG5;F8W180;F8VZU9	Myosin light polypeptide 6	MYL6	24.2525	24.3216	24.2131	25.8126	25.8537	25.819	23.7464	24.0426	23.8246	27.0315	27.0186	26.9495	5.4752e-241	633710000	11	10	9	8	8	8	6	5	6	9	9	9	0.201125	0.390133		13
B4E368;P14649;F8W1I5	B4E368;P14649;F8W1I5	Myosin light chain 6B	MYL6B	17.8	15.6102	16.8924	19.1385	19.1725	19.2966	17.7476	18.3427	17.4375	20.3657	20.476	20.4159	1.8724e-74	5803400	NaN	NaN	NaN	2	2	2	1	1	1	2	2	2	0.682412	1.14586		3
Q92614;F8W6U1;B4DYM1;F8W6Y3;B4DFN7;H0YEV9;E9PPV5;Q9NYE8	Q92614;F8W6U1;B4DYM1;F8W6Y3	Unconventional myosin-XVIIIa	MYO18A	25.0792	25.1037	25.0589	26.0174	26.0288	25.9713	24.3147	24.2458	24.3537	25.6232	25.5948	25.5384	0	570710000	63	65	62	58	58	59	29	30	29	47	44	46	0.914145	-0.59815		8
Q9ULV0;B3KSA2;Q7Z7A5;Q9H6Y6;B4DXH5;Q0P656;F8W6H6;Q9Y4I1;G3V394;F8WE88;A8CDT9;Q9NQX4;B4E147;F5H363;Q59FF5;Q6P1W8;B4E268;E9PE01;H0YMK3;B4DVH2;H0YM93;Q14782	Q9ULV0;B3KSA2;Q7Z7A5	Unconventional myosin-Vb	MYO5B	20.8247	20.7332	20.5431	19.648	19.81	19.5853	20.5502	20.5006	20.5589	16.8336	16.625	16.3471	6.2598e-106	15018000	14	14	13	2	3	3	6	5	6	NaN	NaN	NaN	0.975175	-1.62151		22
E7EW20;Q9UM54;Q14784	E7EW20;Q9UM54	Unconventional myosin-VI	MYO6	20.1492	20.2575	20.3918	19.984	20.1678	19.9305	20.2872	20.2222	20.2173	19.7003	20.0094	20.035	1.5371e-115	15130000	5	5	4	6	7	5	3	4	3	3	3	5	0.253897	-0.0682564		3
P55209;H0YIV4;B7Z2V4;F5H4R6;F8W0J6;B3KNT8;B7Z9C2;F8W543;F8VV59;B3KV44;F8VY35;F8VUX1;F8VXI6;F8W118;F8W020;H0YHC3;H0YH88;F8VVB5;B7Z5H0;F5H1X5;F8VRJ2;A8MZ22;B4DS05;B7ZAC7;B7ZB83;F5HFY4;B7ZAK9;B2R6J4;Q99733;C9JZI7;C9J6D1;E9PKT8;A8MXH2;E9PNJ7;E9PS34;E9PJJ2;E9PNW0	P55209;H0YIV4;B7Z2V4;F5H4R6;F8W0J6;B3KNT8;B7Z9C2;F8W543;F8VV59;B3KV44;F8VY35;F8VUX1;F8VXI6;F8W118;F8W020;H0YHC3;H0YH88;F8VVB5;B7Z5H0;F5H1X5;F8VRJ2;A8MZ22;B4DS05;B7ZAC7;B7ZB83;F5HFY4;B7ZAK9;B2R6J4;Q99733;C9JZI7;C9J6D1;E9PKT8;A8MXH2;E9PNJ7;E9PS34;E9PJJ2;E9PNW0	Nucleosome assembly protein 1-like 1;Nucleosome assembly protein 1-like 4	NAP1L1;NAP1L4;NAP1L4b	16.208	16.7686	16.2821	17.8784	18.1328	18.1492	17.7016	16.6894	17.8301	16.733	16.0981	16.4025	2.7887e-06	881060	NaN	NaN	NaN	2	2	2	NaN	NaN	NaN	NaN	NaN	NaN	0.297231	-0.327399		37
O43776;B4DN60;B4DGT6;B4DF91;F5H015;B4DG16	O43776;B4DN60	Asparagine--tRNA ligase, cytoplasmic	NARS	20.5264	20.6431	20.7067	19.3297	19.319	19.4801	20.2042	19.487	19.5447	19.6236	19.6196	19.7936	2.2074e-47	10902000	6	7	6	6	6	6	4	4	4	4	4	4	0.443725	-0.288743		6
A8K4T8;Q15003;E9PHA2;B4DRG7;B4E189;H7C415;C9J470	A8K4T8;Q15003;E9PHA2;B4DRG7;B4E189;H7C415	Condensin complex subunit 2	NCAPH	15.6147	15.6291	15.6947	17.0179	15.6549	15.5905	17.6059	17.8628	16.9454	15.8309	15.9076	15.845	2.4497e-10	1167700	2	1	1	1	1	1	1	1	2	NaN	NaN	NaN	0.98895	0.79929		7
Q09161	Q09161	Nuclear cap-binding protein subunit 1	NCBP1	17.5939	17.6568	17.8108	18.1964	18.3992	18.1093	17.7128	17.6609	17.6484	15.44	17.0587	17.0412	8.3151e-15	3071800	3	3	3	2	2	2	2	2	2	2	1	2	1.35322	-0.867377		1
P19338;B3KTP9;Q6ZS99;E7EX81;B3KM80;Q9BQ02;H7BY16;C9JWL1;C9J1H7;C9JLB1;C9JYW2	P19338;B3KTP9;Q6ZS99;E7EX81;B3KM80;Q9BQ02;H7BY16	Nucleolin	NCL	22.8741	22.9559	22.8557	23.8795	23.8916	23.8493	23.5473	23.5166	23.6593	23.3928	23.3559	23.3385	1.0359e-93	139600000	16	15	15	18	18	17	10	9	11	11	12	12	0.144632	0.0840807		11
O75489;Q53FM7;Q9UF24;E9PS48;B4DFM8	O75489;Q53FM7;Q9UF24	NADH dehydrogenase [ubiquinone] iron-sulfur protein 3, mitochondrial	NDUFS3;DKFZp586K0821	15.9619	16.5621	15.5703	17.6285	17.6521	17.7487	17.9252	17.2089	16.4381	18.088	17.9893	18.1349	8.5164e-11	2751500	3	3	3	2	2	2	NaN	1	NaN	3	2	2	0.869777	0.776804		5
G3V1N1;A3F768;A3F769;O15226;Q6NUN2;A2I829;A2I831;A2I832	G3V1N1;A3F768;A3F769;O15226;Q6NUN2;A2I829	NF-kappa-B-repressing factor	NKRF;NRF	18.8884	18.8082	18.7959	18.7705	18.934	19.0386	19.6691	19.5738	19.4854	16.2011	18.5166	16.2121	2.5036e-10	4735900	2	2	2	3	3	3	3	3	3	1	1	1	0.398648	-0.596247		8
B3KNC3;Q9Y3T9;Q9H9J5;B4DY21;Q8NAK7	B3KNC3;Q9Y3T9;Q9H9J5	Nucleolar complex protein 2 homolog	NOC2L	16.6506	18.291	16.7204	16.3804	16.422	16.1742	18.0021	17.8076	16.2921	16.3932	16.1075	16.4358	2.6893e-09	1502600	1	1	2	1	1	1	2	NaN	NaN	1	1	1	0.0513203	0.0666297		5
A8K525;Q15233;F5GYZ3;B7Z4C2;H7C367;C9JYS8;C9IZL7;C9J4X2	A8K525;Q15233;F5GYZ3;B7Z4C2;H7C367	Non-POU domain-containing octamer-binding protein	NONO	22.7055	22.7116	22.8668	23.2878	23.2816	23.2076	22.8492	22.8381	22.8153	22.9975	22.9668	23.0305	2.3591e-111	96507000	17	18	19	17	17	16	14	13	13	11	11	11	0.343441	-0.0939439		8
P06748;A4ZU86;Q9BTI9;Q9NX34;Q504R3;E5RI98;E5RGW4	P06748;A4ZU86;Q9BTI9;Q9NX34	Nucleophosmin	NPM1	16.8362	16.8537	16.9042	20.4171	20.4486	20.2319	17.318	17.4264	17.2487	17.4049	17.0412	16.6659	8.4595e-07	8113500	NaN	NaN	1	2	2	2	NaN	NaN	NaN	2	2	2	0.995484	-1.43109		7
F1D8R0;P24468;P10589;F1DAL9;F1DAL6;F1DAL8;F1DAL7;H3BTC2;REV__C9JFT6	F1D8R0;P24468;P10589;F1DAL9;F1DAL6;F1DAL8;F1DAL7	COUP transcription factor 2;COUP transcription factor 1	NR2F2;NR2F1	19.1937	16.0359	19.2719	20.2955	20.1766	20.3259	20.3106	20.5233	20.3721	20.321	20.1146	20.3109	1.238e-13	12930000	2	2	2	3	5	4	3	3	3	2	2	2	0.887327	1.10886		9
P46459;B7Z5J7;I3L0N3;B4DSK5;B4DH19;B7Z9U2;B4DFA2;B4DGR3;Q96D47;D3DXJ4;I3L2G1	P46459;B7Z5J7;I3L0N3;B4DSK5;B4DH19;B7Z9U2;B4DFA2;B4DGR3;Q96D47;D3DXJ4	Vesicle-fusing ATPase	NSF	18.6594	18.2079	18.0204	16.2145	16.2562	17.1533	17.7591	17.5606	16.8676	16.5866	17.9566	17.5667	1.7154e-16	2056700	2	3	3	1	1	1	NaN	NaN	NaN	1	NaN	NaN	0.0260721	-0.0357663		11
A8K529;Q08J23;B3KP09;G3V1R4;D6RAS3	A8K529;Q08J23;B3KP09;G3V1R4	tRNA (cytosine(34)-C(5))-methyltransferase	NSUN2	19.8803	19.7879	19.9922	19.8949	19.8351	19.8991	19.8316	19.8518	19.6966	18.5169	18.5982	18.9949	2.8075e-37	11125000	9	8	8	7	6	7	4	3	4	2	2	2	1.48992	-0.633244		5
B2R6U8;O43809;H3BND3;H3BV41;Q5HYH5	B2R6U8;O43809;H3BND3;H3BV41	Cleavage and polyadenylation specificity factor subunit 5	NUDT21	18.7583	18.5519	19.0128	16.6398	16.6462	16.5812	15.8299	17.1724	17.9599	16.2195	16.8072	17.1952	2.9561e-27	2170300	3	3	3	1	NaN	1	NaN	NaN	NaN	1	1	2	0.749537	-0.834339		5
H3BVG0;A8K897;Q8N1F7;H3BM93;H3BP95;H3BRI8;H3BRD9;H3BV11;H3BMX0;H3BVE2	H3BVG0;A8K897;Q8N1F7	Nuclear pore complex protein Nup93	NUP93	17.3641	17.5328	17.4478	18.0602	15.708	15.6436	17.0157	17.0938	16.7966	18.1229	16.4462	16.8333	1.4763e-12	1352900	2	2	2	1	1	1	3	1	2	NaN	NaN	NaN	0.0698631	0.0919925		10
Q9UBU9;E9PIN3;Q59E96;B4E227;B4E3J0	Q9UBU9;E9PIN3;Q59E96;B4E227;B4E3J0	Nuclear RNA export factor 1	NXF1	17.1926	16.5529	16.6071	18.6865	18.7818	18.8117	18.8685	19.094	19.0229	18.9318	18.8302	18.4862	1.1934e-05	4600400	1	1	1	3	3	3	2	3	3	2	2	2	1.42282	1.10018		5
P04181;Q59HE2	P04181;Q59HE2	Ornithine aminotransferase, mitochondrial;Ornithine aminotransferase, hepatic form;Ornithine aminotransferase, renal form	OAT	24.4508	24.361	24.438	24.7742	24.8078	24.8422	24.4881	24.518	24.3741	24.6915	24.6568	24.7958	5.7837e-108	311500000	16	15	15	15	14	15	8	8	8	8	8	9	0.0844283	-0.0249758		2
A4D0P7;O43913;Q53FC8;Q9UDM8;A8K8C0;G3V0H0	A4D0P7;O43913;Q53FC8;Q9UDM8;A8K8C0;G3V0H0	Origin recognition complex subunit 5	ORC5L;ORC5	18.0279	17.4433	18.1796	17.0008	17.2858	17.0684	17.5898	17.6965	18.5507	18.5112	16.1597	17.4644	1.3694e-14	2331300	4	3	4	3	2	3	1	1	1	2	1	3	0.15332	0.161066		6
G3V0I6;Q01804;D6RI06;A0PJA7;Q7RTX8	G3V0I6;Q01804	OTU domain-containing protein 4	OTUD4	21.912	22.0269	21.8644	22.6338	22.72	22.5686	22.6408	22.7538	22.681	23.2177	23.1205	23.1698	2.667e-148	78461000	17	17	18	14	14	15	12	12	12	13	13	14	2.10878	0.642961		5
Q53TM1;Q9Y3B4	Q53TM1;Q9Y3B4	Pre-mRNA branch site protein p14	P14;SF3B14	24.0215	24.008	24.0303	22.3957	21.8548	22.5308	22.6009	22.4346	22.0129	22.6233	22.9829	23.3684	9.1116e-50	109620000	8	8	8	7	7	7	6	7	6	7	7	8	0.498165	-0.469665		2
P07237;B4DNL5;E7EPA8;H7BZ94;B4DUA5;B4DLN6;F5H8J2;I3L2P8;H0Y3Z3;Q96C96;B4DJS0;I3L312;I3L398;I3NI03;I3L3P5;I3L4M2;B4DNP9;I3L3U6;B3KTQ9	P07237;B4DNL5;E7EPA8;H7BZ94;B4DUA5;B4DLN6;F5H8J2;I3L2P8;H0Y3Z3;Q96C96;B4DJS0	Protein disulfide-isomerase	P4HB	16.29	17.1154	16.3633	18.0786	18.2918	18.4122	16.7358	16.7152	17.4652	15.3317	17.2843	16.4836	4.2303e-39	1636300	2	2	2	4	4	4	1	1	NaN	1	1	1	0.791354	-0.755911		19
Q05D08;H0Y3X3;Q9UQ80;Q6PIN5;A8K6Y1;F8VTY8;F8VRZ3;F8VR77	Q05D08;H0Y3X3;Q9UQ80;Q6PIN5;A8K6Y1;F8VTY8	Proliferation-associated protein 2G4	PA2G4	18.7991	19.0079	18.9193	19.1685	19.2115	18.9876	18.8105	18.9951	18.9247	19.4081	19.0635	18.6599	3.7134e-24	6076200	3	2	3	2	3	3	2	3	2	2	2	2	0.120913	-0.0386686		8
B3KT93;P11940;B4DZW4;E7EQV3;B4DQX0;E7ERJ7;H0YAR2;H0YBQ4;Q4VXU2;H0YBN4;E5RJB9;E5RH24;E5RGH3;Q3ZCS4;Q5VX58;Q9H361;Q2VIP3;H0Y5F5;Q4VY17;H0YB86;H0YAP2;B1ANR7;Q96DU9;Q53GL4;Q59GZ7;B4DM75;Q3B867;Q147Y3;H0YEU6;H0YCC8;Q15164;H0YEQ8;E5RHG7	B3KT93;P11940;B4DZW4;E7EQV3;B4DQX0;E7ERJ7;H0YAR2;H0YBQ4	Polyadenylate-binding protein 1	PABPC1	19.5916	19.7961	19.6594	20.1422	20.0441	20.1989	19.9002	19.8608	19.791	20.2875	20.1163	20.1721	2.0193e-107	12953000	7	8	8	8	7	8	5	3	4	5	5	5	0.39482	0.115936		33
Q8N7H5;F8W9Q2;B4DGJ5	Q8N7H5;F8W9Q2;B4DGJ5	RNA polymerase II-associated factor 1 homolog	PAF1	14.9273	15.8114	17.261	16.6633	16.7045	17.5355	21.7854	21.6965	21.7997	21.6387	21.5152	21.4293	6.9779e-75	16775000	NaN	1	1	1	1	1	9	9	8	8	9	9	6.84176	5.16031	+	3
P09874;B4E0E1;B2R5W3;F8WC10;Q6PJL0;Q05D33;Q5VX85;Q5VX84	P09874;B4E0E1;B2R5W3	Poly [ADP-ribose] polymerase 1	PARP1	22.2115	22.1983	22.141	22.7399	22.8221	22.6976	22.6053	22.5488	22.6772	22.7384	22.7323	22.7007	1.7154e-122	79442000	15	14	13	15	17	16	12	12	11	15	15	15	0.784444	0.19871		8
Q86U86;E7EVG2;H0Y5B5;C9JPI5;Q9NUX9;Q6IRX1;C9JQF1;Q5EBM5;C9J053	Q86U86;E7EVG2;H0Y5B5	Protein polybromo-1	PBRM1	20.3663	20.3877	20.4241	20.217	20.2209	20.1079	20.3764	20.4419	20.4925	20.309	20.2446	20.2122	5.6345e-54	15339000	7	7	7	7	7	7	7	6	6	7	7	7	0.391291	0.0587575		9
Q15365;Q53SS8;F8VTZ0	Q15365;Q53SS8	Poly(rC)-binding protein 1	PCBP1	21.0494	20.9542	20.9474	21.1966	21.161	21.1891	21.0085	20.6963	20.8239	21.0778	21.151	21.3353	6.2296e-102	27301000	4	4	4	3	3	3	3	3	3	3	3	3	0.272211	-0.0674496		3
Q59HD4;Q15366;I6L8F9;B4DXP5;F8VZX2;G3V0E8;H3BRU6;B4DRD7;F8VRG9;F8VWQ4;B4DLC0;P57721;E9PFP8;Q5MJP6;H9KV40;F8VXH9;F8W0G4;F8W1G6;H3BSS4;F8VRH0;H3BND9	Q59HD4;Q15366;I6L8F9;B4DXP5;F8VZX2;G3V0E8;H3BRU6;B4DRD7;F8VRG9;F8VWQ4;B4DLC0;P57721;E9PFP8;Q5MJP6;H9KV40;F8VXH9;F8W0G4	Poly(rC)-binding protein 2;Poly(rC)-binding protein 3	PCBP2;PCBP3	21.6301	21.4686	21.497	21.7286	21.6711	21.7593	21.7654	21.6148	21.6327	22.025	21.9912	21.982	2.4674e-102	45718000	5	5	5	7	8	7	4	4	4	6	7	7	1.35609	0.209406		21
Q9BYE7	Q9BYE7	Polycomb group RING finger protein 6	PCGF6	22.231	22.3702	22.3339	22.4001	22.4589	22.3802	23.0947	23.1178	23.142	22.89	22.8024	22.7454	7.9288e-91	68147000	8	7	7	6	6	6	6	5	5	5	6	6	4.81536	0.602993		1
Q16822;Q6IB91;B4DW73;H0YML5;H0YM31;H0YMA5;P35558;B4E1E8;F5GZM4;H0YNG4;H0YMU6	Q16822;Q6IB91;B4DW73;H0YML5;H0YM31	Phosphoenolpyruvate carboxykinase [GTP], mitochondrial	PCK2	19.4421	19.461	19.5309	19.5818	19.42	18.9867	17.658	17.0633	17.3637	17.8171	17.0378	17.0203	1.4563e-53	5483000	7	8	8	4	3	4	NaN	NaN	NaN	1	NaN	1	6.70942	-2.07703	+	11
P12004;Q6FHF5;Q6FI35;B4DUA2;Q7Z6A1;Q7Z6A2;Q7Z6A3	P12004;Q6FHF5;Q6FI35	Proliferating cell nuclear antigen	PCNA	22.0362	21.974	22.0179	22.3334	22.462	22.3828	22.0197	22.2504	22.0472	23.4415	23.4174	23.4778	5.7422e-136	84312000	8	8	8	6	7	7	2	2	2	10	10	11	1.01255	0.5746		7
D3DN52;Q8WW12;Q53GF3	D3DN52;Q8WW12;Q53GF3	PEST proteolytic signal-containing nuclear protein	PCNP	20.7233	20.526	20.7363	20.8668	20.6814	20.7691	17.3635	17.5099	17.0938	20.8425	20.9738	20.9002	1.3001e-36	18845000	3	4	4	6	6	6	NaN	NaN	NaN	4	4	4	1.12907	-1.60322		3
Q6L8Q7;F6T1Q0	Q6L8Q7;F6T1Q0	2,5-phosphodiesterase 12	PDE12	18.4354	18.4624	18.2527	18.6928	18.6192	18.4906	16.9385	17.2752	17.1166	16.5203	17.5886	17.0301	2.7092e-09	2792600	2	2	2	3	3	3	1	1	1	NaN	NaN	NaN	5.35387	-1.41397		2
P08559;B2R5P7;Q53GE3;A5YPB6;A5PHJ9;Q5JPU1;Q5JPT9;Q5JPU0;P29803;Q5JPU2;Q5JPU3;P78557;Q6LCA3;Q99724;Q99725;Q9UNV7	P08559;B2R5P7;Q53GE3;A5YPB6;A5PHJ9	Pyruvate dehydrogenase E1 component subunit alpha, somatic form, mitochondrial	PDHA1;PDHA1/LOC79064	20.958	20.9396	20.8304	21.2005	21.3283	21.2843	18.0594	17.2667	18.3985	20.6252	20.6416	20.3437	2.3661e-35	23421000	8	7	7	9	9	9	1	1	1	5	6	6	1.90584	-1.86769		16
P11177;C9J634;F8WF02;Q59G68	P11177;C9J634;F8WF02;Q59G68	Pyruvate dehydrogenase E1 component subunit beta, mitochondrial	PDHB	19.7929	19.9219	19.8678	19.5547	19.264	19.4068	17.0433	18.2207	16.9682	18.8858	19.0729	19.2758	3.9575e-33	8266600	6	6	6	7	7	6	2	1	1	3	3	3	2.03759	-1.39021		4
B3KY95;B5MCQ5;B7Z4M8;F8WA83;Q15084;Q53RC7;B7Z254	B3KY95;B5MCQ5;B7Z4M8;F8WA83;Q15084;Q53RC7;B7Z254	Protein disulfide-isomerase A6	PDIA6;P5	15.4222	17.3215	15.504	18.5333	18.5309	18.432	17.3861	17.1837	18.2156	17.945	17.5828	15.8216	1.7136e-24	2743500	2	3	3	2	2	2	1	1	1	1	2	2	0.0327295	0.0651596		7
Q15118;Q53R49;B7Z7N6;E9PD65;C9JKT3;B7Z937;Q308M4;B7Z207;C9IYB4;F8WEJ6;F8WC75	Q15118;Q53R49;B7Z7N6;E9PD65;C9JKT3	[Pyruvate dehydrogenase [lipoamide]] kinase isozyme 1, mitochondrial	PDK1	17.1042	16.9186	17.3926	15.9415	15.9835	17.0923	18.3035	16.1501	17.7386	15.7621	16.9015	16.8151	7.1087e-07	575760	2	3	3	1	1	1	NaN	NaN	NaN	NaN	NaN	NaN	0.176691	0.206366		11
Q15120	Q15120	[Pyruvate dehydrogenase [lipoamide]] kinase isozyme 3, mitochondrial	PDK3	16.083	15.3229	16.2454	16.9782	16.9152	17.2111	16.7232	17.372	17.6217	17.0162	17.9811	17.966	5.9973e-07	702660	NaN	NaN	NaN	2	2	2	NaN	NaN	NaN	1	NaN	1	1.7011	0.987433		1
E5KSY5;Q96RR1;Q9H6V3;B4DLM7	E5KSY5;Q96RR1;Q9H6V3;B4DLM7	Twinkle protein, mitochondrial	PEO1;C10orf2	16.0473	17.1641	17.2108	18.2918	18.2933	18.2371	17.7117	16.4253	18.3806	16.1105	16.786	17.0378	3.0016e-16	2208500	2	2	2	2	2	2	1	1	2	1	1	1	0.422227	-0.465391		4
B7Z955;Q5VX20;Q16875;Q5VX18;Q5W015;B7Z8A0;Q5VX15;F2Z2I2;E9PGD4;B7Z7U8;H0Y483;Q5VX17;O60825;B0FLL2;F5H5L1;O60352;P16118;Q4VBA8;B2R6L2;Q16877;Q66S35;B7Z5C3;I1Z9G4;Q64EX5;Q5XLC2;B4DUN5;B4DY91;Q5XLC3;Q4VBA9;B4DI16;I1Z9G3;Q68DE0;Q6ZNA2	B7Z955;Q5VX20;Q16875;Q5VX18;Q5W015;B7Z8A0;Q5VX15;F2Z2I2;E9PGD4;B7Z7U8	6-phosphofructo-2-kinase/fructose-2,6-bisphosphatase 3;6-phosphofructo-2-kinase;Fructose-2,6-bisphosphatase	PFKFB3	20.0221	20.0989	20.0217	20.4262	20.3769	20.3328	19.4604	19.7326	19.5543	19.7967	19.796	19.7502	6.8575e-72	13566000	7	8	8	7	7	7	4	4	4	4	4	4	3.63426	-0.531391		33
Q01813;B3KS15;Q5VSR7;H0Y3P8;Q8WTZ9;O14943;B1APP6;Q5VSR5;B1APP8;Q5VSR6;Q49A78;H0Y3Y3;B1APP7;H0Y757;B1APP9	Q01813;B3KS15;Q5VSR7;H0Y3P8	6-phosphofructokinase type C;6-phosphofructokinase	PFKP	18.8632	18.7317	18.9856	18.9766	19.0156	18.9446	19.198	17.7642	18.5737	15.7487	17.2644	17.2475	1.8421e-59	5825100	8	8	8	4	3	4	3	1	1	2	2	2	1.59103	-1.2868		15
P07737;I3L3D5;CON__P02584;P02584	P07737	Profilin-1	PFN1	20.514	20.5012	20.6249	21.0363	21.0253	21.0271	19.7673	19.9925	19.7723	21.1053	21.0889	21.2219	1.0709e-84	22533000	5	5	5	5	4	5	4	4	3	4	5	5	0.439238	-0.296745		4
A9LN06;Q96HS1;F5GXG4	A9LN06;Q96HS1	Serine/threonine-protein phosphatase PGAM5, mitochondrial	PGAM5-L;PGAM5	20.5838	20.7339	20.6308	21.4441	21.5255	21.4223	21.1465	21.2348	21.1203	22.5327	22.4563	22.3611	3.4674e-30	39311000	5	5	5	6	6	6	4	3	3	9	8	8	1.28059	0.7519		3
Q99623;F5GY37;B4DP75;F5GWA7;F5H3X6;B4DW05	Q99623;F5GY37;B4DP75;F5GWA7;F5H3X6;B4DW05	Prohibitin-2	PHB2	16.0205	16.6659	14.9405	19.5658	19.8171	19.8654	17.1823	16.6728	18.3538	20.1292	20.0507	20.0633	3.4613e-10	5985400	1	1	NaN	3	3	3	NaN	NaN	NaN	3	3	3	0.378765	0.929479		6
Q92576;E7EVH3;B4DQ09;E7ER40;A8K376;B3KP41;E9PE34;D6R9X2;B0AZS7;H0Y8L0	Q92576;E7EVH3;B4DQ09;E7ER40	PHD finger protein 3	PHF3	17.1966	16.154	15.8581	16.473	16.5144	17.1061	20.9893	21.1027	21.057	21.236	21.0375	21.0548	3.1531e-40	10627000	NaN	NaN	NaN	NaN	NaN	NaN	8	5	7	7	7	9	8.85963	4.52918	+	10
Q7RTV0	Q7RTV0	PHD finger-like domain-containing protein 5A	PHF5A	22.9973	22.9193	22.9183	23.5158	23.5886	23.5007	22.7511	22.8588	22.7436	24.1781	24.168	24.1245	5.5305e-96	145040000	5	5	5	4	4	4	4	4	4	4	5	5	0.295272	0.230685		1
E9PC97;Q8IWS0;B4E0G4;Q5JRC6;B4E138;A8K230	E9PC97;Q8IWS0;B4E0G4;Q5JRC6;B4E138;A8K230	PHD finger protein 6	PHF6	20.2111	20.0084	19.9244	20.09	20.3817	20.4236	20.6463	20.6923	20.5409	20.9574	21.21	21.1435	9.4951e-60	19020000	6	6	6	3	4	3	4	3	3	6	5	6	3.22333	0.691857		6
O43175;B3KSC3;Q5SZU1;F5H634;Q9UMY2;Q8N5M8;Q9UMY3;F5GYN9;Q96RV5;Q96RV6;Q96RV7	O43175;B3KSC3;Q5SZU1;F5H634;Q9UMY2;Q8N5M8	D-3-phosphoglycerate dehydrogenase	PHGDH;PGDH3	19.3349	19.4991	19.5695	19.8775	19.7092	19.6704	19.3087	19.1445	19.2451	19.0424	18.9801	19.0118	9.7359e-33	9032600	4	4	3	5	5	5	3	3	2	4	4	3	3.39876	-0.487978		11
Q9P1Y6;B7ZM66;F8WEF5;B7ZM65;E9PJ24;A1L197	Q9P1Y6;B7ZM66;F8WEF5;B7ZM65;E9PJ24	PHD and RING finger domain-containing protein 1	PHRF1	16.4334	16.5144	16.425	16.0583	16.1002	16.5909	15.9104	17.0348	17.7182	17.8976	16.8885	16.4952	2.7336e-13	3552400	NaN	NaN	NaN	NaN	NaN	NaN	1	2	1	1	1	1	1.13968	0.637087		6
P14618;H3BTN5;B4DRT3;E9PF79;B4DNK4;H3BQ34;H3BTJ2;H3BUW1;H3BT25;Q8WUW7;E7EUJ4;Q504U3;H3BSU3;H3BU13;E7ESY9;O75758;Q16715;B1AVT2;P30613;Q16716;B1AVT1;B4DPM0;H3BQZ3;H3BN34	P14618;H3BTN5;B4DRT3;E9PF79;B4DNK4;H3BQ34;H3BTJ2;H3BUW1;H3BT25	Pyruvate kinase isozymes M1/M2;Pyruvate kinase	PKM2	21.5306	21.5077	21.6329	21.86	21.905	21.9575	22.2517	22.1183	22.1198	21.9072	21.5306	21.7047	2.0118e-149	43651000	11	11	12	10	9	12	8	8	7	10	10	10	0.770699	0.20641		24
B4DR87;B2R5M9;Q02809;B4DGN8;B4DHT1;E7EWK8	B4DR87;B2R5M9;Q02809;B4DGN8	Procollagen-lysine,2-oxoglutarate 5-dioxygenase 1	PLOD1	15.9251	17.4869	16.002	18.1002	18.3496	18.0757	17.1705	15.9478	17.7126	17.1925	17.0576	16.2255	2.6776e-09	2907000	3	3	3	2	2	2	1	1	1	1	1	1	0.377138	-0.438836		6
A8MW61;O43660;D6RA26;H0YA24;B7Z982;H0YAA2	A8MW61;O43660	Pleiotropic regulator 1	PLRG1	23.2377	23.1871	23.198	23.5277	23.5938	23.5679	23.3211	23.3424	23.3641	23.3348	23.1878	23.1278	1.7313e-182	124910000	19	18	18	13	12	13	8	8	8	9	9	8	0.576128	-0.105651		6
G3V0E4;A8K1E9;B3KM34;O75439;Q96CP5;B4DM90;E7ERZ4;B3KQ85;Q9UG64;F8WAZ6;F8WBE1;F8WEA6	G3V0E4;A8K1E9;B3KM34;O75439;Q96CP5;B4DM90;E7ERZ4;B3KQ85;Q9UG64;F8WAZ6	Mitochondrial-processing peptidase subunit beta	PMPCB;DKFZp586I1223	19.7113	19.6859	19.6384	20.7252	20.812	20.7909	19.6527	19.6521	19.7231	20.07	20.1316	20.9998	1.3677e-20	15712000	5	5	4	6	5	6	2	2	2	2	3	4	0.242429	-0.189049		12
A8K964;Q9H307;G3V579;G3V5F0;B4DTD4;B4E392	A8K964;Q9H307	Pinin	PNN	20.2584	20.1098	20.1613	17.5011	20.1281	18.0338	20.4619	20.2425	17.4435	21.2765	20.979	20.6341	1.8486e-31	14872000	7	6	6	1	2	2	3	2	1	6	6	5	0.502536	0.807509		6
P28340;Q308M6;Q59FA0;H0Y3D1	P28340;Q308M6;Q59FA0;H0Y3D1	DNA polymerase delta catalytic subunit;DNA polymerase	POLD1	16.6503	16.6633	16.1084	17.2944	15.8558	16.0016	17.9055	17.1496	18.8306	17.242	17.4881	17.3083	8.4666e-17	1581800	2	2	2	2	2	NaN	3	2	1	4	4	3	2.31007	1.22506		4
Q9Y2S7;B4DEM9	Q9Y2S7;B4DEM9	Polymerase delta-interacting protein 2	POLDIP2	19.3771	19.3658	19.4677	19.7114	19.7832	19.6944	18.4521	17.6447	16.9129	19.3711	19.271	19.3179	3.0087e-35	8298200	3	3	3	4	4	4	NaN	NaN	NaN	3	3	3	1.51396	-1.07166		2
B4E0L0;Q9BY77;Q96DI9;Q659C6;F8WCX5;Q8WUT1;F8WEE2;B4DMM2;Q6R954;B4DSH9	B4E0L0;Q9BY77;Q96DI9;Q659C6;F8WCX5;Q8WUT1	Polymerase delta-interacting protein 3	POLDIP3;DKFZp434G0310	19.9647	20.0924	20.0985	20.6491	20.7613	20.5873	21.0732	21.0811	20.9722	21.0021	21.1046	21.0119	4.2851e-75	19725000	4	4	4	7	7	7	3	3	3	7	7	7	3.13862	0.681987		10
E7ETS8;Q9Y5S5;Q07864;Q9Y5S4;F5H1D6;Q9UNF3;D3DXI9;F5H7H6;E7ENR1;Q59EA9;Q96IE1;F5H3W5	E7ETS8;Q9Y5S5;Q07864;Q9Y5S4;F5H1D6;Q9UNF3;D3DXI9;F5H7H6;E7ENR1;Q59EA9;Q96IE1;F5H3W5	DNA polymerase;DNA polymerase epsilon catalytic subunit A	POLE;POLE1	15.2482	15.4266	15.4974	16.267	16.6004	16.7963	17.4019	18.0216	18.1184	16.1376	17.0553	17.7903	0.0002619	126480	2	2	2	NaN	NaN	NaN	NaN	NaN	NaN	NaN	NaN	NaN	2.28342	1.44822		12
P24928;Q6NX41;B4DET1;Q15161	P24928	DNA-directed RNA polymerase II subunit RPB1	POLR2A	18.5006	16.6219	17.8007	16.6619	16.7866	16.5239	26.9139	26.971	26.9715	26.5368	26.5674	26.5354	0	553980000	1	1	1	NaN	NaN	NaN	68	68	68	65	66	67	10.0986	9.60006	+	4
P30876;B4DHJ3;C9J2Y9;B4DH29;C9J4M6;B4DR40;B2WTN6	P30876;B4DHJ3;C9J2Y9;B4DH29;C9J4M6;B4DR40	DNA-directed RNA polymerase II subunit RPB2;DNA-directed RNA polymerase	POLR2B	19.0792	18.9559	19.0332	17.3805	17.9641	18.2642	25.7687	25.8115	25.7735	25.7077	25.7092	25.7184	3.465e-302	299770000	3	3	3	2	2	2	34	35	36	34	34	34	9.7438	7.30198	+	7
P19387;Q6FGR6;B7Z6D1;B7Z377;H3BRR2	P19387;Q6FGR6;B7Z6D1;B7Z377	DNA-directed RNA polymerase II subunit RPB3	POLR2C	17.9199	18.5221	17.5032	17.4401	14.8829	17.1888	23.7788	23.6149	23.5605	24.3248	24.3019	24.5108	1.9878e-95	91053000	NaN	1	NaN	2	1	1	7	7	8	7	8	8	6.74526	6.77242	+	5
E5KT65;P19388;B4DJ89	E5KT65;P19388;B4DJ89	DNA-directed RNA polymerases I, II, and III subunit RPABC1	POLR2E	18.1972	15.6702	15.7352	17.83	16.8809	16.5355	23.6979	23.6988	23.6849	24.6818	24.5789	24.5999	6.7791e-64	108000000	NaN	NaN	NaN	NaN	NaN	NaN	10	10	10	12	12	12	7.57834	7.34887	+	3
P62487;E9PKH3;H0YEE4;E9PIU7	P62487	DNA-directed RNA polymerase II subunit RPB7	POLR2G	16.1719	16.7052	16.2331	15.9651	17.8752	16.6216	20.6187	20.5036	20.4985	21.399	21.4482	21.4457	3.1584e-28	12600000	NaN	NaN	NaN	NaN	NaN	NaN	3	3	3	4	5	6	6.78154	4.39025	+	4
P52434;C9JLU1;C9JBJ6;C9JCU7;C9J413;C9JUA8	P52434;C9JLU1;C9JBJ6;C9JCU7	DNA-directed RNA polymerases I, II, and III subunit RPABC3	POLR2H	16.4197	16.2124	15.813	17.5641	17.6043	16.6206	23.4171	23.2943	23.2449	24.4085	24.2728	24.2824	2.1306e-50	84650000	NaN	NaN	NaN	1	1	1	5	5	4	5	6	6	8.44985	7.11435	+	6
P36954	P36954	DNA-directed RNA polymerase II subunit RPB9	POLR2I	16.053	16.8685	17.1065	15.9442	16.6867	16.0927	20.1184	20.053	19.4293	20.7654	20.6689	20.6588	3.0483e-26	6889400	NaN	NaN	NaN	NaN	NaN	NaN	3	3	3	5	5	5	6.91184	3.82374	+	1
Q59FR2;A6NFM0;E2QRJ6;Q8TDE6;Q9H1A6;P52435;F6W009;Q9GZM3;Q9H1A7;H0Y980;E7EWC6;F8WF84;A6NJ25;E7EP90;Q86UW4;D6RAG0	Q59FR2;A6NFM0;E2QRJ6;Q8TDE6;Q9H1A6;P52435;F6W009;Q9GZM3;Q9H1A7;H0Y980;E7EWC6;F8WF84;A6NJ25;E7EP90;Q86UW4;D6RAG0	DNA-directed RNA polymerase II subunit RPB11-a;DNA-directed RNA polymerase II subunit RPB11-b1;DNA-directed RNA polymerase II subunit RPB11-b2	POLR2J2;POLR2J3;POLR2J1;POLR2J	16.2915	16.3076	16.3648	16.2992	16.3408	16.2761	18.1683	18.2713	16.5684	19.8807	19.702	19.441	1.6113e-06	2178100	NaN	NaN	NaN	NaN	NaN	NaN	NaN	NaN	NaN	2	2	2	2.99504	2.35858	+	16
P0CAP2;H8Y6P7;Q53ER8;Q9BZD3;E9PP13	P0CAP2;H8Y6P7;Q53ER8;Q9BZD3	DNA-directed RNA polymerase II subunit GRINL1A;Putative GRINL1B complex locus protein 2	POLR2M;GCOM1;GCOM2	16.2069	16.048	17.5959	16.5475	16.0662	17.4738	18.8404	18.8454	18.1161	19.2232	19.393	19.1494	4.4685e-11	3400000	NaN	NaN	NaN	NaN	NaN	NaN	3	2	1	2	2	2	4.23877	2.27151	+	5
O00411	O00411	DNA-directed RNA polymerase, mitochondrial	POLRMT	19.1407	18.866	19.0854	19.0298	19.3075	19.1327	18.4046	18.6994	18.9022	18.7462	18.8816	18.9818	6.0604e-39	6964900	6	5	4	3	3	4	2	2	2	2	2	2	1.98167	-0.324406		1
F8W0Q9;Q8NEY8;E9PAX8;B7Z8L1;B7Z695;B7Z8M9;F8W6A0;B7Z615;F8WF16;F8VWU8;F8VPY7;F8VRK2	F8W0Q9;Q8NEY8;E9PAX8;B7Z8L1;B7Z695;B7Z8M9;F8W6A0;B7Z615;F8WF16	Periphilin-1	PPHLN1	20.4754	20.6008	20.4182	21.1089	21.245	21.157	21.1468	20.9486	20.7287	21.3424	21.1418	21.2675	2.5732e-18	24338000	8	7	5	8	8	8	6	5	5	6	7	7	0.761088	0.261739		12
P23284	P23284	Peptidyl-prolyl cis-trans isomerase B	PPIB	17.4411	17.7613	18.5522	18.2316	18.1301	18.1483	17.1573	18.8041	17.0644	17.7567	16.1875	16.1679	1.1095e-10	1573100	NaN	NaN	NaN	3	2	2	NaN	NaN	NaN	1	1	1	1.09973	-0.854458		1
Q3S611;Q5TGA3;A8KAM9;Q9UNP9;E9PEQ6;B4E3F2;B3KSZ1;E9PKY5;B2RXF3;Q5TAN3;Q5TGA1;E9PK21	Q3S611;Q5TGA3;A8KAM9;Q9UNP9;E9PEQ6;B4E3F2;B3KSZ1;E9PKY5;B2RXF3;Q5TAN3;Q5TGA1	Peptidyl-prolyl cis-trans isomerase E;Peptidyl-prolyl cis-trans isomerase	PPIE;RP11-431O22.2-001	18.6127	18.9283	18.764	18.5126	18.6265	18.7122	16.9832	17.4208	17.6709	19.4664	19.3041	19.3251	2.5602e-16	4676800	3	3	3	3	3	3	NaN	NaN	NaN	3	3	3	0.309686	-0.330983		12
O43447;Q6FH36;Q6FH57;C9JQD4;A6NNE7;H0YEL5;A6NM32	O43447;Q6FH36;Q6FH57;C9JQD4;A6NNE7;H0YEL5	Peptidyl-prolyl cis-trans isomerase H;Peptidyl-prolyl cis-trans isomerase	PPIH	18.5903	18.8903	18.858	19.1846	19.0131	19.2057	16.0603	17.6932	17.2775	19.9621	19.7026	19.7794	4.9542e-09	7001700	3	3	3	2	2	2	1	1	1	2	2	2	0.36001	-0.544476		7
Q9Y3C6	Q9Y3C6	Peptidyl-prolyl cis-trans isomerase-like 1	PPIL1	20.2591	20.1033	20.1824	20.2716	20.3099	20.2741	18.7011	19.0057	17.1606	21.1246	20.9394	21.0636	6.7987e-09	13568000	3	4	3	4	4	4	2	2	2	3	3	3	0.381721	-0.56756		1
Q8WUA2;Q6P392;Q32Q83;B3KRR4;Q96AL2;Q9P1R3;Q9H287	Q8WUA2;Q6P392;Q32Q83;B3KRR4	Peptidyl-prolyl cis-trans isomerase-like 4	PPIL4	19.4811	19.5759	19.4367	20.3882	20.4927	20.3508	19.7777	19.9621	19.7751	20.3417	20.4483	20.2519	1.1432e-26	13671000	4	4	5	5	5	5	2	2	3	2	2	2	0.241467	0.138578		7
B5BUD5;P35813;B2R8E4;E9PKB5;E9PJN3;E9PL75	B5BUD5;P35813;B2R8E4	Protein phosphatase 1A	PPM1A	20.6329	20.8403	21.0117	20.7014	20.6382	20.6931	17.2228	18.3228	18.4366	20.4385	20.5178	20.6737	4.7483e-113	17319000	4	4	4	7	7	7	1	NaN	1	5	3	5	1.48425	-1.48423		6
B3KP90;O75688;Q4J6C0;A8K599;C9JIR6;B8ZZF0;Q5JB49	B3KP90;O75688;Q4J6C0;A8K599;C9JIR6;B8ZZF0	Protein phosphatase 1B	PPM1B	26.3987	26.3379	26.2918	25.3863	25.3743	25.4167	25.8801	25.8315	25.7991	25.2569	25.2862	25.2297	0	722630000	35	35	33	28	27	31	25	22	23	23	24	23	0.64144	-0.320374		7
P62136;E9PDP1;E9PMD7;B3KXM2;A6NNR3;F5H037;F5H1L6;C0STL0	P62136;E9PDP1;E9PMD7;B3KXM2;A6NNR3	Serine/threonine-protein phosphatase PP1-alpha catalytic subunit;Serine/threonine-protein phosphatase	PPP1CA	20.682	20.5618	20.4029	20.6604	20.8224	20.6915	20.484	20.4443	20.363	21.2681	21.2163	21.3012	2.8996e-41	23360000	8	9	9	6	6	6	4	3	4	7	7	7	0.508856	0.209322		8
P62140;B4DJ75;B7ZB67;C9JP48;C9J9S3;B4E163;E7ETD8	P62140;B4DJ75;B7ZB67;C9JP48;C9J9S3;B4E163;E7ETD8	Serine/threonine-protein phosphatase PP1-beta catalytic subunit;Serine/threonine-protein phosphatase	PPP1CB	16.4603	16.1742	17.1431	16.6786	16.9566	17.063	18.3176	17.0542	16.2961	18.3852	18.9256	18.6847	8.7128e-28	3101000	2	2	2	1	1	1	NaN	NaN	NaN	2	2	2	1.62414	1.19796		7
P36873;F8VYE8;Q9UPN1;F8W0W8;F8VR82;F8W0V8;B4DNE3;H0Y3Y6;C4TNW6	P36873;F8VYE8;Q9UPN1;F8W0W8;F8VR82	Serine/threonine-protein phosphatase PP1-gamma catalytic subunit;Serine/threonine-protein phosphatase	PPP1CC	19.2192	15.9568	19.2192	16.3689	16.5694	16.1798	16.318	18.0026	17.9972	19.4238	19.8713	20.5075	1.4813e-46	8202700	2	2	2	1	1	1	1	1	1	2	2	2	0.863023	1.43451		9
Q2L6I0;Q96QC0;F5H5K4;Q58F28	Q2L6I0;Q96QC0;F5H5K4;Q58F28	Serine/threonine-protein phosphatase 1 regulatory subunit 10	PPP1R10	16.6489	15.8279	16.8003	15.7337	17.5925	16.485	17.5375	18.3791	18.2962	17.026	17.4807	17.2471	1.8828e-08	891880	NaN	NaN	NaN	NaN	NaN	NaN	1	NaN	NaN	1	1	1	2.01199	1.1464		4
B2RAH5;O14974;F5H1B6;F8W8Q6;B4DZ09;F8VWB4;F8W9E8;F8W7P1;F8VZN8;H0YHI8;H0YIS3;H0YIS4;H0YIM2;H0YHL8;H0YIL7;F8VW28	B2RAH5;O14974;F5H1B6;F8W8Q6;B4DZ09;F8VWB4;F8W9E8;F8W7P1;F8VZN8;H0YHI8	Protein phosphatase 1 regulatory subunit 12A	PPP1R12A	19.7026	19.8725	19.7326	20.254	20.2094	20.1408	19.4977	19.7718	19.9421	19.9999	20.0846	19.7521	2.2623e-77	15826000	7	7	7	5	5	5	2	3	2	3	3	3	0.517762	-0.143954		16
A8K3H8;A8K7B7;P30153;B4DDF7;B4DQY1;B4DE69;F5H3X9;E9PH38;Q8NB89;B3KQV6;B4E1Q0	A8K3H8;A8K7B7;P30153;B4DDF7;B4DQY1;B4DE69;F5H3X9;E9PH38;Q8NB89;B3KQV6	Serine/threonine-protein phosphatase 2A 65 kDa regulatory subunit A alpha isoform	PPP2R1A	16.8279	16.8453	16.8959	18.7928	18.9752	18.7035	17.7521	17.8578	17.2637	19.3622	19.1421	19.2043	6.6235e-10	3382500	1	1	1	3	3	3	1	1	1	3	2	3	0.481498	0.590294		11
B2R4P2;Q06830;Q13162;P32119;B4DF70;H7C3T4	B2R4P2;Q06830	Peroxiredoxin-1	PRDX1	15.4558	17.0316	15.5373	15.5247	15.9695	17.4677	18.12	18.5127	15.9583	19.3812	19.3859	19.5549	6.3091e-08	3112400	1	1	1	1	NaN	1	1	1	1	2	2	2	2.25403	2.32109	+	6
P30048;E9PH29;Q53HC2;A4UCS5	P30048;E9PH29;Q53HC2	Thioredoxin-dependent peroxide reductase, mitochondrial	PRDX3	19.0711	19.2021	19.1645	18.6574	18.6883	18.2535	17.2092	16.6931	16.4473	18.1313	18.1758	18.0695	3.7304e-21	3860600	2	3	2	2	3	3	NaN	NaN	NaN	2	2	3	2.55919	-1.38511		4
E1NZA1;Q92616;B4DM32	E1NZA1;Q92616	Translational activator GCN1	PRIC295;GCN1L1	18.5913	18.3818	18.2517	17.7649	17.5591	17.6321	18.0145	17.8176	18.154	18.1927	17.9592	17.9964	4.0084e-17	2803700	2	3	1	3	3	3	2	1	1	5	4	4	0.0143047	-0.00772222		3
P78527;E7EUY0;B4DL41;F5GX40;H0YG84	P78527;E7EUY0	DNA-dependent protein kinase catalytic subunit	PRKDC	23.6062	23.6819	23.6985	24.1364	24.1994	24.1296	24.7147	24.6824	24.7235	23.791	23.7618	23.6812	0	185960000	63	62	64	60	57	57	58	56	51	33	36	34	0.656085	0.317101		5
H7C2I1;Q99873;B4E3C3;G5E9B6;Q8WUW5;Q5U8W9;E9PKG1;B4DJ87;E9PIX6;E9PQ98;H0YDE4;E9PNR9;Q9NR22;Q59GT2	H7C2I1;Q99873;B4E3C3;G5E9B6;Q8WUW5;Q5U8W9;E9PKG1;B4DJ87;E9PIX6;E9PQ98;H0YDE4;E9PNR9	Protein arginine N-methyltransferase 1	PRMT1;HRMT1L2	19.4765	20.0579	19.4703	19.5993	19.7639	19.8355	18.2401	17.3319	16.8843	20.2054	19.9208	20.1822	1.0272e-23	11441000	7	4	7	5	5	5	4	3	3	4	4	4	0.757878	-0.906464		14
B2RDD7;O14744;G3V5W5;B4DY30;B4DX49;B4DV00;A8MTP3;G3V580;H0YJX6;C9JSX3;G3V2X6;G3V2L6;G3V5L5;H7BZ44;H0YJ77;G3V2F5;G3V507;H0YJD3;G3V5T6;H0YJY6	B2RDD7;O14744;G3V5W5;B4DY30;B4DX49;B4DV00;A8MTP3;G3V580	Protein arginine N-methyltransferase 5;Protein arginine N-methyltransferase 5, N-terminally processed	PRMT5	23.0216	23.1232	23.094	23.6059	23.7343	23.6358	23.0247	23.0308	23.1352	23.4923	23.4733	23.4408	1.2519e-74	143440000	10	11	9	10	9	11	8	8	8	10	10	10	0.271086	-0.102944		20
Q9UMS4;F5GY56;F5H2I0;H0YGF3;H0YGZ5	Q9UMS4	Pre-mRNA-processing factor 19	PRPF19	25.5692	25.6457	25.4666	24.9725	24.9566	24.8667	25.1166	24.937	25.0827	24.1411	24.0812	24.1911	3.843e-119	383060000	15	14	14	10	10	10	10	9	10	7	7	7	1.59058	-0.654616		5
B2R791;O43395;Q53GV6;B4DLS8;E7EVD1;B4DM28;B4DSY9	B2R791;O43395;Q53GV6;B4DLS8;E7EVD1;B4DM28	U4/U6 small nuclear ribonucleoprotein Prp3	PRPF3	21.0771	20.9161	20.9238	21.296	21.4352	21.3102	21.4949	21.2466	21.351	20.4502	20.4024	20.4591	7.1331e-26	27337000	6	7	7	10	9	10	6	5	5	2	3	3	0.548898	-0.259037		7
F1T0A5;Q8WWY3;E7EVX8;F1T0A4;B4DWW8;E7ESA8;E7EN72;E7ESX0;E7EU94;Q2EKB9	F1T0A5;Q8WWY3;E7EVX8;F1T0A4;B4DWW8;E7ESA8	U4/U6 small nuclear ribonucleoprotein Prp31	PRPF31	25.801	25.7498	25.6862	26.2193	26.2996	26.2515	26.3697	26.3214	26.4034	26.0606	26.0012	25.9675	3.5136e-129	921570000	28	27	27	27	28	29	25	23	23	25	24	25	0.663282	0.186081		10
Q8NAV1;B2RDP2	Q8NAV1	Pre-mRNA-splicing factor 38A	PRPF38A	21.546	21.7237	21.8518	22.1141	22.0357	22.0254	21.5088	21.6161	21.6787	22.1436	22.0882	22.144	3.0766e-31	51353000	7	6	6	8	9	8	4	3	4	7	7	8	0.0466326	-0.01955		2
Q59EL4;O43172;Q5T1M7;Q6IAP9;B2R7V4	Q59EL4;O43172;Q5T1M7;Q6IAP9;B2R7V4	U4/U6 small nuclear ribonucleoprotein Prp4	PRPF4	20.6253	20.6468	20.4924	21.0727	21.175	21.1571	20.8653	20.8034	20.9478	20.7198	20.4874	20.5994	8.8043e-77	22156000	9	8	8	8	7	8	7	5	6	6	6	5	0.392064	-0.124388		5
O75400;F8W9L2;E9PHJ7;B4DPY2;F5H578;Q05C41;H0YG38;Q4ZG51	O75400;F8W9L2;E9PHJ7;B4DPY2	Pre-mRNA-processing factor 40 homolog A	PRPF40A	18.7988	18.9468	19.1241	19.363	19.2481	19.3663	19.4675	17.04	19.0869	19.5257	19.3277	19.2648	7.8505e-16	7843200	4	4	4	5	5	5	3	2	2	3	3	3	0.189978	-0.189094		8
Q13523;B4DZQ5;F5H2U2;H0YDJ3;H0YEC8;D3DWH5	Q13523;B4DZQ5;F5H2U2;H0YDJ3;H0YEC8	Serine/threonine-protein kinase PRP4 homolog	PRPF4B	16.6316	17.2057	17.599	18.8496	18.9811	18.9285	19.1704	18.9581	18.3531	18.7445	18.5777	18.7648	1.1901e-27	5269300	5	5	5	2	2	2	2	2	2	2	2	2	0.91066	0.72883		6
O94906	O94906	Pre-mRNA-processing factor 6	PRPF6	23.6222	23.6681	23.5985	24.1612	24.1981	24.1337	23.9874	24.0532	24.0171	23.3038	23.36	23.302	6.3697e-241	176720000	27	27	27	29	29	29	22	23	21	18	17	18	0.556333	-0.226394		1
Q6P2Q9;B4DK16;I3L0J9;F5H2I4;Q53GM6;Q6JH03;Q6JH02;I3L3Z8;I3L1T8	Q6P2Q9;B4DK16	Pre-mRNA-processing-splicing factor 8	PRPF8	26.7411	26.8276	26.6877	26.7486	26.7742	26.7573	27.0587	27.1251	27.0883	26.9294	26.8694	26.8529	0	1399600000	123	126	121	91	91	94	81	76	76	78	79	79	2.92683	0.231239		9
O75475;Q05CM9;Q8N4N4	O75475;Q05CM9	PC4 and SFRS1-interacting protein	PSIP1	17.8053	15.3032	17.7528	17.8105	17.8193	17.6014	16.8168	16.5114	17.174	17.4281	17.3171	17.3003	8.069e-06	1985100	1	1	1	2	2	2	NaN	NaN	NaN	NaN	NaN	NaN	0.246249	-0.257462		3
P25789;B2RDG0;Q7Z474;H0YN18;H0YL69;H0YMZ1;H0YMA1;H0YMI6;H0YKT8;H0YKS0;H0YLC2;H0YLS6;H0YMV3	P25789;B2RDG0;Q7Z474;H0YN18;H0YL69;H0YMZ1;H0YMA1;H0YMI6;H0YKT8	Proteasome subunit alpha type-4;Proteasome subunit alpha type;Proteasome subunit beta type	PSMA4	24.5145	24.4957	24.4584	24.6509	24.7057	24.6801	24.7846	24.8883	24.8812	25.4695	25.2978	25.4319	1.993e-157	387650000	15	12	12	9	10	9	9	8	10	11	10	10	2.64695	0.541321		13
[truncated: 263 more rows]
