# Supplementary material for: SCAF4 and SCAF8, mRNA Anti-Terminator Proteins
Source: Cell. 2019 Jun 13;177(7):1797–1813.e18. doi: 10.1016/j.cell.2019.04.038 (PMC6579486; doi:10.1016/j.cell.2019.04.038)
Supplement: Table S2. Genes Regulated in a SCAF4 or SCAF8-Dependent Manner, Related to Figures 3, 5, and 6 [file mmc2.xlsx]

## Sheet: Readthrough genes
rank	gene	readthrough ratio	log2 readthrough ratio
1	DPY19L3	22.5403	4.49444
2	MBNL1	17.7561	4.15024
3	ARPC5	16.823	4.07237
4	GAS2L3	14.9753	3.90451
5	SMAD5	14.3166	3.83962
6	JPH1	13.5899	3.76446
7	CDK19	13.1328	3.7151
8	TRIM33	12.6422	3.66018
9	TTC37	12.1259	3.60002
10	KCTD3	11.648	3.54201
11	UST	10.4148	3.38057
12	DCDC2	10.4106	3.37999
13	MBTPS2	10.342	3.37045
14	DDHD1	9.81756	3.29536
15	SMOC1	9.77972	3.28979
16	SMAD2	9.12776	3.19026
17	WASL	8.76325	3.13147
18	QKI	8.59261	3.1031
19	MLLT3	8.55874	3.0974
20	UBE3C	8.51513	3.09003
21	ZNF292	8.13158	3.02354
22	MAP2K4	7.95277	2.99146
23	TBC1D30	7.83567	2.97006
24	SHOC2	7.77872	2.95953
25	PARPBP	7.69182	2.94332
26	SREK1	7.58065	2.92232
27	PRIM2	7.45732	2.89866
28	ATP5O	7.30034	2.86796
29	ARSB	7.29439	2.86679
30	IBTK	7.20462	2.84892
31	UGT8	6.95081	2.79718
32	B3GALT1	6.74851	2.75457
33	SLC7A1	6.60862	2.72435
34	GULP1	6.46686	2.69307
35	AHR	6.31014	2.65767
36	CDC27	6.30141	2.65568
37	SEC23A	6.27945	2.65064
38	C3orf38	6.24152	2.6419
39	PDCD10	6.23692	2.64083
40	PPM1L	6.17763	2.62705
41	APPL1	6.00975	2.5873
42	CDC7	6.00498	2.58616
43	CYP26B1	5.86062	2.55105
44	USP13	5.85987	2.55087
45	ADK	5.72277	2.51671
46	GPR157	5.67853	2.50552
47	UBE2J1	5.63195	2.49363
48	CTPS2	5.61011	2.48803
49	SPRED1	5.58443	2.48141
50	ATP10D	5.50363	2.46038
51	MFSD1	5.50257	2.46011
52	CEP350	5.44586	2.44516
53	NRCAM	5.44539	2.44503
54	FKSG52	5.43626	2.44261
55	KLHL3	5.41188	2.43613
56	COG2	5.38056	2.42776
57	RBM33	5.36506	2.42359
58	CPS1	5.28333	2.40145
59	FAM174B	5.27217	2.3984
60	CORO1C	5.26159	2.3955
61	DTWD1	5.20118	2.37884
62	HELLS	5.19819	2.37801
63	FAM124A	5.14702	2.36374
64	CAMK1D	5.11828	2.35566
65	YPEL2	5.09426	2.34887
66	AFF2	5.09342	2.34863
67	CCNT2	5.08025	2.3449
68	ISOC1	5.06464	2.34046
69	GPR12	5.05462	2.3376
70	ZNF521	5.03481	2.33194
71	RBM27	5.00586	2.32362
72	GAPVD1	4.97991	2.31612
73	SLC35F1	4.9799	2.31612
74	TMTC1	4.97288	2.31408
75	CALM2	4.93287	2.30243
76	PSMD10	4.91444	2.29703
77	SLC39A11	4.89182	2.29037
78	EIF4E	4.88431	2.28816
79	NXT2	4.87905	2.2866
80	SFMBT2	4.84653	2.27695
81	TSN	4.8404	2.27513
82	CHSY3	4.83378	2.27315
83	ZNF711	4.77263	2.25478
84	ERC1	4.7591	2.25069
85	ALX1	4.73887	2.24454
86	PTGER2	4.71396	2.23694
87	ANTXR1	4.6394	2.21394
88	FEM1C	4.62882	2.21064
89	EBF1	4.61538	2.20645
90	CYTH1	4.58557	2.1971
91	PARD3B	4.57375	2.19338
92	PIKFYVE	4.55555	2.18763
93	TNFRSF11A	4.55413	2.18718
94	PALD1	4.55077	2.18611
95	WDR59	4.54936	2.18567
96	PANK1	4.52557	2.1781
97	PTPN11	4.50701	2.17217
98	CELF2	4.48194	2.16412
99	PANX1	4.44235	2.15132
100	MTR	4.40064	2.13771
101	SRBD1	4.38455	2.13243
102	SORL1	4.37768	2.13017
103	ERCC6L2	4.37037	2.12776
104	ALMS1	4.37012	2.12767
105	PTER	4.31594	2.10968
106	GUCD1	4.27127	2.09467
107	HTT	4.26706	2.09324
108	KIAA1549	4.21622	2.07595
109	SKAP2	4.21575	2.07579
110	ALDH1A2	4.21417	2.07525
111	AP2A2	4.1713	2.0605
112	SMARCAD1	4.16392	2.05794
113	NUFIP2	4.15748	2.05571
114	NUDT19	4.15372	2.05441
115	PARVA	4.14743	2.05222
116	AFAP1	4.12036	2.04277
117	MAPK1	4.08187	2.02923
118	RAB3IP	4.07096	2.02537
119	VAPB	4.06622	2.02369
120	GTF2A1	4.06527	2.02335
121	NHLRC2	4.04902	2.01757
122	CNTNAP3	4.03821	2.01372
123	PTPRU	4.03717	2.01334
124	TNKS	4.03665	2.01316
125	TXNRD1	4.02752	2.00989
126	XPO6	4.00129	2.00047
127	LBR	4.00109	2.00039
128	SLK	3.99411	1.99787
129	LRRC58	3.99019	1.99646
130	RBM41	3.96737	1.98818
131	SCAF4	3.92327	1.97206
132	MAN1A1	3.92188	1.97154
133	MYEF2	3.91679	1.96967
134	PDCD6IP	3.90339	1.96473
135	TIPARP	3.86316	1.94978
136	SKIL	3.85964	1.94847
137	ZZZ3	3.85756	1.94769
138	EPB41L2	3.84336	1.94237
139	IPO8	3.84065	1.94135
140	C16orf52	3.83874	1.94063
141	IGF1R	3.8288	1.93689
142	TMEM106B	3.8237	1.93497
143	OXR1	3.81717	1.9325
144	CASP7	3.80088	1.92633
145	FTO	3.79364	1.92358
146	NOVA1	3.78946	1.92199
147	FEM1B	3.78863	1.92168
148	TSNAX	3.77923	1.91809
149	MID1	3.77087	1.9149
150	CPEB2	3.761	1.91112
151	CCDC50	3.75995	1.91071
152	FBN1	3.75019	1.90696
153	SLC7A11	3.74463	1.90482
154	PPP4R4	3.73988	1.90299
155	ARHGAP11A	3.73965	1.9029
156	RFK	3.70937	1.89117
157	PPP1R12A	3.70333	1.88882
158	RBM26	3.70046	1.8877
159	BOD1	3.66453	1.87363
160	ADD3	3.64743	1.86688
161	TAPT1	3.63386	1.8615
162	MAP4K4	3.63292	1.86113
163	GFRA1	3.62652	1.85858
164	USP32	3.62268	1.85706
165	UCK2	3.6168	1.85471
166	ZNF622	3.61365	1.85345
167	RGS4	3.6064	1.85056
168	ALG13	3.6046	1.84984
169	CCDC6	3.584	1.84157
170	SFT2D1	3.57743	1.83892
171	GPRIN3	3.56824	1.83521
172	CDK8	3.54377	1.82528
173	ARHGAP17	3.5341	1.82134
174	NPM1	3.52733	1.81858
175	SRP72	3.49679	1.80603
176	DPYSL3	3.49359	1.80471
177	LAPTM4B	3.46855	1.79433
178	SUGT1	3.4651	1.7929
179	ASPH	3.44895	1.78616
180	AP3B1	3.44552	1.78472
181	SPTBN1	3.4398	1.78232
182	SERBP1	3.43324	1.77957
183	KLHL31	3.42337	1.77542
184	MMADHC	3.41536	1.77204
185	ZNF148	3.40695	1.76848
186	CHML	3.40002	1.76554
187	METTL4	3.39706	1.76429
188	GMPS	3.39673	1.76415
189	PXDN	3.38652	1.7598
190	CNTLN	3.38525	1.75926
191	USP12	3.38402	1.75874
192	USP46	3.38097	1.75744
193	KLF12	3.38026	1.75713
194	NDUFA9	3.33773	1.73887
195	EPHA4	3.33186	1.73633
196	NAT8L	3.32831	1.73479
197	SENP7	3.32791	1.73462
198	SUB1	3.3274	1.7344
199	ARID5B	3.32613	1.73384
200	C16orf72	3.31076	1.72716
201	ZEB2	3.29231	1.7191
202	TMEM2	3.29058	1.71834
203	DYRK2	3.28622	1.71643
204	TMEM170B	3.28314	1.71508
205	CYB5R4	3.27686	1.71232
206	MBD2	3.27406	1.71108
207	DICER1	3.26443	1.70683
208	TMEM260	3.25926	1.70454
209	EN2	3.24118	1.69652
210	PPP2R5E	3.23518	1.69384
211	KIAA1324L	3.22277	1.6883
212	TIAM1	3.21615	1.68534
213	FGF13	3.21503	1.68483
214	TIGAR	3.2134	1.6841
215	GARS	3.20666	1.68107
216	ANKRD50	3.19906	1.67765
217	ETNK1	3.19533	1.67597
218	PTBP2	3.19211	1.67451
219	ACSL3	3.18917	1.67318
220	ZMAT3	3.18838	1.67282
221	RPL41	3.18686	1.67213
222	NFATC1	3.18524	1.6714
223	SDHAF3	3.18243	1.67013
224	MCTP2	3.18232	1.67008
225	LMCD1	3.1813	1.66962
226	CENPC	3.17875	1.66846
227	PMP22	3.16927	1.66415
228	EFNA5	3.16874	1.66391
229	TCF4	3.15724	1.65866
230	ATP9A	3.15407	1.65722
231	MED13L	3.14994	1.65532
232	STXBP5	3.14112	1.65128
233	VPS13A	3.13629	1.64906
234	MECOM	3.12696	1.64476
235	BACE2	3.12573	1.64419
236	BLOC1S5	3.12447	1.64361
237	STK39	3.12372	1.64327
238	TFDP1	3.12195	1.64245
239	OPHN1	3.11532	1.63938
240	VPS53	3.11471	1.6391
241	TBK1	3.11136	1.63755
242	FLRT3	3.10879	1.63635
243	EPG5	3.10006	1.63229
244	ASB7	3.09104	1.62809
245	NPTN	3.09001	1.62761
246	EDEM3	3.07573	1.62093
247	TRIQK	3.06281	1.61485
248	HAUS3	3.06088	1.61395
249	WWC2	3.05525	1.61129
250	PERP	3.05275	1.61011
251	TRPS1	3.05134	1.60944
252	PKP4	3.04876	1.60822
253	MCM9	3.04295	1.60547
254	RAD54B	3.03906	1.60363
255	CCDC91	3.03839	1.60331
256	B3GNT2	3.03054	1.59958
257	NRN1	3.02142	1.59523
258	ERI3	3.02076	1.59491
259	PTPN13	3.01601	1.59264
260	TTC7B	3.01471	1.59202
261	TBL1X	3.0135	1.59144
262	PRKD1	3.00984	1.58969
263	C18orf25	3.00853	1.58906
264	RPS6KL1	3.0023	1.58607
265	SMARCA2	3.00079	1.58534
266	SLC39A9	2.99971	1.58482
267	CREB3L2	2.99921	1.58458
268	INTU	2.9953	1.5827
269	FBXO22	2.99347	1.58182
270	USP10	2.98654	1.57847
271	AMD1	2.98418	1.57733
272	PRKAA2	2.98364	1.57707
273	NEK1	2.9834	1.57696
274	THRB	2.97823	1.57446
275	PDGFC	2.97685	1.57378
276	BUD13	2.97427	1.57254
277	GUCY1A2	2.97133	1.57111
278	TRAK2	2.96161	1.56638
279	LRP6	2.96046	1.56582
280	ZNF516	2.95682	1.56405
281	ROCK1	2.95527	1.56329
282	ZFAND5	2.94852	1.55999
283	PDLIM5	2.94639	1.55895
284	ANK2	2.94544	1.55848
285	ASXL2	2.9452	1.55837
286	RNF217	2.94193	1.55676
287	HACE1	2.94071	1.55617
288	KIT	2.93292	1.55234
289	IST1	2.9315	1.55164
290	STXBP6	2.91886	1.5454
291	TWSG1	2.91003	1.54104
292	PIR	2.90921	1.54063
293	DYRK1A	2.90712	1.53959
294	KIAA0556	2.89712	1.53462
295	DOCK4	2.89669	1.5344
296	PGRMC2	2.89332	1.53272
297	SLC35B4	2.8922	1.53217
298	CACNA2D1	2.87364	1.52288
299	PRRX1	2.86988	1.52099
300	CEP164	2.86829	1.52019
301	SNX7	2.85396	1.51297
302	MITF	2.85047	1.5112
303	FAT4	2.84799	1.50995
304	NUS1	2.84475	1.5083
305	CNOT6L	2.84348	1.50766
306	DIAPH2	2.83877	1.50527
307	KSR2	2.83272	1.50219
308	VGLL3	2.83269	1.50217
309	ANK3	2.81252	1.49186
310	COL21A1	2.80851	1.48981
311	SLCO3A1	2.80333	1.48714
312	SESN1	2.80191	1.48641
313	TSC22D2	2.79862	1.48472
314	TRIM9	2.79162	1.4811
315	DAB2IP	2.78594	1.47816
316	RSU1	2.77444	1.4722
317	PAPD4	2.77147	1.47065
318	UTRN	2.76703	1.46834
319	HS2ST1	2.7658	1.4677
320	CDK5RAP2	2.76507	1.46732
321	NR1D2	2.76445	1.46699
322	ASNS	2.76375	1.46662
323	SUCO	2.75668	1.46293
324	CAND1	2.75449	1.46178
325	CSRP2BP	2.75412	1.46159
326	GTF2H2	2.74441	1.45649
327	TSPAN6	2.73741	1.45281
328	ZFHX4	2.73635	1.45225
329	HK1	2.73545	1.45178
330	BICC1	2.73534	1.45172
331	CYLD	2.7321	1.45001
332	SRSF5	2.72806	1.44788
333	VEGFC	2.72798	1.44783
334	TFAM	2.72503	1.44627
335	RALGPS2	2.71944	1.44331
336	NFIA	2.71728	1.44216
337	L3MBTL3	2.71672	1.44187
338	PAWR	2.71573	1.44134
339	ATP6V0A2	2.71366	1.44024
340	LMO7	2.70774	1.43709
341	CPEB4	2.7063	1.43632
342	MSI2	2.70455	1.43539
343	ACER3	2.70086	1.43342
344	LPIN1	2.69806	1.43192
345	PPARGC1B	2.6973	1.43151
346	EDIL3	2.69478	1.43017
347	TACC2	2.6944	1.42997
348	NACA2	2.69338	1.42942
349	SNX13	2.6933	1.42938
350	RAB18	2.69027	1.42775
351	RUNX1	2.68905	1.4271
352	EPHA7	2.68366	1.4242
353	ROBO2	2.6813	1.42293
354	ARID1B	2.68097	1.42276
355	RAB40AL	2.68014	1.42231
356	DESI2	2.67555	1.41984
357	FAM98A	2.67187	1.41785
358	CHEK1	2.66667	1.41504
359	ACTL8	2.66028	1.41158
360	CNOT4	2.65984	1.41134
361	ZC3H12C	2.6591	1.41094
362	XRN1	2.65546	1.40896
363	APP	2.65176	1.40695
364	YIPF6	2.64763	1.4047
365	SF3B3	2.6475	1.40463
366	INPP4B	2.64687	1.40429
367	CUTC	2.64241	1.40186
368	DCUN1D2	2.6415	1.40136
369	G3BP1	2.63936	1.40019
370	RTN4	2.63588	1.39829
371	TNFAIP8	2.63046	1.39531
372	ITPRIPL1	2.62902	1.39453
373	SYNE3	2.62418	1.39187
374	PJA2	2.6172	1.38802
375	TTC27	2.61417	1.38635
376	PTGFRN	2.61131	1.38477
377	GXYLT1	2.61122	1.38472
378	CCSER2	2.61068	1.38443
379	STIM2	2.60535	1.38148
380	GOLGA4	2.60489	1.38122
381	TET2	2.60484	1.3812
382	VPS50	2.60027	1.37866
383	SLAIN1	2.5988	1.37784
384	PRR15	2.59844	1.37765
385	EYA1	2.59623	1.37642
386	DOCK1	2.5931	1.37468
387	RNF103	2.58763	1.37163
388	LRIG2	2.58497	1.37015
389	BRIP1	2.58289	1.36899
390	KCNK1	2.57368	1.36383
391	CERS6	2.56188	1.3572
392	CDK14	2.55606	1.35392
393	CLIP4	2.554	1.35276
394	RXRA	2.54933	1.35012
395	SLC36A4	2.54904	1.34995
396	UBE2V2	2.54785	1.34928
397	SLC16A7	2.54536	1.34787
398	INTS7	2.5452	1.34778
399	FAXC	2.54353	1.34683
400	STS	2.53762	1.34348
401	PDZD8	2.53632	1.34273
402	AASS	2.53178	1.34015
403	FNIP2	2.53162	1.34006
404	PRCC	2.53113	1.33978
405	CD2AP	2.52962	1.33892
406	LYPD6	2.52503	1.3363
407	RASEF	2.52366	1.33551
408	SNCA	2.52044	1.33367
409	ZFX	2.5164	1.33136
410	SYNE1	2.50914	1.32719
411	UBE3D	2.50553	1.32511
412	HMGCS1	2.50252	1.32338
413	POLR3B	2.50235	1.32328
414	RPS6KC1	2.50026	1.32208
415	PARN	2.4986	1.32112
416	ODF2L	2.49615	1.31971
417	CYBRD1	2.49245	1.31756
418	C12orf49	2.49241	1.31754
419	TMEM135	2.49025	1.31629
420	LPGAT1	2.48928	1.31573
421	SPRY2	2.48787	1.31491
422	RPS6KA6	2.48773	1.31483
423	IFIT5	2.48486	1.31317
424	DACH1	2.48387	1.31259
425	OSBPL3	2.48264	1.31187
426	LAMC1	2.48149	1.31121
427	KIAA1462	2.48144	1.31118
428	KLF3	2.4794	1.30999
429	RPAP2	2.47714	1.30867
430	TMEM187	2.47598	1.308
431	KCNMB4	2.47463	1.30722
432	EFCAB11	2.46841	1.30358
433	GNAQ	2.46805	1.30337
434	ARHGAP20	2.46799	1.30333
435	SMARCA5	2.46535	1.30179
436	MME	2.46535	1.30179
437	ZNF462	2.46526	1.30174
438	EPHA3	2.46493	1.30154
439	GPC4	2.4641	1.30106
440	LCA5	2.4618	1.29971
441	FZD3	2.46115	1.29933
442	MAP4K3	2.45644	1.29657
443	ADAMTS17	2.45422	1.29527
444	PSD3	2.45285	1.29446
445	TAF4B	2.44975	1.29263
446	METTL8	2.44709	1.29107
447	MALT1	2.44704	1.29104
448	WDHD1	2.44559	1.29019
449	PAX3	2.44063	1.28726
450	XRCC4	2.44015	1.28697
451	USP6NL	2.4387	1.28611
452	ARFGEF3	2.43797	1.28568
453	ZNRF1	2.43733	1.2853
454	TBC1D16	2.43502	1.28393
455	TMEFF2	2.43295	1.28271
456	TENM4	2.42827	1.27993
457	SH3BGRL2	2.42721	1.2793
458	RASA3	2.42689	1.27911
459	APMAP	2.42259	1.27655
460	PTPRJ	2.42209	1.27625
461	SPTSSB	2.41935	1.27462
462	HEG1	2.41824	1.27396
463	MB21D2	2.41493	1.27198
464	SND1	2.40816	1.26793
465	DISC1	2.40753	1.26755
466	CHMP2B	2.40551	1.26634
467	ZADH2	2.40414	1.26552
468	IRS2	2.4012	1.26375
469	SLC22A15	2.40064	1.26342
470	TBC1D1	2.39655	1.26096
471	PROX1	2.3947	1.25984
472	CCNJL	2.39153	1.25794
473	SLC35D2	2.38773	1.25564
474	ARNTL2	2.38413	1.25346
475	LYPD1	2.38404	1.25341
476	LRRC8B	2.38288	1.25271
477	SGOL2	2.37709	1.2492
478	LMO4	2.37597	1.24851
479	RRM1	2.37565	1.24832
480	BARD1	2.37318	1.24682
481	ADIPOR2	2.37286	1.24663
482	NSUN3	2.37103	1.24551
483	CENPI	2.36869	1.24409
484	PCDH7	2.36842	1.24393
485	MCCC2	2.3683	1.24385
486	CYCS	2.36767	1.24347
487	NEBL	2.36597	1.24243
488	SLC4A4	2.36555	1.24218
489	FOXP1	2.36436	1.24145
490	FAM107B	2.36422	1.24137
491	MET	2.36407	1.24127
492	PIGK	2.36358	1.24097
493	MED17	2.35994	1.23875
494	LEPROT	2.35947	1.23846
495	NFRKB	2.35776	1.23742
496	IPO11	2.35319	1.23462
497	FAM155B	2.35165	1.23367
498	SPIN1	2.35163	1.23366
499	SPTLC1	2.35133	1.23348
500	NENF	2.34825	1.23159
501	RNGTT	2.34636	1.23043
502	TFPI2	2.34627	1.23037
503	GBE1	2.34323	1.2285
504	GEM	2.34191	1.22769
505	SDK1	2.33806	1.22531
506	CD109	2.33491	1.22337
507	HERPUD2	2.32797	1.21908
508	FGFR1OP	2.32759	1.21884
509	PTCHD1	2.3261	1.21791
510	C2CD5	2.32592	1.2178
511	RAB11A	2.32515	1.21732
512	RAD21	2.32193	1.21532
513	MPDZ	2.3216	1.21512
514	ANOS1	2.31487	1.21093
515	TXNDC16	2.31359	1.21013
516	C11orf30	2.30894	1.20723
517	DR1	2.30399	1.20414
518	TDRD3	2.30073	1.20209
519	PITX1	2.29657	1.19948
520	EIF3H	2.29641	1.19938
521	ANKRD29	2.29361	1.19762
522	ATG4C	2.28793	1.19405
523	GABBR2	2.28629	1.19301
524	MAP3K7	2.28461	1.19195
525	KLHL15	2.28444	1.19184
526	MED30	2.2837	1.19137
527	MTX3	2.28349	1.19124
528	KIF21A	2.27573	1.18633
529	NFKBIZ	2.274	1.18523
530	NACC2	2.26811	1.18149
531	LIMS3	2.26296	1.17821
532	LIMS3L	2.26203	1.17762
533	STXBP4	2.26056	1.17668
534	TMX4	2.25835	1.17527
535	ANKS6	2.25295	1.17181
536	CRISPLD1	2.25295	1.17181
537	ZDHHC14	2.24687	1.16792
538	NDFIP2	2.24623	1.16751
539	SPATA5	2.24235	1.16501
540	CSRNP3	2.24198	1.16477
541	SPTSSA	2.2388	1.16273
542	LHFP	2.23768	1.162
543	LARP4B	2.23621	1.16105
544	UBR1	2.23573	1.16075
545	TNIK	2.2352	1.1604
546	CD274	2.22952	1.15673
547	CDH2	2.22714	1.15519
548	CEP70	2.22548	1.15412
549	TMEM161B	2.22384	1.15305
550	RNF144B	2.22297	1.15249
551	SLC6A15	2.21997	1.15054
552	RIMS3	2.21978	1.15042
553	RCAN1	2.21671	1.14842
554	WDR11	2.21625	1.14812
555	ENOPH1	2.21381	1.14653
556	MELK	2.21362	1.14641
557	MEIS1	2.21253	1.1457
558	CLCN5	2.20643	1.14172
559	RAMP1	2.20382	1.14
560	PSMB1	2.20083	1.13805
561	CASP8	2.19992	1.13745
562	SLC39A10	2.1964	1.13514
563	2006-03-01	2.19564	1.13464
564	SPOCK1	2.19393	1.13352
565	KAT6A	2.19275	1.13274
566	C16orf87	2.19167	1.13203
567	CEP120	2.19124	1.13175
568	VPS13C	2.18998	1.13092
569	LIPG	2.18519	1.12776
570	GPHN	2.18198	1.12564
571	VMA21	2.17895	1.12363
572	FBXO4	2.17687	1.12226
573	TXNL1	2.17538	1.12127
574	CEP85L	2.17417	1.12046
575	BRD4	2.17401	1.12036
576	PTGFR	2.16564	1.11479
577	METTL15	2.1629	1.11297
578	CBLB	2.16159	1.11209
579	IRF4	2.1615	1.11203
580	FASTKD2	2.16035	1.11126
581	MXRA7	2.1589	1.1103
582	C10orf55	2.15885	1.11026
583	TNFRSF21	2.15823	1.10985
584	BTF3L4	2.1573	1.10923
585	MED28	2.15704	1.10905
586	CHIC1	2.15573	1.10818
587	FDX1	2.15545	1.10799
588	KDM4C	2.1549	1.10762
589	FRMPD4	2.15357	1.10673
590	BTBD3	2.1439	1.10024
591	BMS1	2.14367	1.10008
592	CWC22	2.14278	1.09948
593	SMC6	2.14131	1.09849
594	SH3RF1	2.1411	1.09835
595	TRIP12	2.13985	1.09751
596	CDKAL1	2.13893	1.09689
597	MARS2	2.13761	1.096
598	FOXO3	2.13735	1.09583
599	ALG10B	2.13673	1.0954
600	PLAG1	2.13469	1.09402
601	NEK7	2.13029	1.09105
602	ORC6	2.12933	1.0904
603	ZNF326	2.12663	1.08857
604	TCF7L2	2.12606	1.08818
605	FAM221A	2.12286	1.08601
606	CHD7	2.11803	1.08272
607	ISM1	2.1177	1.0825
608	FBXO7	2.11655	1.08172
609	ZNF330	2.11342	1.07958
610	RIPK2	2.11251	1.07896
611	CTDP1	2.10844	1.07618
612	PKIB	2.10782	1.07575
613	FBXW11	2.10716	1.0753
614	SCYL2	2.10646	1.07482
615	ALDOB	2.10633	1.07473
616	VGLL4	2.10256	1.07215
617	POLA1	2.10203	1.07179
618	LARS2	2.10107	1.07113
619	ANO5	2.10084	1.07097
620	TAF2	2.10034	1.07063
621	MTDH	2.09955	1.07008
622	DTL	2.09914	1.0698
623	PHLPP1	2.09764	1.06877
624	RTKN2	2.09692	1.06827
625	ABCC1	2.09678	1.06818
626	VLDLR	2.09659	1.06804
627	PRKRIR	2.09632	1.06786
628	IRF2BP2	2.09049	1.06384
629	TRAPPC8	2.09025	1.06368
630	NCALD	2.08738	1.06169
631	SCD5	2.08673	1.06125
632	GFPT1	2.08614	1.06083
633	C15orf41	2.08568	1.06052
634	LYPD6B	2.08564	1.06049
635	EMP1	2.08398	1.05934
636	TWIST2	2.08178	1.05782
637	GLI3	2.07989	1.05651
638	SLAIN2	2.07949	1.05623
639	ARHGEF12	2.07915	1.05599
640	TRAM1	2.07894	1.05585
641	GCLC	2.07746	1.05482
642	HDHD1	2.07732	1.05472
643	TMTC3	2.0768	1.05436
644	CNST	2.07638	1.05407
645	SLC30A6	2.07477	1.05295
646	CENPF	2.07465	1.05287
647	SFT2D2	2.07418	1.05254
648	CNTNAP3B	2.07414	1.05251
649	TBC1D15	2.07364	1.05217
650	ETFA	2.07347	1.05205
651	SLC38A1	2.07337	1.05198
652	DIAPH3	2.07315	1.05182
653	MICAL2	2.07094	1.05028
654	CEP44	2.06833	1.04847
655	PIP4K2A	2.06803	1.04826
656	CYP4V2	2.06592	1.04678
657	TBC1D5	2.0651	1.04621
658	C5orf30	2.06508	1.0462
659	PAG1	2.06459	1.04586
660	RPS6KA5	2.06328	1.04494
661	NTN1	2.06233	1.04428
662	OXCT1	2.06113	1.04344
663	LCLAT1	2.05987	1.04256
664	ONECUT2	2.05759	1.04096
665	FBN2	2.05568	1.03962
666	FAM174A	2.05444	1.03875
667	DISP1	2.04728	1.03371
668	AHNAK2	2.04644	1.03312
669	ATF6	2.04584	1.0327
670	GNG11	2.04571	1.0326
671	CEP170	2.04564	1.03256
672	DPY19L2	2.04553	1.03248
673	SACS	2.04546	1.03242
674	DNAL4	2.04349	1.03104
675	DCAF5	2.04234	1.03022
676	PHTF2	2.04176	1.02981
677	ZNF718	2.03568	1.02551
678	MDM4	2.03478	1.02487
679	UBASH3B	2.03245	1.02322
680	QPCT	2.03093	1.02214
681	SS18	2.03025	1.02166
682	ABL1	2.03008	1.02154
683	SATB2	2.0292	1.02091
684	UTP18	2.02791	1.01999
685	PIBF1	2.02767	1.01982
686	WAC	2.02535	1.01817
687	FAM171A1	2.02473	1.01773
688	HIATL1	2.0246	1.01763
689	SLC2A13	2.02181	1.01565
690	ARHGEF28	2.0216	1.0155
691	GLRX5	2.01836	1.01318
692	PRDM13	2.01766	1.01268
693	NALCN	2.01756	1.01261
694	GALNT13	2.017	1.01221
695	ATRNL1	2.01538	1.01105
696	BARX2	2.00973	1.007
697	TRIM71	2.0091	1.00655
698	SHQ1	2.00765	1.0055
699	AMOTL1	2.00706	1.00509
700	TM9SF2	2.00694	1.005
701	CDC73	2.00578	1.00416
702	TMEM126A	2.00361	1.0026
703	C12orf4	2.00347	1.0025
704	GLYATL2	2.00298	1.00215
705	FGF9	2.00005	1.00004
706	UBE2G2	1.99308	0.994997
707	UAP1	1.99275	0.994763
708	U2SURP	1.99065	0.993242
709	RABL3	1.9898	0.992624
710	CTIF	1.98861	0.991757
711	CEP128	1.98778	0.991159
712	MAL2	1.98777	0.99115
713	NCK1	1.98737	0.990858
714	TCAF2	1.9866	0.990299
715	CYR61	1.98545	0.989463
716	SCARA5	1.98486	0.989038
717	RAD23B	1.98469	0.988916
718	CLIC5	1.98367	0.988175
719	ATG5	1.981	0.98623
720	C1orf21	1.98064	0.985963
721	NRG2	1.97674	0.983126
722	KCNG3	1.97575	0.982404
723	SEPSECS	1.97566	0.982333
724	SEC63	1.97524	0.982028
725	SMAD6	1.97489	0.981776
726	MFHAS1	1.97489	0.981771
727	FAM114A2	1.97411	0.981202
728	H2AFY	1.97384	0.981006
729	XPNPEP3	1.96953	0.97785
730	EPDR1	1.96776	0.976555
731	SLIT2	1.96729	0.976212
732	MAMLD1	1.96692	0.975936
733	PRDM6	1.96491	0.974465
734	GATA3	1.9602	0.971003
735	TJP1	1.95971	0.970643
736	RAB28	1.95964	0.970589
737	PINX1	1.95939	0.970405
738	FLVCR1	1.95701	0.968654
739	PARP12	1.95665	0.968388
740	ASCC1	1.95405	0.966466
741	WASF1	1.95331	0.965918
742	MFF	1.95244	0.965278
743	LMNB1	1.95152	0.964602
744	TBL1XR1	1.94437	0.959303
745	SEC62	1.94348	0.958642
746	PCGF5	1.94118	0.956931
747	CPSF2	1.94001	0.956065
748	HACD1	1.93989	0.955978
749	CEPT1	1.93954	0.955713
750	TM9SF3	1.93904	0.955341
751	TBC1D22A	1.93702	0.953839
752	CLASP2	1.93665	0.953565
753	CREB5	1.93544	0.952659
754	TBC1D32	1.93476	0.952155
755	DNAJB6	1.93475	0.95215
756	KIAA0368	1.93413	0.951686
757	MBD5	1.93332	0.951078
758	HTRA1	1.93103	0.949374
759	YAP1	1.93071	0.949128
760	FAT1	1.93026	0.948798
761	EBF2	1.92567	0.945363
762	APLP2	1.92549	0.945223
763	PARD3	1.92511	0.944937
764	CACNA2D3	1.92476	0.944677
765	DDX10	1.92314	0.943464
766	SEPHS1	1.92202	0.942624
767	ZNF426	1.92058	0.941539
768	SASH1	1.91881	0.940215
769	REPS2	1.91696	0.93882
770	TLE1	1.91602	0.938113
771	SLC35F2	1.91571	0.937876
772	TMEM117	1.91488	0.937254
773	MXI1	1.9132	0.935984
774	HIVEP1	1.91288	0.935748
775	COPS2	1.91189	0.935001
776	SNAP91	1.91025	0.93376
777	SNX18	1.9101	0.933644
778	CAB39	1.90911	0.932901
779	NSRP1	1.90907	0.93287
780	MYBL2	1.90847	0.932417
781	SLC25A28	1.9081	0.932137
782	PURG	1.90799	0.932054
783	BUB3	1.90774	0.931863
784	EPT1	1.90735	0.931572
785	DPYSL2	1.90627	0.930751
786	USP25	1.90558	0.930229
787	AKAP6	1.90117	0.926884
788	RPAP3	1.901	0.926759
789	DERA	1.8989	0.92516
790	BCL2	1.89821	0.924638
791	SYT14	1.89699	0.923713
792	SP3	1.89693	0.923666
793	LSM3	1.89667	0.923469
794	FUBP1	1.89526	0.922399
795	GLRX3	1.89374	0.92124
796	CRK	1.89238	0.920199
797	ACSL6	1.89084	0.919029
798	RBM47	1.88973	0.918184
799	PGM2L1	1.88693	0.916041
800	FUT8	1.88592	0.91527
801	STAM	1.88549	0.914941
802	PPIL6	1.88133	0.911754
803	SEMA3C	1.88127	0.911707
804	NNT	1.87949	0.910338
805	RNF115	1.87877	0.909788
806	PPP3CA	1.87867	0.90971
807	RBMS1	1.87815	0.909311
808	BICD2	1.87797	0.909175
809	CDC42EP3	1.87632	0.907909
810	SH3GL2	1.87176	0.904396
811	SEL1L	1.86933	0.902524
812	ADGRG6	1.86802	0.901508
813	SLITRK5	1.86733	0.900976
814	ZDHHC21	1.86671	0.900499
815	UBA2	1.86501	0.899182
816	SH3GL3	1.86417	0.898537
817	NUDT9	1.86372	0.898186
818	LPAR3	1.86299	0.897623
819	SIX4	1.86132	0.896324
820	BRCA2	1.86066	0.895815
821	SSBP2	1.85889	0.894443
822	ARMC8	1.85881	0.89438
823	GLIS3	1.85771	0.893525
824	AGO4	1.8575	0.893364
825	RPN1	1.85734	0.893237
826	PTPRF	1.85729	0.8932
827	MLK4	1.85689	0.892888
828	PPIA	1.85642	0.892524
829	SH3GLB1	1.85427	0.890851
830	TSEN15	1.85416	0.890768
831	SHC4	1.85244	0.889424
832	WDR3	1.85206	0.88913
833	LINGO1	1.8516	0.888771
834	ROR1	1.85152	0.888707
835	FBXO8	1.85019	0.887673
836	NRIP1	1.85002	0.88754
837	ZNF608	1.8482	0.88612
838	VAV3	1.84602	0.88442
839	PPAP2B	1.84602	0.884419
840	SPSB1	1.84543	0.883955
841	FKBP7	1.84472	0.883402
842	MYO1B	1.84298	0.88204
843	RPP30	1.84243	0.88161
844	PREX2	1.84208	0.881334
845	PPP1R15B	1.84063	0.880196
846	GPAM	1.84055	0.880134
847	BZW2	1.84	0.879703
848	ZEB1	1.83984	0.879583
849	E2F3	1.83948	0.879295
850	HIVEP2	1.83854	0.878562
851	RNF135	1.83824	0.878321
852	KCNAB2	1.83668	0.8771
853	DNMBP	1.83638	0.876863
854	PYGO1	1.83547	0.876153
855	FMN2	1.83408	0.875054
856	PIK3R1	1.83285	0.874087
857	USP38	1.83088	0.87254
858	CHN2	1.83008	0.871905
859	CTSC	1.82869	0.87081
860	TMEM144	1.82851	0.870668
861	STK26	1.82758	0.869932
862	BTG1	1.82533	0.868161
863	MKL2	1.82513	0.867999
864	APTX	1.82408	0.867168
865	ARHGEF7	1.82402	0.867121
866	TXLNB	1.82299	0.86631
867	RASGEF1B	1.82251	0.865927
868	PPM1A	1.82131	0.864973
869	FOXO1	1.81898	0.863128
870	NEIL3	1.81789	0.862268
871	IKZF2	1.8175	0.861956
872	KITLG	1.81627	0.860981
873	ZNF76	1.81564	0.860478
874	ATAD2B	1.81534	0.860242
875	C1orf27	1.81456	0.859619
876	RPS29	1.81414	0.859288
877	SUSD6	1.81396	0.859141
878	GABARAPL1	1.81378	0.859002
879	KBTBD8	1.81378	0.859001
880	SNAP23	1.81327	0.858595
881	LIN9	1.81326	0.858589
882	DENND5B	1.81062	0.856487
883	ERGIC1	1.81053	0.856415
884	ARHGEF10L	1.80952	0.85561
885	THSD1	1.80675	0.8534
886	STK33	1.80578	0.852622
887	SIM1	1.80504	0.852034
888	PRSS12	1.80298	0.850379
889	FAM91A1	1.80291	0.850324
890	PTPRD	1.80262	0.850094
891	C21orf91	1.80203	0.849625
892	HIBADH	1.80063	0.848505
893	SMS	1.79931	0.847441
894	TMED2	1.79861	0.846884
895	COA7	1.79758	0.846053
896	INSM1	1.79747	0.845969
897	DDX31	1.79738	0.845896
898	STX3	1.79705	0.845628
899	DST	1.79702	0.84561
900	VAX1	1.79656	0.845236
901	TK2	1.79523	0.844172
902	NRP1	1.79522	0.844158
903	LPIN2	1.79288	0.842277
904	TAB3	1.7927	0.842135
905	CBLL1	1.79197	0.841548
906	HTR7	1.79173	0.841357
907	CLDN1	1.79009	0.840036
908	CACHD1	1.78998	0.839947
909	C1D	1.78985	0.839837
910	PITPNB	1.78823	0.838535
911	SOD2	1.7857	0.836489
912	TPBG	1.78278	0.834129
913	EMB	1.78235	0.833784
914	PLXNB1	1.78205	0.833536
915	HMGN3	1.78066	0.832408
916	CASP3	1.78061	0.832368
917	NT5DC3	1.78036	0.832165
918	PLS3	1.77986	0.831763
919	TBC1D4	1.77883	0.830926
920	SLMAP	1.77623	0.828818
921	DROSHA	1.77474	0.827605
922	AARD	1.77361	0.826686
923	QSOX1	1.77261	0.825876
924	GALNT3	1.77257	0.825843
925	GATA6	1.77206	0.825431
926	JADE3	1.77168	0.82512
927	CLEC16A	1.77045	0.824114
928	IRF2	1.77	0.823749
929	ROBO1	1.7692	0.8231
930	ZNF550	1.76821	0.822291
931	TSHZ1	1.76792	0.822054
932	CNTN1	1.76686	0.821186
933	NDFIP1	1.76663	0.821002
934	RAB11FIP2	1.76551	0.820083
935	RALGAPA1	1.76526	0.819881
936	MRRF	1.76254	0.817656
937	TNS3	1.76145	0.816762
938	ITGA8	1.76137	0.816698
939	TMX3	1.75942	0.815096
940	SF3B1	1.75926	0.814966
941	BRWD3	1.7589	0.814677
942	CSNK1G3	1.75793	0.813876
943	TULP4	1.7569	0.813029
944	PDE4D	1.75673	0.812889
945	TNFRSF17	1.75637	0.812595
946	BCL11A	1.75543	0.811822
947	MMS22L	1.75516	0.811599
948	MSL2	1.75398	0.810635
949	LNX2	1.75339	0.810147
950	PRKCH	1.7527	0.809577
951	NF1	1.75122	0.808357
952	KIAA1468	1.75087	0.808076
953	SCML2	1.75023	0.807541
954	KIAA1024	1.74976	0.807153
955	KHDRBS3	1.74943	0.806881
956	GPATCH2	1.74765	0.80542
957	FBXL5	1.74473	0.803
958	AUTS2	1.74414	0.802519
959	EPS8	1.74309	0.801645
960	DUSP6	1.74291	0.801495
961	POT1	1.74235	0.801033
962	SPOP	1.74069	0.799662
963	KCNK2	1.74058	0.799569
964	CHSY1	1.74043	0.79944
965	CAV1	1.73961	0.798766
966	ADAMTS6	1.73867	0.797987
967	CXXC4	1.73743	0.796958
968	C12orf66	1.73599	0.795762
969	KDM4B	1.73556	0.795399
970	YTHDC2	1.73548	0.795332
971	ZNF589	1.73494	0.794888
972	ZNF107	1.73401	0.794113
973	NCK2	1.73392	0.794039
974	SIPA1L1	1.73105	0.791647
975	TIAL1	1.73068	0.791336
976	RGPD5	1.73061	0.791277
977	MPC2	1.72995	0.790729
978	NFATC2	1.72907	0.79
979	RICTOR	1.72891	0.789867
980	RRP36	1.72782	0.788951
981	STAU2	1.72313	0.785032
982	ZFYVE27	1.72307	0.784982
983	DZIP1L	1.72271	0.784684
984	LYSMD2	1.72226	0.784303
985	PPA2	1.72219	0.784241
986	RBMS3	1.72194	0.784033
987	HECA	1.72183	0.783946
988	REPS1	1.72159	0.783739
989	GPD1L	1.71899	0.781564
990	ATP13A3	1.7159	0.778964
991	CLHC1	1.7157	0.7788
992	ZNF510	1.71566	0.778766
993	IGSF11	1.71532	0.778474
994	ZNF606	1.71507	0.778271
995	ADAMTS15	1.71485	0.778085
996	TCEB3CL2	1.71446	0.777754
997	ADGRV1	1.71279	0.776349
998	PPP1R14C	1.7117	0.775427
999	ETV6	1.71141	0.775186
1000	DMRTA1	1.71	0.773996
1001	ZNF664	1.70944	0.77352
1002	DTWD2	1.70934	0.773441
1003	FAM188A	1.70804	0.772344
1004	VAV2	1.70788	0.772211
1005	TSSC1	1.70759	0.771961
1006	RABGGTB	1.70512	0.769872
1007	SLC23A2	1.70356	0.768553
1008	E2F7	1.70189	0.767139
1009	KDM4D	1.70115	0.76651
1010	ARL5A	1.70109	0.766462
1011	RYBP	1.70106	0.766437
1012	YIPF5	1.70103	0.766404
1013	IPO5	1.69876	0.764478
1014	MMD	1.69776	0.76363
1015	ARHGAP19	1.69716	0.763119
1016	MAGEF1	1.69633	0.762415
1017	HLX	1.69532	0.761554
1018	PPP1R12B	1.6946	0.760948
1019	B3GALT5	1.69342	0.759941
1020	C1GALT1	1.69321	0.75976
1021	PBX3	1.6913	0.758134
1022	GFOD1	1.69127	0.758104
1023	SESTD1	1.68792	0.755246
1024	KANK1	1.68741	0.75481
1025	CLVS2	1.68714	0.754581
1026	CTTNBP2	1.68623	0.753802
1027	DIS3L	1.68564	0.753293
1028	COBL	1.68299	0.751029
1029	SLC1A3	1.68223	0.750372
1030	GJA3	1.68211	0.750276
1031	NEDD4	1.682	0.750181
1032	LMBRD2	1.6811	0.749402
1033	SIPA1L2	1.68014	0.748586
1034	PSAT1	1.68009	0.748543
1035	FAM83F	1.67905	0.747644
1036	PIGN	1.67703	0.745908
1037	PRDX6	1.67625	0.745238
1038	DLG3	1.6758	0.744848
1039	SRGAP2B	1.67454	0.743762
1040	KCNK5	1.6742	0.743476
1041	ARVCF	1.67238	0.741906
1042	KLHL14	1.67213	0.741688
1043	ARL6IP6	1.67208	0.741643
1044	ZC3H8	1.67152	0.741162
1045	NPIPB5	1.67114	0.740833
1046	DOCK9	1.67087	0.740603
1047	FBLN1	1.67057	0.74034
1048	MUT	1.66858	0.738625
1049	MAML2	1.66773	0.737883
1050	SEMA3A	1.66686	0.737131
1051	NAA30	1.66662	0.736929
1052	ABHD13	1.66592	0.736316
1053	FAM168B	1.6659	0.736302
1054	HMGA2	1.66539	0.735858
1055	SRGAP2C	1.66328	0.73403
1056	TLR5	1.66243	0.733292
1057	TEC	1.66239	0.733263
1058	ADCK1	1.6622	0.733091
1059	GUCY1A3	1.66155	0.732526
1060	ACTR1A	1.66111	0.73215
1061	EGLN3	1.66104	0.732084
1062	ABCC4	1.66022	0.731371
1063	ITGA4	1.65986	0.731059
1064	VEGFA	1.65764	0.729129
1065	APAF1	1.65733	0.728861
1066	ZNF367	1.65663	0.728255
1067	FGFR2	1.65663	0.728248
1068	UBL3	1.65485	0.726698
1069	UBQLN2	1.65451	0.726401
1070	FANCL	1.65439	0.726299
1071	ZNF638	1.65409	0.726038
1072	BMP3	1.65059	0.722979
1073	HSPA4	1.65034	0.722762
1074	VAMP4	1.64949	0.722023
1075	ELAC1	1.6486	0.721244
1076	ING3	1.64779	0.720529
1077	CYFIP2	1.64727	0.720074
1078	NAB1	1.6471	0.719926
1079	GDAP2	1.64694	0.71979
1080	GPX4	1.64582	0.718804
1081	DCAF16	1.64455	0.717692
1082	ETS1	1.64368	0.716928
1083	DYNC2H1	1.64306	0.716385
1084	PLXDC2	1.64221	0.715641
1085	ACADSB	1.63967	0.71341
1086	ARMT1	1.63922	0.713008
1087	RAB8B	1.63843	0.712314
1088	TBCA	1.63677	0.710851
1089	MBOAT1	1.63671	0.710802
1090	FYN	1.636	0.710169
1091	TMTC2	1.63492	0.709221
1092	ENOX2	1.63374	0.708179
1093	MYOZ1	1.63328	0.70777
1094	ANKRA2	1.63324	0.707737
1095	EFEMP1	1.63229	0.706893
1096	NAF1	1.63197	0.706613
1097	C7orf49	1.63118	0.705914
1098	ZNF627	1.63096	0.705718
1099	BOC	1.63023	0.705078
1100	NDUFA1	1.62971	0.704617
1101	PRDM15	1.62697	0.702187
1102	NSMCE2	1.62692	0.702144
1103	KIAA0040	1.62585	0.701194
1104	ADAMTS19	1.62451	0.700007
1105	FAM120B	1.6243	0.699822
1106	IGFBP2	1.62425	0.699771
1107	TSPAN14	1.62395	0.699504
1108	ATP6V1H	1.62279	0.698479
1109	AKAP7	1.62222	0.697971
1110	ANXA2	1.61938	0.695442
1111	SMAP2	1.61876	0.694888
1112	SCN9A	1.61802	0.694228
1113	NBAS	1.61754	0.693801
1114	SSFA2	1.61742	0.693696
1115	R3HDM1	1.61729	0.693577
1116	FAM120C	1.61658	0.692942
1117	OGDH	1.61636	0.692752
1118	GHR	1.61636	0.692745
1119	LSM14A	1.61525	0.691762
1120	LYRM1	1.61468	0.691251
1121	EEA1	1.6126	0.689388
1122	ACTR3B	1.61148	0.688388
1123	ZW10	1.6106	0.687598
1124	TSHZ3	1.60855	0.685762
1125	HNRNPLL	1.6076	0.684912
1126	PPME1	1.60461	0.682226
1127	STAC	1.60247	0.680295
1128	CD320	1.60105	0.679014
1129	RAP2C	1.60096	0.678935
1130	PCDH18	1.60034	0.678376
1131	TTC26	1.59976	0.677859
1132	DSEL	1.59942	0.677553
1133	EYA4	1.59908	0.677238
1134	DYNC2LI1	1.5989	0.677081
1135	SPICE1	1.59733	0.675659
1136	ZNF136	1.59627	0.674705
1137	MITD1	1.59506	0.673612
1138	NOL10	1.59448	0.673083
1139	SOX5	1.59435	0.672964
1140	FAM13B	1.59429	0.67291
1141	UBE2H	1.59084	0.669786
1142	TOMM7	1.59024	0.669248
1143	SLC4A8	1.59021	0.669213
1144	FZD7	1.58867	0.667823
1145	SLC16A10	1.58852	0.667681
1146	SLC12A2	1.58828	0.667467
1147	ALCAM	1.58822	0.667413
1148	CDCA4	1.58802	0.66723
1149	PRKCI	1.58796	0.667178
1150	DYNLT3	1.58779	0.667025
1151	ZSCAN30	1.58715	0.666435
1152	CMC2	1.58688	0.666194
1153	SPINT1	1.58565	0.66507
1154	CDC14A	1.58412	0.663681
1155	FERMT2	1.58365	0.663252
1156	DUSP10	1.58341	0.663032
1157	ASPM	1.58309	0.662742
1158	BAZ1A	1.58148	0.661273
1159	PPP2R2A	1.5813	0.661115
1160	PPARG	1.58072	0.660583
1161	PGS1	1.57999	0.659916
1162	BMPR1B	1.57591	0.656181
1163	POLQ	1.57581	0.656091
1164	IFNLR1	1.57522	0.655553
1165	APCDD1	1.57512	0.655463
1166	PLEKHM2	1.57512	0.655459
1167	ASCC3	1.5751	0.65544
1168	NPAS3	1.57487	0.655236
1169	ZBTB49	1.57214	0.652728
1170	SGCB	1.57143	0.652075
1171	DDX18	1.57029	0.651032
1172	TEX15	1.57007	0.650826
1173	MTMR10	1.56833	0.649225
1174	GPR75-ASB3	1.56742	0.648394
1175	ANXA5	1.56596	0.647047
1176	STK17B	1.56556	0.64668
1177	YBX3	1.5655	0.646624
1178	TMED3	1.56412	0.645349
1179	EXOC2	1.56289	0.644218
1180	LPAR1	1.56242	0.643786
1181	INA	1.56229	0.643661
1182	MRPS6	1.56166	0.643083
1183	2008-03-01	1.56065	0.642149
1184	CAP2	1.56045	0.641964
1185	NEO1	1.56021	0.641742
1186	KCNJ8	1.56	0.641546
1187	SMIM3	1.55788	0.639586
1188	FAM213B	1.55711	0.638866
1189	NEFL	1.55664	0.638438
1190	WT1	1.55639	0.638206
1191	HMG20A	1.55547	0.637351
1192	RNF152	1.55459	0.636539
1193	NUBPL	1.55285	0.63492
1194	NSDHL	1.55206	0.634187
1195	HIBCH	1.55203	0.634157
1196	PUM1	1.55126	0.633442
1197	MYO6	1.55116	0.633349
1198	SETD3	1.55091	0.63311
1199	HNRNPA2B1	1.55017	0.632425
1200	SEC24B	1.54893	0.631275
1201	ARL5B	1.54827	0.630661
1202	ZC2HC1A	1.54812	0.630519
1203	TLE3	1.54707	0.629539
1204	TBCEL	1.5467	0.629194
1205	SSX2IP	1.54658	0.629086
1206	SLC38A9	1.54652	0.629027
1207	SLC35A5	1.54637	0.628885
1208	SMIM10L1	1.54584	0.628393
1209	WDR44	1.54557	0.628137
1210	LPXN	1.54505	0.627652
1211	ZFAT	1.54459	0.627226
1212	ELP3	1.54412	0.626784
1213	ZNF92	1.54396	0.626639
1214	NCOA2	1.54374	0.626426
1215	ZFAND3	1.54364	0.626341
1216	UBQLN1	1.54358	0.626279
1217	ERBB2IP	1.54296	0.625702
1218	NOL9	1.54163	0.624459
1219	PTCD2	1.54151	0.624341
1220	BTAF1	1.54033	0.623244
1221	CLN6	1.54027	0.623183
1222	PRRC1	1.53925	0.622223
1223	FKTN	1.53915	0.62213
1224	ZSWIM6	1.53775	0.620824
1225	RFX6	1.53767	0.62075
1226	UBXN8	1.53756	0.62064
1227	TRIP11	1.53704	0.62015
1228	NCS1	1.53659	0.619733
1229	SLC38A6	1.53645	0.619597
1230	ZNF536	1.53616	0.61933
1231	LRRC20	1.53569	0.618891
1232	SYT6	1.53567	0.618864
1233	KIN	1.53547	0.618681
1234	SUDS3	1.53286	0.616226
1235	SLC33A1	1.53217	0.615576
1236	SOX21	1.53146	0.614903
1237	ZNHIT6	1.53107	0.614536
1238	BCL11B	1.53073	0.614217
1239	MAD2L1	1.53048	0.613987
1240	LEPR	1.52979	0.613331
1241	SMCHD1	1.52889	0.612487
1242	TMEM62	1.52799	0.61164
1243	POLR1A	1.52756	0.611233
1244	FYCO1	1.52576	0.609524
1245	RALB	1.52545	0.60923
1246	LRRC27	1.52468	0.608505
1247	RHBDD1	1.52376	0.607633
1248	SFXN1	1.52283	0.606753
1249	MND1	1.52244	0.606383
1250	CA13	1.52204	0.606005
1251	TRPM5	1.52141	0.605411
1252	ZBTB7C	1.5211	0.605119
1253	FILIP1	1.52063	0.604666
1254	HELB	1.52001	0.604077
1255	UCHL5	1.51995	0.604028
1256	STX16	1.51972	0.60381
1257	ZCCHC9	1.51874	0.602876
1258	MPLKIP	1.51863	0.602768
1259	JDP2	1.51846	0.602613
1260	UNC13B	1.51835	0.602506
1261	PPP6R3	1.51817	0.602333
1262	CDS2	1.51754	0.601737
1263	2015-09-01	1.51716	0.601375
1264	EPHB1	1.5168	0.601033
1265	EXOC4	1.51653	0.600774
1266	C20orf196	1.51574	0.600027
1267	GNB1L	1.51468	0.599016
1268	PRDM10	1.51464	0.598973
1269	SOCS5	1.51345	0.597845
1270	ABHD17C	1.51223	0.596676
1271	MRE11A	1.51193	0.596389
1272	SLC16A6	1.5112	0.595695
1273	FMNL1	1.51082	0.595335
1274	RB1CC1	1.50808	0.592715
1275	IFIT3	1.50784	0.592487
1276	TTYH3	1.50727	0.591934
1277	EXT1	1.50721	0.591877
1278	TTLL9	1.50705	0.591723
1279	CDC123	1.50633	0.591038
1280	MRAS	1.50579	0.590525
1281	CHORDC1	1.50256	0.587427

## Sheet: MISO events
Sample.comparison	Event type	Gene
double.ko_vs_WT	A3SS	RPL22L1
double.ko_vs_WT	A3SS	UCHL1
double.ko_vs_WT	A3SS	ZBTB49
double.ko_vs_WT	A3SS	AC003005.4;ZNF419
double.ko_vs_WT	A3SS	SHF
double.ko_vs_WT	A3SS	LETM2
double.ko_vs_WT	A3SS	CCDC189
double.ko_vs_WT	A3SS	ZNF35
double.ko_vs_WT	A3SS	MMP17
double.ko_vs_WT	A3SS	SETD6
double.ko_vs_WT	A3SS	GALT;RP11-195F19.29
double.ko_vs_WT	A3SS	CTNND1;RP11-691N7.6;TMX2-CTNND1
double.ko_vs_WT	A3SS	IP6K2
double.ko_vs_WT	A3SS	HSD3B7
double.ko_vs_WT	A3SS	C19orf40
double.ko_vs_WT	A3SS	LETM2
double.ko_vs_WT	A3SS	DOK1
double.ko_vs_WT	A3SS	ABCB9
double.ko_vs_WT	A5SS	ATF7;RP11-793H13.10
double.ko_vs_WT	A5SS	R3HDM1
double.ko_vs_WT	A5SS	TYW5
double.ko_vs_WT	A5SS	PTK2
double.ko_vs_WT	A5SS	FIGNL1
double.ko_vs_WT	A5SS	BCL9
double.ko_vs_WT	A5SS	C18orf54
double.ko_vs_WT	A5SS	TDRKH
double.ko_vs_WT	A5SS	AL928654.7;C14orf80
double.ko_vs_WT	A5SS	CDC42SE1
double.ko_vs_WT	A5SS	TUBB6
double.ko_vs_WT	A5SS	CLMN
double.ko_vs_WT	A5SS	TRIM45
double.ko_vs_WT	A5SS	AL928654.7;C14orf80
double.ko_vs_WT	A5SS	FIGNL1
double.ko_vs_WT	A5SS	CLPTM1
double.ko_vs_WT	A5SS	PSMC5
double.ko_vs_WT	A5SS	NSD1
double.ko_vs_WT	A5SS	KCNH1
double.ko_vs_WT	A5SS	FBL
double.ko_vs_WT	A5SS	CACNB4;CTD-2021K4.1
double.ko_vs_WT	A5SS	ZNF101
double.ko_vs_WT	A5SS	MTRF1L
double.ko_vs_WT	ALE	BCAS3
double.ko_vs_WT	ALE	SCLY
double.ko_vs_WT	ALE	SP110
double.ko_vs_WT	ALE	RP11-156P1.3
double.ko_vs_WT	ALE	STXBP4
double.ko_vs_WT	ALE	CEP128
double.ko_vs_WT	ALE	XRCC4
double.ko_vs_WT	ALE	INTS7
double.ko_vs_WT	ALE	TANK
double.ko_vs_WT	ALE	SLC22A31
double.ko_vs_WT	ALE	USP45
double.ko_vs_WT	ALE	MTSS1
double.ko_vs_WT	ALE	NELL2
double.ko_vs_WT	ALE	C8orf34
double.ko_vs_WT	ALE	RAD51C
double.ko_vs_WT	ALE	SLC2A13
double.ko_vs_WT	ALE	LINC00662
double.ko_vs_WT	ALE	MIATNB
double.ko_vs_WT	ALE	RNF165
double.ko_vs_WT	ALE	HEATR5A
double.ko_vs_WT	ALE	CEP128
double.ko_vs_WT	ALE	STXBP4
double.ko_vs_WT	ALE	MIR4435-2HG
double.ko_vs_WT	ALE	RASSF8
double.ko_vs_WT	ALE	HAUS2
double.ko_vs_WT	ALE	MYO3A
double.ko_vs_WT	ALE	PARD3B
double.ko_vs_WT	ALE	DNAJC12
double.ko_vs_WT	ALE	HDAC8
double.ko_vs_WT	ALE	CASK
double.ko_vs_WT	ALE	CCDC88C
double.ko_vs_WT	ALE	DOCK7
double.ko_vs_WT	ALE	WWOX
double.ko_vs_WT	ALE	DNAJB6
double.ko_vs_WT	ALE	PBX3
double.ko_vs_WT	ALE	DIS3L2
double.ko_vs_WT	ALE	LINC00152
double.ko_vs_WT	ALE	RGS12
double.ko_vs_WT	ALE	DOCK7
double.ko_vs_WT	ALE	GNB5
double.ko_vs_WT	ALE	ZNF251
double.ko_vs_WT	ALE	SLC20A2
double.ko_vs_WT	ALE	SCLT1
double.ko_vs_WT	ALE	SETD7
double.ko_vs_WT	ALE	INTS7
double.ko_vs_WT	ALE	CNTLN
double.ko_vs_WT	ALE	FSTL1
double.ko_vs_WT	ALE	RABGAP1L
double.ko_vs_WT	ALE	MINOS1
double.ko_vs_WT	ALE	C10orf76
double.ko_vs_WT	ALE	LHFPL4
double.ko_vs_WT	ALE	HEXB
double.ko_vs_WT	ALE	PBX3
double.ko_vs_WT	ALE	SLC20A2
double.ko_vs_WT	ALE	GMDS
double.ko_vs_WT	ALE	RAI14
double.ko_vs_WT	ALE	FAM13A
double.ko_vs_WT	ALE	RABGAP1L
double.ko_vs_WT	ALE	MAGI3
double.ko_vs_WT	ALE	FBLN1
double.ko_vs_WT	ALE	RNF157
double.ko_vs_WT	ALE	CYLD
double.ko_vs_WT	ALE	USP45
double.ko_vs_WT	ALE	LINC00662
double.ko_vs_WT	ALE	CCDC88C
double.ko_vs_WT	ALE	NSD1
double.ko_vs_WT	ALE	PCBP1-AS1
double.ko_vs_WT	ALE	CORO7
double.ko_vs_WT	ALE	NELL2
double.ko_vs_WT	ALE	FUT10
double.ko_vs_WT	ALE	HMGCLL1
double.ko_vs_WT	ALE	FNIP1
double.ko_vs_WT	ALE	DIS3L2
double.ko_vs_WT	ALE	PLEKHA5
double.ko_vs_WT	ALE	ERC1
double.ko_vs_WT	ALE	ZC2HC1A
double.ko_vs_WT	ALE	HS2ST1
double.ko_vs_WT	ALE	WWOX
double.ko_vs_WT	ALE	TRUB1
double.ko_vs_WT	ALE	IDE
double.ko_vs_WT	ALE	FIG4
double.ko_vs_WT	ALE	DNAJB14
double.ko_vs_WT	ALE	SCLT1
double.ko_vs_WT	ALE	CCDC122
double.ko_vs_WT	ALE	SENP1
double.ko_vs_WT	ALE	DNAJB6
double.ko_vs_WT	ALE	DNAJB6
double.ko_vs_WT	ALE	XRN1
double.ko_vs_WT	ALE	MBTPS2
double.ko_vs_WT	ALE	RP11-156P1.3
double.ko_vs_WT	ALE	GOSR2
double.ko_vs_WT	ALE	SEC24A
double.ko_vs_WT	ALE	MYO10
double.ko_vs_WT	ALE	GIGYF2
double.ko_vs_WT	ALE	ATG4B
double.ko_vs_WT	ALE	STPG1
double.ko_vs_WT	ALE	C15orf57
double.ko_vs_WT	ALE	RPS3
double.ko_vs_WT	ALE	RSF1
double.ko_vs_WT	ALE	DUXAP9
double.ko_vs_WT	ALE	THEM4
double.ko_vs_WT	ALE	NELL2
double.ko_vs_WT	ALE	SLC20A2
double.ko_vs_WT	ALE	YBEY
double.ko_vs_WT	ALE	FIG4
double.ko_vs_WT	ALE	LINC01296
double.ko_vs_WT	ALE	PCBP1-AS1
double.ko_vs_WT	ALE	PTK2
double.ko_vs_WT	ALE	ANKRD46
double.ko_vs_WT	ALE	DIXDC1
double.ko_vs_WT	ALE	ATG4B
double.ko_vs_WT	ALE	ANTXR1
double.ko_vs_WT	ALE	FRAS1
double.ko_vs_WT	ALE	FLT1
double.ko_vs_WT	ALE	NSMCE2
double.ko_vs_WT	ALE	CDKAL1
double.ko_vs_WT	ALE	FSTL1
double.ko_vs_WT	ALE	HDAC8
double.ko_vs_WT	ALE	TECPR2
double.ko_vs_WT	ALE	DUXAP9
double.ko_vs_WT	ALE	VPS53
double.ko_vs_WT	ALE	CDC23
double.ko_vs_WT	ALE	RICTOR
double.ko_vs_WT	ALE	ATG4B
double.ko_vs_WT	ALE	EFCAB14
double.ko_vs_WT	ALE	CYLD
double.ko_vs_WT	ALE	AGTPBP1
double.ko_vs_WT	ALE	UHRF2
double.ko_vs_WT	ALE	DOCK1
double.ko_vs_WT	ALE	PTK2
double.ko_vs_WT	ALE	FUT10
double.ko_vs_WT	ALE	ASRGL1
double.ko_vs_WT	ALE	PPP2R5C
double.ko_vs_WT	ALE	MIPOL1
double.ko_vs_WT	ALE	MGAT1
double.ko_vs_WT	ALE	ATG4B
double.ko_vs_WT	ALE	TRIM2
double.ko_vs_WT	ALE	RAB3GAP2
double.ko_vs_WT	ALE	RASSF8
double.ko_vs_WT	ALE	CASC2
double.ko_vs_WT	ALE	DNAJB6
double.ko_vs_WT	ALE	KIAA0895
double.ko_vs_WT	ALE	USP4
double.ko_vs_WT	ALE	C19orf25
double.ko_vs_WT	ALE	AP2B1
double.ko_vs_WT	ALE	SLC30A5
double.ko_vs_WT	ALE	FBN2
double.ko_vs_WT	ALE	ANTXR1
double.ko_vs_WT	ALE	RPL31
double.ko_vs_WT	ALE	PCBP1-AS1
double.ko_vs_WT	ALE	NAF1
double.ko_vs_WT	ALE	LARP1B
double.ko_vs_WT	ALE	ZNF664
double.ko_vs_WT	ALE	CHD2
double.ko_vs_WT	ALE	ADK
double.ko_vs_WT	ALE	ACACA
double.ko_vs_WT	ALE	NSD1
double.ko_vs_WT	ALE	ST7L
double.ko_vs_WT	ALE	AK2
double.ko_vs_WT	ALE	ATF7IP2
double.ko_vs_WT	ALE	RECK
double.ko_vs_WT	ALE	ZC3HAV1
double.ko_vs_WT	ALE	ATXN1
double.ko_vs_WT	ALE	CDK19
double.ko_vs_WT	ALE	TMEM185A
double.ko_vs_WT	ALE	CHEK1
double.ko_vs_WT	ALE	C19orf25
double.ko_vs_WT	ALE	DPP9
double.ko_vs_WT	ALE	PPP2R5C
double.ko_vs_WT	ALE	FOXK2
double.ko_vs_WT	ALE	PIGL
double.ko_vs_WT	ALE	FOXK2
double.ko_vs_WT	ALE	ACACA
double.ko_vs_WT	ALE	PCBP1-AS1
double.ko_vs_WT	ALE	MIR4435-2HG
double.ko_vs_WT	ALE	TANK
double.ko_vs_WT	ALE	DTNB
double.ko_vs_WT	ALE	RGS12
double.ko_vs_WT	ALE	C16orf72
double.ko_vs_WT	ALE	CBWD1
double.ko_vs_WT	ALE	CNTLN
double.ko_vs_WT	ALE	WSB2
double.ko_vs_WT	ALE	BCAT1
double.ko_vs_WT	ALE	PKP2
double.ko_vs_WT	ALE	NUTM2A-AS1
double.ko_vs_WT	ALE	DPY19L4
double.ko_vs_WT	ALE	NFATC1
double.ko_vs_WT	ALE	BUB1
double.ko_vs_WT	ALE	ANKRD10
double.ko_vs_WT	ALE	FAM13A
double.ko_vs_WT	ALE	STXBP4
double.ko_vs_WT	ALE	ERC1
double.ko_vs_WT	ALE	THOC3
double.ko_vs_WT	ALE	TTN-AS1
double.ko_vs_WT	ALE	TANK
double.ko_vs_WT	ALE	ZNF720
double.ko_vs_WT	ALE	ERC1
double.ko_vs_WT	ALE	HEXB
double.ko_vs_WT	ALE	HMGA2
double.ko_vs_WT	ALE	ZNF709
double.ko_vs_WT	ALE	ZNF160
double.ko_vs_WT	ALE	MAGI3
double.ko_vs_WT	ALE	DIDO1
double.ko_vs_WT	ALE	LINC00662
double.ko_vs_WT	ALE	RP11-156P1.3
double.ko_vs_WT	ALE	RANBP17
double.ko_vs_WT	ALE	NCAM1
double.ko_vs_WT	ALE	ERV3-1
double.ko_vs_WT	ALE	CC2D2A
double.ko_vs_WT	ALE	AC138969.4
double.ko_vs_WT	ALE	NUP160
double.ko_vs_WT	ALE	DOCK7
double.ko_vs_WT	ALE	NELL2
double.ko_vs_WT	ALE	GATB
double.ko_vs_WT	ALE	CAST
double.ko_vs_WT	ALE	MANBA
double.ko_vs_WT	ALE	KANSL1L
double.ko_vs_WT	ALE	ZSCAN5A
double.ko_vs_WT	ALE	STPG1
double.ko_vs_WT	ALE	HMGA2
double.ko_vs_WT	ALE	WDPCP
double.ko_vs_WT	ALE	WDPCP
double.ko_vs_WT	ALE	UMAD1
double.ko_vs_WT	ALE	RGS12
double.ko_vs_WT	ALE	DUXAP8
double.ko_vs_WT	ALE	MIR4435-2HG
double.ko_vs_WT	ALE	NFASC
double.ko_vs_WT	ALE	COL5A1
double.ko_vs_WT	ALE	CC2D2A
double.ko_vs_WT	ALE	WWOX
double.ko_vs_WT	ALE	ITFG1
double.ko_vs_WT	ALE	C8orf34
double.ko_vs_WT	ALE	UBE2V1
double.ko_vs_WT	ALE	KANSL1L
double.ko_vs_WT	ALE	SENP1
double.ko_vs_WT	ALE	PTPN9
double.ko_vs_WT	ALE	LPIN1
double.ko_vs_WT	ALE	PRTG
double.ko_vs_WT	ALE	TBCK
double.ko_vs_WT	ALE	NHLRC2
double.ko_vs_WT	ALE	TSNARE1
double.ko_vs_WT	ALE	PHC3
double.ko_vs_WT	ALE	FAM135A
double.ko_vs_WT	ALE	ITPKB
double.ko_vs_WT	ALE	PHC3
double.ko_vs_WT	ALE	CAST
double.ko_vs_WT	ALE	FAM13A
double.ko_vs_WT	ALE	SBF2
double.ko_vs_WT	ALE	LDAH
double.ko_vs_WT	ALE	MINOS1
double.ko_vs_WT	ALE	YAE1D1
double.ko_vs_WT	ALE	C8orf34
double.ko_vs_WT	ALE	KANSL1L
double.ko_vs_WT	ALE	CDC23
double.ko_vs_WT	ALE	ZSCAN5A
double.ko_vs_WT	ALE	LRRC34
double.ko_vs_WT	ALE	ZZZ3
double.ko_vs_WT	ALE	TTN-AS1
double.ko_vs_WT	ALE	SLC26A1
double.ko_vs_WT	ALE	AGBL3
double.ko_vs_WT	ALE	AGAP3
double.ko_vs_WT	ALE	SOX5
double.ko_vs_WT	ALE	UHRF2
double.ko_vs_WT	ALE	ZNF717
double.ko_vs_WT	ALE	TMEM87A
double.ko_vs_WT	ALE	LPIN1
double.ko_vs_WT	ALE	STXBP5L
double.ko_vs_WT	ALE	APTR
double.ko_vs_WT	ALE	PKMYT1
double.ko_vs_WT	ALE	MITD1
double.ko_vs_WT	ALE	PTPRS
double.ko_vs_WT	ALE	NUCB2
double.ko_vs_WT	ALE	CORO7
double.ko_vs_WT	ALE	ZNF280D
double.ko_vs_WT	ALE	LINC00152
double.ko_vs_WT	ALE	NDUFA10
double.ko_vs_WT	ALE	MTSS1
double.ko_vs_WT	ALE	FKBP15
double.ko_vs_WT	ALE	HIP1
double.ko_vs_WT	ALE	GIT2
double.ko_vs_WT	ALE	CXADR
double.ko_vs_WT	ALE	ABHD3
double.ko_vs_WT	ALE	TCAIM
double.ko_vs_WT	ALE	ACAD10
double.ko_vs_WT	ALE	WDPCP
double.ko_vs_WT	ALE	RP11-33B1.1
double.ko_vs_WT	ALE	TRDMT1
double.ko_vs_WT	ALE	RP11-110G21.1
double.ko_vs_WT	ALE	ITFG1
double.ko_vs_WT	ALE	SZT2
double.ko_vs_WT	ALE	NUTM2A-AS1
double.ko_vs_WT	ALE	NOL4L
double.ko_vs_WT	ALE	TRAF3IP2-AS1
double.ko_vs_WT	ALE	LHPP
double.ko_vs_WT	ALE	EIF2B3
double.ko_vs_WT	ALE	UBE2V1
double.ko_vs_WT	ALE	RPAIN
double.ko_vs_WT	ALE	GLI3
double.ko_vs_WT	ALE	CGNL1
double.ko_vs_WT	ALE	WDPCP
double.ko_vs_WT	ALE	SMAD6
double.ko_vs_WT	ALE	PRKAR1A
double.ko_vs_WT	ALE	ZNF160
double.ko_vs_WT	ALE	CSNK1D
double.ko_vs_WT	ALE	FRY
double.ko_vs_WT	ALE	DLEU2
double.ko_vs_WT	ALE	ZNF160
double.ko_vs_WT	ALE	TTN-AS1
double.ko_vs_WT	ALE	ASPH
double.ko_vs_WT	ALE	CPED1
double.ko_vs_WT	ALE	KALRN
double.ko_vs_WT	ALE	DAG1
double.ko_vs_WT	ALE	INTS7
double.ko_vs_WT	ALE	CASP8
double.ko_vs_WT	ALE	OSTM1
double.ko_vs_WT	ALE	MTMR8
double.ko_vs_WT	ALE	COX17
double.ko_vs_WT	ALE	TLE6
double.ko_vs_WT	ALE	SCN5A
double.ko_vs_WT	ALE	GTDC1
double.ko_vs_WT	ALE	COL19A1
double.ko_vs_WT	ALE	CEP128
double.ko_vs_WT	ALE	WDPCP
double.ko_vs_WT	ALE	MYO15B
double.ko_vs_WT	ALE	MYO15B
double.ko_vs_WT	ALE	ACAD10
double.ko_vs_WT	ALE	TMCO4
double.ko_vs_WT	ALE	LINC00662
double.ko_vs_WT	ALE	PIK3CD
double.ko_vs_WT	ALE	KCNQ2
double.ko_vs_WT	ALE	PCBP1-AS1
double.ko_vs_WT	ALE	CASC4
double.ko_vs_WT	ALE	SUGCT
double.ko_vs_WT	ALE	ZNF160
double.ko_vs_WT	ALE	SCUBE1
double.ko_vs_WT	ALE	BCAP29
double.ko_vs_WT	ALE	MACROD1
double.ko_vs_WT	ALE	SGOL2
double.ko_vs_WT	ALE	LINC01572
double.ko_vs_WT	ALE	SYNRG
double.ko_vs_WT	ALE	PHACTR2
double.ko_vs_WT	ALE	CALCOCO2
double.ko_vs_WT	ALE	CTC-559E9.1
double.ko_vs_WT	ALE	ALPK1
double.ko_vs_WT	ALE	STPG1
double.ko_vs_WT	ALE	TADA2A
double.ko_vs_WT	ALE	FKBP15
double.ko_vs_WT	ALE	ELK4
double.ko_vs_WT	ALE	MIR4435-2HG
double.ko_vs_WT	ALE	KIAA0319L
double.ko_vs_WT	ALE	PLCB2
double.ko_vs_WT	ALE	SLC11A2
double.ko_vs_WT	ALE	GMDS
double.ko_vs_WT	ALE	ACAD10
double.ko_vs_WT	ALE	SBF2
double.ko_vs_WT	ALE	NFATC4
double.ko_vs_WT	ALE	CEP128
double.ko_vs_WT	ALE	FRAS1
double.ko_vs_WT	ALE	PNKD
double.ko_vs_WT	ALE	CAST
double.ko_vs_WT	ALE	ZSCAN5A
double.ko_vs_WT	ALE	ABCC10
double.ko_vs_WT	ALE	NUCB2
double.ko_vs_WT	ALE	GON4L
double.ko_vs_WT	ALE	ORC4
double.ko_vs_WT	ALE	ABR
double.ko_vs_WT	ALE	TLL2
double.ko_vs_WT	ALE	ITFG2
double.ko_vs_WT	ALE	PIK3CD
double.ko_vs_WT	ALE	ERC1
double.ko_vs_WT	ALE	ITGB3BP
double.ko_vs_WT	ALE	NFATC4
double.ko_vs_WT	ALE	PIK3C3
double.ko_vs_WT	ALE	INPP4B
double.ko_vs_WT	ALE	ST7L
double.ko_vs_WT	ALE	SMC4
double.ko_vs_WT	ALE	TTN-AS1
double.ko_vs_WT	ALE	PHC3
double.ko_vs_WT	ALE	NFASC
double.ko_vs_WT	ALE	MYO1E
double.ko_vs_WT	ALE	MAPKAP1
double.ko_vs_WT	ALE	ESR2
double.ko_vs_WT	ALE	PCSK4
double.ko_vs_WT	ALE	PHKB
double.ko_vs_WT	ALE	AGBL3
double.ko_vs_WT	ALE	TKT
double.ko_vs_WT	ALE	AKAP6
double.ko_vs_WT	ALE	NFASC
double.ko_vs_WT	ALE	RGS12
double.ko_vs_WT	ALE	MICU1
double.ko_vs_WT	ALE	PPP4R4
double.ko_vs_WT	ALE	BZW2
double.ko_vs_WT	ALE	XRCC3
double.ko_vs_WT	ALE	TANC2
double.ko_vs_WT	ALE	VRK1
double.ko_vs_WT	ALE	HYDIN
double.ko_vs_WT	ALE	GNAS
double.ko_vs_WT	ALE	NDUFB9
double.ko_vs_WT	ALE	PIK3C3
double.ko_vs_WT	ALE	LIPG
double.ko_vs_WT	ALE	DGKD
double.ko_vs_WT	ALE	SNX17
double.ko_vs_WT	ALE	ELK4
double.ko_vs_WT	ALE	CCDC151
double.ko_vs_WT	ALE	MPPED2
double.ko_vs_WT	ALE	USP15
double.ko_vs_WT	ALE	CCDC126
double.ko_vs_WT	ALE	ZSCAN5A
double.ko_vs_WT	ALE	ARHGAP22
double.ko_vs_WT	ALE	PPIG
double.ko_vs_WT	ALE	PHKB
double.ko_vs_WT	ALE	EHMT1
double.ko_vs_WT	ALE	ERC1
double.ko_vs_WT	ALE	MDFIC
double.ko_vs_WT	ALE	PCBP1-AS1
double.ko_vs_WT	ALE	SYNRG
double.ko_vs_WT	ALE	MIR4435-2HG
double.ko_vs_WT	ALE	L3HYPDH
double.ko_vs_WT	ALE	GMDS-AS1
double.ko_vs_WT	ALE	NCKAP1
double.ko_vs_WT	ALE	USP40
double.ko_vs_WT	ALE	PAM
double.ko_vs_WT	ALE	RP5-864K19.4
double.ko_vs_WT	ALE	GRIPAP1
double.ko_vs_WT	ALE	TRMT44
double.ko_vs_WT	ALE	ATG9B
double.ko_vs_WT	ALE	NFATC4
double.ko_vs_WT	ALE	LSAMP
double.ko_vs_WT	ALE	PPP2R5C
double.ko_vs_WT	ALE	PPP2R5C
double.ko_vs_WT	ALE	LIMS1
double.ko_vs_WT	ALE	SIL1
double.ko_vs_WT	ALE	ASMTL-AS1
double.ko_vs_WT	ALE	LINC00662
double.ko_vs_WT	ALE	WDR78
double.ko_vs_WT	ALE	ATG9B
double.ko_vs_WT	ALE	CCND3
double.ko_vs_WT	ALE	USP15
double.ko_vs_WT	ALE	PRKCE
double.ko_vs_WT	ALE	RSF1
double.ko_vs_WT	ALE	TOPBP1
double.ko_vs_WT	ALE	SETD5
double.ko_vs_WT	ALE	CTD-2013N24.2
double.ko_vs_WT	ALE	FMO4
double.ko_vs_WT	ALE	VTI1A
double.ko_vs_WT	ALE	MINOS1
double.ko_vs_WT	ALE	PLCB2
double.ko_vs_WT	ALE	ETV5
double.ko_vs_WT	ALE	LINC01006
double.ko_vs_WT	ALE	ACAD10
double.ko_vs_WT	ALE	HKR1
double.ko_vs_WT	ALE	RP11-356J5.12
double.ko_vs_WT	ALE	TTN-AS1
double.ko_vs_WT	ALE	AMACR
double.ko_vs_WT	ALE	FGF13
double.ko_vs_WT	ALE	ALPL
double.ko_vs_WT	ALE	PTCD2
double.ko_vs_WT	ALE	BNIP2
double.ko_vs_WT	ALE	DNAH17
double.ko_vs_WT	ALE	RP3-449O17.1
double.ko_vs_WT	ALE	KDM4B
double.ko_vs_WT	ALE	ADGRL3
double.ko_vs_WT	ALE	MAGI1
double.ko_vs_WT	ALE	TCEA3
double.ko_vs_WT	ALE	PTDSS2
double.ko_vs_WT	ALE	AK5
double.ko_vs_WT	ALE	VPS53
double.ko_vs_WT	ALE	LINC00662
double.ko_vs_WT	ALE	MMAA
double.ko_vs_WT	ALE	DIS3L2
double.ko_vs_WT	ALE	NDUFA10
double.ko_vs_WT	ALE	LIPE-AS1
double.ko_vs_WT	ALE	C20orf196
double.ko_vs_WT	ALE	CAST
double.ko_vs_WT	ALE	MIPOL1
double.ko_vs_WT	ALE	DNAH14
double.ko_vs_WT	ALE	FMO4
double.ko_vs_WT	ALE	SGOL2
double.ko_vs_WT	ALE	SGOL2
double.ko_vs_WT	ALE	WDR78
double.ko_vs_WT	ALE	ARID1B
double.ko_vs_WT	ALE	TSPAN1
double.ko_vs_WT	ALE	GLOD4
double.ko_vs_WT	ALE	PRELID2
double.ko_vs_WT	ALE	USP32
double.ko_vs_WT	ALE	MTBP
double.ko_vs_WT	ALE	TCP11L2
double.ko_vs_WT	ALE	ZNF573
double.ko_vs_WT	ALE	PRTFDC1
double.ko_vs_WT	ALE	ABR
double.ko_vs_WT	ALE	AKAP6
double.ko_vs_WT	ALE	DPY19L2P2
double.ko_vs_WT	ALE	SLC9B2
double.ko_vs_WT	ALE	SH3YL1
double.ko_vs_WT	ALE	DEPDC5
double.ko_vs_WT	ALE	CRACR2A
double.ko_vs_WT	ALE	PTPN11
double.ko_vs_WT	ALE	YPEL4
double.ko_vs_WT	ALE	NELL2
double.ko_vs_WT	ALE	EEF1D
double.ko_vs_WT	ALE	ARHGEF2
double.ko_vs_WT	ALE	KIAA0319L
double.ko_vs_WT	ALE	MDM4
double.ko_vs_WT	ALE	DNAJB14
double.ko_vs_WT	ALE	SETD5
double.ko_vs_WT	ALE	SETD5
double.ko_vs_WT	ALE	TBC1D9B
double.ko_vs_WT	ALE	ABR
double.ko_vs_WT	ALE	TIAM2
double.ko_vs_WT	ALE	EEF1D
double.ko_vs_WT	ALE	GPATCH2L
double.ko_vs_WT	ALE	PCNXL2
double.ko_vs_WT	ALE	HKR1
double.ko_vs_WT	ALE	PCBP1-AS1
double.ko_vs_WT	ALE	ANK3
double.ko_vs_WT	ALE	RALGAPA1
double.ko_vs_WT	ALE	CCDC40
double.ko_vs_WT	ALE	GRIN3B
double.ko_vs_WT	ALE	CREBRF
double.ko_vs_WT	ALE	OGFOD3
double.ko_vs_WT	ALE	BRD9
double.ko_vs_WT	ALE	LGALS8
double.ko_vs_WT	ALE	C1orf61
double.ko_vs_WT	ALE	KCNQ5
double.ko_vs_WT	ALE	IDE
double.ko_vs_WT	ALE	PHACTR2
double.ko_vs_WT	ALE	TPM1
double.ko_vs_WT	ALE	ACSS2
double.ko_vs_WT	ALE	STK32C
double.ko_vs_WT	ALE	TMEM14B
double.ko_vs_WT	ALE	LINC01128
double.ko_vs_WT	ALE	MORN1
double.ko_vs_WT	ALE	ANK3
double.ko_vs_WT	ALE	TCF25
double.ko_vs_WT	ALE	PPP2R3C
double.ko_vs_WT	ALE	ERCC8
double.ko_vs_WT	ALE	MIPOL1
double.ko_vs_WT	ALE	TRDN
double.ko_vs_WT	ALE	HIPK1
double.ko_vs_WT	ALE	DUXAP8
double.ko_vs_WT	ALE	AGAP3
double.ko_vs_WT	ALE	JAG1
double.ko_vs_WT	ALE	FAM126B
double.ko_vs_WT	ALE	RIBC2
double.ko_vs_WT	ALE	ENY2
double.ko_vs_WT	ALE	PLXND1
double.ko_vs_WT	ALE	FAM65B
double.ko_vs_WT	ALE	MAP3K12
double.ko_vs_WT	ALE	NREP
double.ko_vs_WT	ALE	TCAIM
double.ko_vs_WT	ALE	PCBP1-AS1
double.ko_vs_WT	ALE	WEE1
double.ko_vs_WT	ALE	JAG1
double.ko_vs_WT	ALE	PCBP1-AS1
double.ko_vs_WT	ALE	KIAA1841
double.ko_vs_WT	ALE	KBTBD3
double.ko_vs_WT	ALE	ZFAND4
double.ko_vs_WT	ALE	SNX13
double.ko_vs_WT	ALE	SMAD6
double.ko_vs_WT	ALE	CEP128
double.ko_vs_WT	ALE	CTD-2270L9.4
double.ko_vs_WT	ALE	ZNF827
double.ko_vs_WT	ALE	FTX
double.ko_vs_WT	ALE	PDGFRA
double.ko_vs_WT	ALE	RP11-221N13.3
double.ko_vs_WT	ALE	YBX3
double.ko_vs_WT	ALE	GON4L
double.ko_vs_WT	ALE	VPS13A
double.ko_vs_WT	ALE	TMEM67
double.ko_vs_WT	ALE	MYO15B
double.ko_vs_WT	ALE	HDAC5
double.ko_vs_WT	ALE	PCBP1-AS1
double.ko_vs_WT	ALE	CPM
double.ko_vs_WT	ALE	EXOC7
double.ko_vs_WT	ALE	CCDC40
double.ko_vs_WT	ALE	TRIM27
double.ko_vs_WT	ALE	ANKMY1
double.ko_vs_WT	ALE	DNAJC24
double.ko_vs_WT	ALE	BUB1
double.ko_vs_WT	ALE	EPB41
double.ko_vs_WT	ALE	EFHB
double.ko_vs_WT	ALE	SEPT7P2
double.ko_vs_WT	ALE	DAAM1
double.ko_vs_WT	ALE	SETD5
double.ko_vs_WT	ALE	MPRIP
double.ko_vs_WT	ALE	OLFML1
double.ko_vs_WT	ALE	RUNX1T1
double.ko_vs_WT	ALE	STX16-NPEPL1
double.ko_vs_WT	ALE	ATRX
double.ko_vs_WT	ALE	ZMYM6
double.ko_vs_WT	ALE	GNPNAT1
double.ko_vs_WT	ALE	ZNF638
double.ko_vs_WT	ALE	KIAA0922
double.ko_vs_WT	ALE	METTL2B
double.ko_vs_WT	ALE	ITGA1
double.ko_vs_WT	ALE	SNAP23
double.ko_vs_WT	ALE	AMMECR1
double.ko_vs_WT	ALE	PKP4
double.ko_vs_WT	ALE	POLR3E
double.ko_vs_WT	ALE	BRD9
double.ko_vs_WT	ALE	TROAP
double.ko_vs_WT	ALE	ACSS2
double.ko_vs_WT	ALE	PPIP5K1
double.ko_vs_WT	ALE	ERC1
double.ko_vs_WT	ALE	TTC39A-AS1
double.ko_vs_WT	ALE	RP11-156P1.3
double.ko_vs_WT	ALE	FLJ22447
double.ko_vs_WT	ALE	PLCB1
double.ko_vs_WT	ALE	PDE4D
double.ko_vs_WT	ALE	LPCAT2
double.ko_vs_WT	ALE	GUSBP1
double.ko_vs_WT	ALE	PIGL
double.ko_vs_WT	ALE	ABCC5
double.ko_vs_WT	ALE	BRI3
double.ko_vs_WT	ALE	ACOT11
double.ko_vs_WT	ALE	SGSH
double.ko_vs_WT	ALE	PLCB1
double.ko_vs_WT	ALE	P4HA3
double.ko_vs_WT	ALE	FAM160B2
double.ko_vs_WT	ALE	USP12
double.ko_vs_WT	ALE	PARD3B
double.ko_vs_WT	ALE	LRCH3
double.ko_vs_WT	ALE	AKR1A1
double.ko_vs_WT	ALE	CCDC90B
double.ko_vs_WT	ALE	AK5
double.ko_vs_WT	ALE	SUPT20H
double.ko_vs_WT	ALE	LCA5L
double.ko_vs_WT	ALE	RAB30-AS1
double.ko_vs_WT	ALE	SIDT2
double.ko_vs_WT	ALE	DNAH7
double.ko_vs_WT	ALE	HMGA2
double.ko_vs_WT	ALE	DAAM1
double.ko_vs_WT	ALE	RP11-156P1.3
double.ko_vs_WT	ALE	MAPK8
double.ko_vs_WT	ALE	USP15
double.ko_vs_WT	ALE	SENP1
double.ko_vs_WT	ALE	RIOK3
double.ko_vs_WT	ALE	IFT57
double.ko_vs_WT	ALE	ZNF586
double.ko_vs_WT	ALE	CPM
double.ko_vs_WT	ALE	FANCA
double.ko_vs_WT	ALE	PHKB
double.ko_vs_WT	ALE	MYOZ3
double.ko_vs_WT	ALE	PI4KA
double.ko_vs_WT	ALE	CHRD
double.ko_vs_WT	ALE	ANKRD44
double.ko_vs_WT	ALE	NDUFA9
double.ko_vs_WT	ALE	LHPP
double.ko_vs_WT	ALE	CHMP4A
double.ko_vs_WT	ALE	ST3GAL5
double.ko_vs_WT	ALE	PLCXD1
double.ko_vs_WT	ALE	HOOK2
double.ko_vs_WT	ALE	RSF1
double.ko_vs_WT	ALE	MITD1
double.ko_vs_WT	ALE	RGS5
double.ko_vs_WT	ALE	PSD
double.ko_vs_WT	ALE	ERC1
double.ko_vs_WT	ALE	KDELR2
double.ko_vs_WT	ALE	CYBRD1
double.ko_vs_WT	ALE	PDE4D
double.ko_vs_WT	ALE	PHKB
double.ko_vs_WT	ALE	FAM151B
double.ko_vs_WT	ALE	LHPP
double.ko_vs_WT	ALE	RAD51C
double.ko_vs_WT	ALE	ZFYVE28
double.ko_vs_WT	ALE	LRRC69
double.ko_vs_WT	ALE	UBXN2B
double.ko_vs_WT	ALE	ABR
double.ko_vs_WT	ALE	CYP3A5
double.ko_vs_WT	ALE	VTI1A
double.ko_vs_WT	ALE	NELL2
double.ko_vs_WT	ALE	BLM
double.ko_vs_WT	ALE	RP11-525K10.3
double.ko_vs_WT	ALE	AP001258.4
double.ko_vs_WT	ALE	TMEM87A
double.ko_vs_WT	ALE	PKD1
double.ko_vs_WT	ALE	PCBP1-AS1
double.ko_vs_WT	ALE	PKD1
double.ko_vs_WT	ALE	NMRK1
double.ko_vs_WT	ALE	PRRC2C
double.ko_vs_WT	ALE	SZT2
double.ko_vs_WT	ALE	JMJD1C
double.ko_vs_WT	ALE	PKP4
double.ko_vs_WT	ALE	C8orf34
double.ko_vs_WT	ALE	PRICKLE1
double.ko_vs_WT	ALE	FARP1
double.ko_vs_WT	ALE	DTNA
double.ko_vs_WT	ALE	CLEC18A
double.ko_vs_WT	ALE	LRPPRC
double.ko_vs_WT	ALE	RP11-379B18.5
double.ko_vs_WT	ALE	CASK
double.ko_vs_WT	ALE	IFT57
double.ko_vs_WT	ALE	ACACB
double.ko_vs_WT	ALE	CASP8AP2
double.ko_vs_WT	ALE	AC005154.6
double.ko_vs_WT	ALE	PIGB
double.ko_vs_WT	ALE	FAM13C
double.ko_vs_WT	ALE	GTF3C2
double.ko_vs_WT	ALE	NELL2
double.ko_vs_WT	ALE	HKR1
double.ko_vs_WT	ALE	EVC
double.ko_vs_WT	ALE	NOL11
double.ko_vs_WT	ALE	AKAP6
double.ko_vs_WT	ALE	PTPRM
double.ko_vs_WT	ALE	MMP25
double.ko_vs_WT	ALE	MIPOL1
double.ko_vs_WT	ALE	ITGB3BP
double.ko_vs_WT	ALE	RASSF8
double.ko_vs_WT	ALE	ROPN1B
double.ko_vs_WT	ALE	ERC1
double.ko_vs_WT	ALE	DEPDC5
double.ko_vs_WT	ALE	ATG9B
double.ko_vs_WT	ALE	ASPH
double.ko_vs_WT	ALE	TMEM25
double.ko_vs_WT	ALE	MRPL42
double.ko_vs_WT	ALE	ZNF346
double.ko_vs_WT	ALE	MIPOL1
double.ko_vs_WT	ALE	LINC00662
double.ko_vs_WT	ALE	PLCB1
double.ko_vs_WT	ALE	RABGAP1L
double.ko_vs_WT	ALE	COG3
double.ko_vs_WT	ALE	CDKN2B-AS1
double.ko_vs_WT	ALE	TRPM3
double.ko_vs_WT	ALE	ZNF280D
double.ko_vs_WT	ALE	PIK3C3
double.ko_vs_WT	ALE	ABR
double.ko_vs_WT	ALE	KIAA0319L
double.ko_vs_WT	ALE	FANCA
double.ko_vs_WT	ALE	NSL1
double.ko_vs_WT	ALE	IQCG
double.ko_vs_WT	ALE	NTAN1
double.ko_vs_WT	ALE	MED13
double.ko_vs_WT	ALE	RGS5
double.ko_vs_WT	ALE	ERBB4
double.ko_vs_WT	ALE	VWA8
double.ko_vs_WT	ALE	MCF2L2
double.ko_vs_WT	ALE	MCPH1-AS1
double.ko_vs_WT	ALE	SHPRH
double.ko_vs_WT	ALE	SGK494
double.ko_vs_WT	ALE	CC2D2A
double.ko_vs_WT	ALE	PKP4
double.ko_vs_WT	ALE	TTN-AS1
double.ko_vs_WT	ALE	GPATCH2L
double.ko_vs_WT	ALE	DENND5B
double.ko_vs_WT	ALE	NUCB2
double.ko_vs_WT	ALE	CEP290
double.ko_vs_WT	ALE	JMJD1C
double.ko_vs_WT	ALE	FBXL5
double.ko_vs_WT	ALE	ZRANB3
double.ko_vs_WT	ALE	EXOC4
double.ko_vs_WT	ALE	PPP5C
double.ko_vs_WT	ALE	JPX
double.ko_vs_WT	ALE	CTC-559E9.1
double.ko_vs_WT	ALE	SDCCAG8
double.ko_vs_WT	ALE	ANKMY1
double.ko_vs_WT	ALE	TPD52L1
double.ko_vs_WT	ALE	FBXO38
double.ko_vs_WT	ALE	ATG16L2
double.ko_vs_WT	ALE	RP11-33B1.1
double.ko_vs_WT	ALE	SCUBE1
double.ko_vs_WT	ALE	TOM1L2
double.ko_vs_WT	ALE	MNAT1
double.ko_vs_WT	ALE	SOX5
double.ko_vs_WT	ALE	SEPT7P2
double.ko_vs_WT	ALE	TPM3
double.ko_vs_WT	ALE	RP11-206L10.9
double.ko_vs_WT	ALE	KRIT1
double.ko_vs_WT	ALE	AAK1
double.ko_vs_WT	ALE	PKD1L2
double.ko_vs_WT	ALE	PPIP5K1
double.ko_vs_WT	ALE	SFXN5
double.ko_vs_WT	ALE	TRMT2A
double.ko_vs_WT	ALE	PIGL
double.ko_vs_WT	ALE	EIF4E3
double.ko_vs_WT	ALE	SMYD3
double.ko_vs_WT	ALE	TATDN3
double.ko_vs_WT	ALE	SLC22A18
double.ko_vs_WT	ALE	DMAP1
double.ko_vs_WT	ALE	ELMO1
double.ko_vs_WT	ALE	ATM
double.ko_vs_WT	ALE	TMCO4
double.ko_vs_WT	ALE	AZIN2
double.ko_vs_WT	ALE	RNF215
double.ko_vs_WT	ALE	CORIN
double.ko_vs_WT	ALE	ARHGAP17
double.ko_vs_WT	ALE	TRIB2
double.ko_vs_WT	ALE	ENO4
double.ko_vs_WT	ALE	PLEKHO1
double.ko_vs_WT	ALE	MIR4435-2HG
double.ko_vs_WT	ALE	FAM214A
double.ko_vs_WT	ALE	MIR4435-2HG
double.ko_vs_WT	ALE	TOP3B
double.ko_vs_WT	ALE	RAD51C
double.ko_vs_WT	ALE	SEMA3D
double.ko_vs_WT	ALE	RP11-1069G10.1
double.ko_vs_WT	ALE	LIPG
double.ko_vs_WT	ALE	AHI1
double.ko_vs_WT	ALE	MAGI3
double.ko_vs_WT	ALE	BTF3L4
double.ko_vs_WT	ALE	PRKCE
double.ko_vs_WT	ALE	RNPEPL1
double.ko_vs_WT	ALE	TNC
double.ko_vs_WT	ALE	APLF
double.ko_vs_WT	ALE	IFI44L
double.ko_vs_WT	ALE	DECR1
double.ko_vs_WT	ALE	AATK
double.ko_vs_WT	ALE	ZNF577
double.ko_vs_WT	ALE	PLB1
double.ko_vs_WT	ALE	TCEANC
double.ko_vs_WT	ALE	SGSH
double.ko_vs_WT	ALE	ACAT1
double.ko_vs_WT	ALE	HMCN1
double.ko_vs_WT	ALE	SF3B2
double.ko_vs_WT	ALE	LINC01002
double.ko_vs_WT	ALE	SIPA1L1
double.ko_vs_WT	ALE	DNAJB14
double.ko_vs_WT	ALE	GIT2
double.ko_vs_WT	ALE	BCAP29
double.ko_vs_WT	ALE	FIG4
double.ko_vs_WT	ALE	PHF20L1
double.ko_vs_WT	ALE	ST8SIA5
double.ko_vs_WT	ALE	RP11-206L10.9
double.ko_vs_WT	ALE	ZC3H18
double.ko_vs_WT	ALE	PTPRG-AS1
double.ko_vs_WT	ALE	DIAPH3
double.ko_vs_WT	ALE	KANSL1
double.ko_vs_WT	ALE	ERBB3
double.ko_vs_WT	ALE	NFASC
double.ko_vs_WT	ALE	NOL4L
double.ko_vs_WT	ALE	PLXNC1
double.ko_vs_WT	ALE	AGK
double.ko_vs_WT	ALE	STXBP1
double.ko_vs_WT	ALE	CNOT8
double.ko_vs_WT	ALE	RPAP3
double.ko_vs_WT	ALE	PTCHD4
double.ko_vs_WT	ALE	RBM23
double.ko_vs_WT	ALE	CALCOCO2
double.ko_vs_WT	ALE	PCBP1-AS1
double.ko_vs_WT	ALE	KIAA0319L
double.ko_vs_WT	ALE	RAB30-AS1
double.ko_vs_WT	ALE	NEDD4L
double.ko_vs_WT	ALE	LAMB1
double.ko_vs_WT	ALE	BZW2
double.ko_vs_WT	ALE	C8orf34
double.ko_vs_WT	ALE	PTPN11
double.ko_vs_WT	ALE	ATPAF2
double.ko_vs_WT	MXE	RP11-503E24.2;SLC20A2
double.ko_vs_WT	MXE	NUMA1;RNU6-72P
double.ko_vs_WT	MXE	SPATS2
double.ko_vs_WT	MXE	KIAA0895;RF00019
double.ko_vs_WT	MXE	METTL8
double.ko_vs_WT	MXE	KIAA0895;RF00019
double.ko_vs_WT	MXE	NUMA1;RNU6-72P
double.ko_vs_WT	MXE	NUMA1;RNU6-72P
double.ko_vs_WT	MXE	PARP8
double.ko_vs_WT	MXE	CACNB4;CTD-2021K4.1
double.ko_vs_WT	MXE	BTD
double.ko_vs_WT	MXE	TBC1D5
double.ko_vs_WT	MXE	PXN
double.ko_vs_WT	MXE	IP6K2
double.ko_vs_WT	MXE	FRYL
double.ko_vs_WT	MXE	SEMA6D
double.ko_vs_WT	MXE	SYT14
double.ko_vs_WT	MXE	CEP57L1
double.ko_vs_WT	MXE	IP6K2
double.ko_vs_WT	MXE	RNF146
double.ko_vs_WT	MXE	LRRFIP2
double.ko_vs_WT	MXE	CTB-43P18.3;MATR3;RNA5SP195;SNHG4
double.ko_vs_WT	MXE	ANXA2
double.ko_vs_WT	MXE	MIR1204;PVT1;RF02164;RF02166
double.ko_vs_WT	MXE	CACNB4;CTD-2021K4.1
double.ko_vs_WT	MXE	PTCD2
double.ko_vs_WT	MXE	DAG1
double.ko_vs_WT	MXE	YY1AP1
double.ko_vs_WT	MXE	FRS2
double.ko_vs_WT	MXE	DAG1
double.ko_vs_WT	MXE	SPOP
double.ko_vs_WT	MXE	TBC1D5
double.ko_vs_WT	MXE	NFYC
double.ko_vs_WT	MXE	PTCD2
double.ko_vs_WT	MXE	MPP1
double.ko_vs_WT	MXE	SPOP
double.ko_vs_WT	MXE	RP11-156P1.3
double.ko_vs_WT	MXE	FAM184A
double.ko_vs_WT	MXE	DLEU1
double.ko_vs_WT	MXE	RFT1;RP11-894J14.5
double.ko_vs_WT	MXE	CACNB4;CTD-2021K4.1
double.ko_vs_WT	MXE	CTA-250D13.1;FOXP2
double.ko_vs_WT	MXE	TPM2
double.ko_vs_WT	MXE	NRF1
double.ko_vs_WT	MXE	ZNF195
double.ko_vs_WT	MXE	SEC22C
double.ko_vs_WT	MXE	CTC-554D6.1;SRP19
double.ko_vs_WT	MXE	IKZF4
double.ko_vs_WT	MXE	LCLAT1
double.ko_vs_WT	RI	CIRBP
double.ko_vs_WT	RI	CIRBP
double.ko_vs_WT	RI	CIRBP
double.ko_vs_WT	RI	JMJD8
double.ko_vs_WT	RI	INTS11;MIR6727
double.ko_vs_WT	RI	CIRBP
double.ko_vs_WT	RI	CIRBP
double.ko_vs_WT	RI	CIRBP
double.ko_vs_WT	RI	WDR24
double.ko_vs_WT	RI	TMEM129
double.ko_vs_WT	RI	CHD4;RP5-940J5.10
double.ko_vs_WT	RI	REC8
double.ko_vs_WT	RI	CACNB4;CTD-2021K4.1
double.ko_vs_WT	RI	ATG16L2
double.ko_vs_WT	RI	RAB7B
double.ko_vs_WT	RI	MAP3K12
double.ko_vs_WT	RI	SHKBP1
double.ko_vs_WT	RI	DIO3OS
double.ko_vs_WT	RI	C14orf145
double.ko_vs_WT	RI	ADAMTS10
double.ko_vs_WT	RI	ZNF160
double.ko_vs_WT	RI	ZNF385B
double.ko_vs_WT	RI	INTS11;MIR6727
double.ko_vs_WT	RI	CLCN2
double.ko_vs_WT	RI	LLGL2
double.ko_vs_WT	RI	GALT;RP11-195F19.29
double.ko_vs_WT	RI	TNS2
double.ko_vs_WT	RI	EGFL8;PPT2-EGFL8
double.ko_vs_WT	SE	AMY2B;RNPC3
double.ko_vs_WT	SE	ADD3
double.ko_vs_WT	SE	AC004702.2;SPECC1
double.ko_vs_WT	SE	FBXW11
double.ko_vs_WT	SE	STX2
double.ko_vs_WT	SE	SLC41A3
double.ko_vs_WT	SE	NFIA
double.ko_vs_WT	SE	MARK3
double.ko_vs_WT	SE	ANAPC10
double.ko_vs_WT	SE	MIR218-1;SLIT2
double.ko_vs_WT	SE	MKL1
double.ko_vs_WT	SE	TTLL11
double.ko_vs_WT	SE	CTD-2135J3.2;CTD-2135J3.4;MIR1322
double.ko_vs_WT	SE	PTK2
double.ko_vs_WT	SE	CMC1
double.ko_vs_WT	SE	MBNL1
double.ko_vs_WT	SE	OLA1;RN7SL65P
double.ko_vs_WT	SE	PLEKHA1
double.ko_vs_WT	SE	ATP2C1
double.ko_vs_WT	SE	EIF4G3
double.ko_vs_WT	SE	CPVL
double.ko_vs_WT	SE	FAM13A
double.ko_vs_WT	SE	FAM101A;RP11-214K3.25;ZNF664
double.ko_vs_WT	SE	FGF13
double.ko_vs_WT	SE	COX16;SYNJ2BP-COX16
double.ko_vs_WT	SE	BPTF
double.ko_vs_WT	SE	TLK2
double.ko_vs_WT	SE	PARD3
double.ko_vs_WT	SE	GPBP1L1
double.ko_vs_WT	SE	LIMK2
double.ko_vs_WT	SE	BPTF
double.ko_vs_WT	SE	FAM101A;RP11-214K3.25;ZNF664
double.ko_vs_WT	SE	ZFAND3
double.ko_vs_WT	SE	METTL8
double.ko_vs_WT	SE	CTA-250D13.1;FOXP2
double.ko_vs_WT	SE	MRPS28;RP11-26J3.3;RP11-26J3.4
double.ko_vs_WT	SE	RF02174;RF02175;RF02176;SMAD5
double.ko_vs_WT	SE	DYRK1A
double.ko_vs_WT	SE	PKIB;RP11-95G17.2
double.ko_vs_WT	SE	AMMECR1;RP3-364I1.3;SNORD96B
double.ko_vs_WT	SE	TET2
double.ko_vs_WT	SE	CADM1
double.ko_vs_WT	SE	TPM1
double.ko_vs_WT	SE	NUMB;RP1-240K6.5
double.ko_vs_WT	SE	PARD3
double.ko_vs_WT	SE	FYN
double.ko_vs_WT	SE	METTL8
double.ko_vs_WT	SE	MEF2A
double.ko_vs_WT	SE	LDAH
double.ko_vs_WT	SE	KCNK2
double.ko_vs_WT	SE	CYTOR;RP13-511M20.1
double.ko_vs_WT	SE	TBC1D5
double.ko_vs_WT	SE	APBB2
double.ko_vs_WT	SE	CYP20A1
double.ko_vs_WT	SE	C16orf46;GCSH;RP11-303E16.10;RP11-303E16.3;RP11-303E16.8
double.ko_vs_WT	SE	FGFR2
double.ko_vs_WT	SE	LIMCH1
double.ko_vs_WT	SE	AC017002.2;AC068491.1;RP11-803D5.5
double.ko_vs_WT	SE	FBXW11
double.ko_vs_WT	SE	LOXL3
double.ko_vs_WT	SE	CCDC90B
double.ko_vs_WT	SE	SPOP
double.ko_vs_WT	SE	TLE4
double.ko_vs_WT	SE	DENND4A
double.ko_vs_WT	SE	ZDHHC17
double.ko_vs_WT	SE	TRAPPC9
double.ko_vs_WT	SE	GGPS1;RP11-293G6.1;TBCE
double.ko_vs_WT	SE	SPATS2
double.ko_vs_WT	SE	PTGR2;RP5-1021I20.4
double.ko_vs_WT	SE	ACTR3B
double.ko_vs_WT	SE	RERG;RP11-1018J8.2
double.ko_vs_WT	SE	KHDRBS3
double.ko_vs_WT	SE	TTLL5
double.ko_vs_WT	SE	TSN
double.ko_vs_WT	SE	LCMT1
double.ko_vs_WT	SE	CCSER2
double.ko_vs_WT	SE	CASK
double.ko_vs_WT	SE	NCOA1
double.ko_vs_WT	SE	CELF2
double.ko_vs_WT	SE	HP1BP3
double.ko_vs_WT	SE	XRCC3
double.ko_vs_WT	SE	DLG1
double.ko_vs_WT	SE	USP15
double.ko_vs_WT	SE	GPR132
double.ko_vs_WT	SE	OSBPL6
double.ko_vs_WT	SE	DNAJC6
double.ko_vs_WT	SE	BCL11A
double.ko_vs_WT	SE	DNAJC25;DNAJC25-GNG10
double.ko_vs_WT	SE	COX10
double.ko_vs_WT	SE	ARHGAP5
double.ko_vs_WT	SE	LETM2
double.ko_vs_WT	SE	SUSD1
double.ko_vs_WT	SE	TBC1D5
double.ko_vs_WT	SE	PKIA
double.ko_vs_WT	SE	ZNF334
double.ko_vs_WT	SE	ZNF131
double.ko_vs_WT	SE	INTS12
double.ko_vs_WT	SE	PALM2;PALM2-AKAP2
double.ko_vs_WT	SE	WDFY3
double.ko_vs_WT	SE	ATG13
double.ko_vs_WT	SE	ZMYND11
double.ko_vs_WT	SE	KCNMA1
double.ko_vs_WT	SE	CD24
double.ko_vs_WT	SE	KIF13B
double.ko_vs_WT	SE	PPIG
double.ko_vs_WT	SE	CEP57L1
double.ko_vs_WT	SE	TSN
double.ko_vs_WT	SE	ANKRA2
double.ko_vs_WT	SE	ARHGEF9
double.ko_vs_WT	SE	DEGS2
double.ko_vs_WT	SE	DIAPH2
double.ko_vs_WT	SE	TET2
double.ko_vs_WT	SE	GPM6A
double.ko_vs_WT	SE	SEMA6D
double.ko_vs_WT	SE	MCM9
double.ko_vs_WT	SE	ARPC4;ARPC4-TTLL3;TTLL3
double.ko_vs_WT	SE	ZNF559;ZNF559-ZNF177
double.ko_vs_WT	SE	CHN1
double.ko_vs_WT	SE	TBC1D5
double.ko_vs_WT	SE	KIAA0895;RF00019
double.ko_vs_WT	SE	MAEA
double.ko_vs_WT	SE	SGCE
double.ko_vs_WT	SE	LRRC7
double.ko_vs_WT	SE	FCHSD1
double.ko_vs_WT	SE	ZNF254
double.ko_vs_WT	SE	HMGN5
double.ko_vs_WT	SE	RAPH1
double.ko_vs_WT	SE	RAB26
double.ko_vs_WT	SE	PPIP5K1
double.ko_vs_WT	SE	SUGCT
double.ko_vs_WT	SE	AD000671.6;IGFLR1
double.ko_vs_WT	SE	SYTL2
double.ko_vs_WT	SE	APBB2
double.ko_vs_WT	SE	PLCB1;RNU105B
double.ko_vs_WT	SE	FAM172A
double.ko_vs_WT	SE	CTC-326K19.6;IL4I1;NUP62
double.ko_vs_WT	SE	EDNRA;RP11-752L20.3
double.ko_vs_WT	SE	TBC1D5
double.ko_vs_WT	SE	RF00091;ZMYM4
double.ko_vs_WT	SE	CACNB4;CTD-2021K4.1
double.ko_vs_WT	SE	RNU6-750P;RP4-714D9.5;SLC35A3
double.ko_vs_WT	SE	GNAS
double.ko_vs_WT	SE	FAM107B
double.ko_vs_WT	SE	FAM107B
double.ko_vs_WT	SE	NT5C2
double.ko_vs_WT	SE	GNG2
double.ko_vs_WT	SE	NUMA1;RNU6-72P
double.ko_vs_WT	SE	DMD
double.ko_vs_WT	SE	ALKBH3
double.ko_vs_WT	SE	FSD1L
double.ko_vs_WT	SE	TMEM68
double.ko_vs_WT	SE	MIR7976;TPRA1
double.ko_vs_WT	SE	HHAT
double.ko_vs_WT	SE	ADGRG6
double.ko_vs_WT	SE	ADK;RF00019
double.ko_vs_WT	SE	TMEM188
double.ko_vs_WT	SE	AKAP13
double.ko_vs_WT	SE	TACC2
double.ko_vs_WT	SE	NUP62CL
double.ko_vs_WT	SE	LRRFIP2
double.ko_vs_WT	SE	RBM23
double.ko_vs_WT	SE	PQLC1
double.ko_vs_WT	SE	LDAH
double.ko_vs_WT	SE	RAMP2
double.ko_vs_WT	SE	LPXN
double.ko_vs_WT	SE	SERGEF
double.ko_vs_WT	SE	FKBP7
double.ko_vs_WT	SE	ATG13
double.ko_vs_WT	SE	PCBP3;PCBP3-OT1
double.ko_vs_WT	SE	LDAH
double.ko_vs_WT	SE	COL4A3BP
double.ko_vs_WT	SE	RF00017;RP11-543P15.2;RP11-543P15.3;TSPAN9
double.ko_vs_WT	SE	ABCB7
double.ko_vs_WT	SE	SLC30A6
double.ko_vs_WT	SE	EPHB6
double.ko_vs_WT	SE	ZZZ3
double.ko_vs_WT	SE	PTK2
double.ko_vs_WT	SE	SAMD12
double.ko_vs_WT	SE	FAM107B
double.ko_vs_WT	SE	SHQ1
double.ko_vs_WT	SE	PAQR5
double.ko_vs_WT	SE	MMP11
double.ko_vs_WT	SE	RP11-473M20.14
double.ko_vs_WT	SE	AD000671.6;U2AF1L4
double.ko_vs_WT	SE	LDAH
double.ko_vs_WT	SE	CCDC180;RP11-23J9.4
double.ko_vs_WT	SE	LUC7L3
double.ko_vs_WT	SE	CTNND1;RP11-691N7.6;TMX2-CTNND1
double.ko_vs_WT	SE	ERC1
double.ko_vs_WT	SE	TNFRSF11A
double.ko_vs_WT	SE	RP11-1096G20.5;ZNF18
double.ko_vs_WT	SE	RP11-438N16.1
double.ko_vs_WT	SE	PLXDC1
double.ko_vs_WT	SE	FAM107B;RNA5SP302
double.ko_vs_WT	SE	RBBP4
double.ko_vs_WT	SE	BACH2
double.ko_vs_WT	SE	CTA-250D13.1;FOXP2
double.ko_vs_WT	SE	DNAJC27
double.ko_vs_WT	SE	FAM107B
double.ko_vs_WT	SE	AC159540.1
double.ko_vs_WT	SE	G3BP2
double.ko_vs_WT	SE	ZNF334
double.ko_vs_WT	SE	CFAP221
double.ko_vs_WT	SE	SHKBP1
double.ko_vs_WT	SE	ADAT1
double.ko_vs_WT	SE	SYNRG
double.ko_vs_WT	SE	MIR1288;PIGL
double.ko_vs_WT	SE	JAKMIP2
double.ko_vs_WT	SE	IQCE
double.ko_vs_WT	SE	MARVELD2
double.ko_vs_WT	SE	BBS9
double.ko_vs_WT	SE	UBE2C
double.ko_vs_WT	SE	MIR5003;NEURL1B
double.ko_vs_WT	SE	VDR
double.ko_vs_WT	SE	BEST1
double.ko_vs_WT	SE	RIDA
double.ko_vs_WT	SE	RP11-85F14.5
double.ko_vs_WT	SE	LRRC49
double.ko_vs_WT	SE	GIPC1
double.ko_vs_WT	SE	MBD5
double.ko_vs_WT	SE	NR2C1
double.ko_vs_WT	SE	STK16
double.ko_vs_WT	SE	ZBTB38
double.ko_vs_WT	SE	BTD
double.ko_vs_WT	SE	MIR7856;ODF2L
double.ko_vs_WT	SE	PHACTR4
double.ko_vs_WT	SE	COL8A1
double.ko_vs_WT	SE	MOK
double.ko_vs_WT	SE	ZNF778
double.ko_vs_WT	SE	PAX6
double.ko_vs_WT	SE	PIGN
double.ko_vs_WT	SE	PPP6R3
double.ko_vs_WT	SE	ABHD1
double.ko_vs_WT	SE	C9orf3
double.ko_vs_WT	SE	FRYL
double.ko_vs_WT	SE	C16orf46;RP11-303E16.10;RP11-303E16.8
double.ko_vs_WT	SE	FAM135A
double.ko_vs_WT	SE	MBD5
double.ko_vs_WT	SE	RAP1A
double.ko_vs_WT	SE	XRRA1
double.ko_vs_WT	SE	RUNX2
double.ko_vs_WT	SE	MCTP1
double.ko_vs_WT	SE	B4GALT4
double.ko_vs_WT	SE	CH17-189H20.1
double.ko_vs_WT	SE	C11orf57
double.ko_vs_WT	SE	LDHC
double.ko_vs_WT	SE	IL17RC
double.ko_vs_WT	SE	RP4-798C17.6;RP4-798C17.7
double.ko_vs_WT	SE	PTPN6
double.ko_vs_WT	SE	NFAT5
double.ko_vs_WT	SE	TBC1D5
double.ko_vs_WT	SE	PRDM6
double.ko_vs_WT	SE	TUBE1
double.ko_vs_WT	SE	HSF4
double.ko_vs_WT	SE	SLCO5A1
double.ko_vs_WT	SE	FAM107B
double.ko_vs_WT	SE	CLCN6
double.ko_vs_WT	SE	MARS
double.ko_vs_WT	SE	SENP7
double.ko_vs_WT	SE	RP11-734K23.9
double.ko_vs_WT	SE	MIR6132;ST7;ST7-OT4
double.ko_vs_WT	SE	SHKBP1
double.ko_vs_WT	SE	FAM126B
double.ko_vs_WT	SE	TP53I11
double.ko_vs_WT	SE	ZNF559;ZNF559-ZNF177
double.ko_vs_WT	SE	MAMDC4
double.ko_vs_WT	SE	SLC12A6
double.ko_vs_WT	SE	RAB28
double.ko_vs_WT	SE	CCDC191
double.ko_vs_WT	SE	MPV17
double.ko_vs_WT	SE	VEZT
double.ko_vs_WT	SE	LRRC32
double.ko_vs_WT	SE	LYPD6B
double.ko_vs_WT	SE	XRCC3
scaf4.ko_vs_WT	A3SS	UCHL1
scaf4.ko_vs_WT	A3SS	UCHL1
scaf4.ko_vs_WT	A3SS	HOTAIR
scaf4.ko_vs_WT	A3SS	FAM66C
scaf4.ko_vs_WT	A3SS	ZSCAN5A
scaf4.ko_vs_WT	A3SS	ABCB9
scaf4.ko_vs_WT	A3SS	SHF
scaf4.ko_vs_WT	A3SS	CYP1B1
scaf4.ko_vs_WT	A3SS	RNF126
scaf4.ko_vs_WT	A3SS	NFATC2
scaf4.ko_vs_WT	A3SS	C2;XXbac-BPG116M5.17
scaf4.ko_vs_WT	A3SS	NPIPB4
scaf4.ko_vs_WT	A3SS	DOK1
scaf4.ko_vs_WT	A3SS	AP3B2
scaf4.ko_vs_WT	A3SS	RP11-231C14.4
scaf4.ko_vs_WT	A3SS	NPIPB3
scaf4.ko_vs_WT	A3SS	AC069513.3;MIR570
scaf4.ko_vs_WT	A3SS	C5orf42
scaf4.ko_vs_WT	A3SS	PMPCB
scaf4.ko_vs_WT	A3SS	ABHD11
scaf4.ko_vs_WT	A3SS	NPIPB5
scaf4.ko_vs_WT	A3SS	NFATC2
scaf4.ko_vs_WT	A3SS	CCNDBP1
scaf4.ko_vs_WT	A3SS	PROSER3
scaf4.ko_vs_WT	A3SS	ELMO2
scaf4.ko_vs_WT	A3SS	CCDC159
scaf4.ko_vs_WT	A3SS	AC003005.4;ZNF419
scaf4.ko_vs_WT	A3SS	HSF4
scaf4.ko_vs_WT	A3SS	ACAD10
scaf4.ko_vs_WT	A3SS	GHRLOS
scaf4.ko_vs_WT	A3SS	AD000671.6;U2AF1L4
scaf4.ko_vs_WT	A3SS	RP11-7O11.7;ST3GAL3
scaf4.ko_vs_WT	A3SS	ATG13
scaf4.ko_vs_WT	A5SS	P2RY11;PPAN;PPAN-P2RY11
scaf4.ko_vs_WT	A5SS	GLCCI1
scaf4.ko_vs_WT	A5SS	NFS1
scaf4.ko_vs_WT	A5SS	SLC52A2
scaf4.ko_vs_WT	A5SS	TUSC2
scaf4.ko_vs_WT	A5SS	PIGN
scaf4.ko_vs_WT	A5SS	CDC42SE1
scaf4.ko_vs_WT	A5SS	AL928654.7;C14orf80
scaf4.ko_vs_WT	A5SS	C18orf54
scaf4.ko_vs_WT	A5SS	TDRKH
scaf4.ko_vs_WT	A5SS	AL928654.7;C14orf80
scaf4.ko_vs_WT	A5SS	RAD23A
scaf4.ko_vs_WT	A5SS	TRAFD1
scaf4.ko_vs_WT	A5SS	NARF
scaf4.ko_vs_WT	A5SS	RABGAP1L
scaf4.ko_vs_WT	A5SS	ROBO3
scaf4.ko_vs_WT	A5SS	TTC23
scaf4.ko_vs_WT	A5SS	TYW5
scaf4.ko_vs_WT	A5SS	ETNPPL
scaf4.ko_vs_WT	A5SS	PKD1
scaf4.ko_vs_WT	A5SS	SMPD1
scaf4.ko_vs_WT	A5SS	CLMN
scaf4.ko_vs_WT	A5SS	GEMIN6
scaf4.ko_vs_WT	A5SS	FAM114A2
scaf4.ko_vs_WT	A5SS	IKZF2
scaf4.ko_vs_WT	ALE	NCAM1
scaf4.ko_vs_WT	ALE	SP110
scaf4.ko_vs_WT	ALE	SCLY
scaf4.ko_vs_WT	ALE	ZNF251
scaf4.ko_vs_WT	ALE	ERC1
scaf4.ko_vs_WT	ALE	HAUS2
scaf4.ko_vs_WT	ALE	B4GALT7
scaf4.ko_vs_WT	ALE	HDAC8
scaf4.ko_vs_WT	ALE	GOSR2
scaf4.ko_vs_WT	ALE	HEXB
scaf4.ko_vs_WT	ALE	ELAC1
scaf4.ko_vs_WT	ALE	ELAC1
scaf4.ko_vs_WT	ALE	SLC30A5
scaf4.ko_vs_WT	ALE	TFDP1
scaf4.ko_vs_WT	ALE	GOSR2
scaf4.ko_vs_WT	ALE	THEM4
scaf4.ko_vs_WT	ALE	GRAMD1A
scaf4.ko_vs_WT	ALE	GOSR2
scaf4.ko_vs_WT	ALE	ATP6V1E2
scaf4.ko_vs_WT	ALE	C19orf25
scaf4.ko_vs_WT	ALE	PPP2R5C
scaf4.ko_vs_WT	ALE	ENDOV
scaf4.ko_vs_WT	ALE	TRIM4
scaf4.ko_vs_WT	ALE	TPTEP1
scaf4.ko_vs_WT	ALE	RECK
scaf4.ko_vs_WT	ALE	BICD1
scaf4.ko_vs_WT	ALE	SLC6A15
scaf4.ko_vs_WT	ALE	CA8
scaf4.ko_vs_WT	ALE	ZNF519
scaf4.ko_vs_WT	ALE	FAM135A
scaf4.ko_vs_WT	ALE	PPP2R5C
scaf4.ko_vs_WT	ALE	PDE4DIP
scaf4.ko_vs_WT	ALE	GPATCH2
scaf4.ko_vs_WT	ALE	LEPROTL1
scaf4.ko_vs_WT	ALE	ZNF536
scaf4.ko_vs_WT	ALE	FAM13A
scaf4.ko_vs_WT	ALE	EPHA6
scaf4.ko_vs_WT	ALE	RALGAPA1
scaf4.ko_vs_WT	ALE	FARP2
scaf4.ko_vs_WT	ALE	GLS
scaf4.ko_vs_WT	ALE	N4BP2L2
scaf4.ko_vs_WT	ALE	ADARB1
scaf4.ko_vs_WT	ALE	PDHX
scaf4.ko_vs_WT	ALE	ZNF91
scaf4.ko_vs_WT	ALE	ZNF33B
scaf4.ko_vs_WT	ALE	ARMC8
scaf4.ko_vs_WT	ALE	ZNF280D
scaf4.ko_vs_WT	ALE	STAT1
scaf4.ko_vs_WT	ALE	SLC44A1
scaf4.ko_vs_WT	ALE	HDGFRP3
scaf4.ko_vs_WT	ALE	RP11-255H23.2
scaf4.ko_vs_WT	ALE	FARP2
scaf4.ko_vs_WT	ALE	SDCBP2-AS1
scaf4.ko_vs_WT	ALE	NRF1
scaf4.ko_vs_WT	ALE	RUNX2
scaf4.ko_vs_WT	ALE	USP6NL
scaf4.ko_vs_WT	ALE	LINC01006
scaf4.ko_vs_WT	ALE	STAU2
scaf4.ko_vs_WT	ALE	CDHR3
scaf4.ko_vs_WT	ALE	TTN-AS1
scaf4.ko_vs_WT	ALE	ANKRD10
scaf4.ko_vs_WT	ALE	STAU2
scaf4.ko_vs_WT	ALE	CDHR3
scaf4.ko_vs_WT	ALE	PDE4DIP
scaf4.ko_vs_WT	ALE	PCDH9
scaf4.ko_vs_WT	ALE	ERC1
scaf4.ko_vs_WT	ALE	PDE4DIP
scaf4.ko_vs_WT	ALE	ZNF720
scaf4.ko_vs_WT	ALE	FNDC3B
scaf4.ko_vs_WT	ALE	ERC1
scaf4.ko_vs_WT	ALE	N4BP2L2
scaf4.ko_vs_WT	ALE	ZNF91
scaf4.ko_vs_WT	ALE	LRRTM4
scaf4.ko_vs_WT	ALE	DIDO1
scaf4.ko_vs_WT	ALE	FAM135A
scaf4.ko_vs_WT	ALE	SATB1-AS1
scaf4.ko_vs_WT	ALE	PDE4DIP
scaf4.ko_vs_WT	ALE	GTDC1
scaf4.ko_vs_WT	ALE	TTN-AS1
scaf4.ko_vs_WT	ALE	HEXB
scaf4.ko_vs_WT	ALE	GNPNAT1
scaf4.ko_vs_WT	ALE	GTDC1
scaf4.ko_vs_WT	ALE	PDLIM5
scaf4.ko_vs_WT	ALE	STXBP4
scaf4.ko_vs_WT	ALE	TVP23C
scaf4.ko_vs_WT	ALE	TPTEP1
scaf4.ko_vs_WT	ALE	ERBB3
scaf4.ko_vs_WT	ALE	YBEY
scaf4.ko_vs_WT	ALE	RELL1
scaf4.ko_vs_WT	ALE	HNRNPR
scaf4.ko_vs_WT	ALE	ATXN7L1
scaf4.ko_vs_WT	ALE	FRMD4B
scaf4.ko_vs_WT	ALE	AGO3
scaf4.ko_vs_WT	ALE	VWA8
scaf4.ko_vs_WT	ALE	DHX8
scaf4.ko_vs_WT	ALE	SLCO3A1
scaf4.ko_vs_WT	ALE	FAM13A
scaf4.ko_vs_WT	ALE	RAPGEF6
scaf4.ko_vs_WT	ALE	AGAP3
scaf4.ko_vs_WT	ALE	PIK3C3
scaf4.ko_vs_WT	ALE	ZNF678
scaf4.ko_vs_WT	ALE	GRAMD1A
scaf4.ko_vs_WT	ALE	PDE4DIP
scaf4.ko_vs_WT	ALE	MIR4435-2HG
scaf4.ko_vs_WT	ALE	HOMER2
scaf4.ko_vs_WT	ALE	WWP2
scaf4.ko_vs_WT	ALE	GIT2
scaf4.ko_vs_WT	ALE	ZNF585A
scaf4.ko_vs_WT	ALE	PDE4DIP
scaf4.ko_vs_WT	ALE	OGFOD3
scaf4.ko_vs_WT	ALE	DLEU2
scaf4.ko_vs_WT	ALE	STAU2
scaf4.ko_vs_WT	ALE	H2AFY2
scaf4.ko_vs_WT	ALE	PDHX
scaf4.ko_vs_WT	ALE	PDSS2
scaf4.ko_vs_WT	ALE	ADAMTS3
scaf4.ko_vs_WT	ALE	NMRK1
scaf4.ko_vs_WT	ALE	C10orf76
scaf4.ko_vs_WT	ALE	RP3-449O17.1
scaf4.ko_vs_WT	ALE	SZT2
scaf4.ko_vs_WT	ALE	FLT1
scaf4.ko_vs_WT	ALE	TLL2
scaf4.ko_vs_WT	ALE	C11orf63
scaf4.ko_vs_WT	ALE	FOXP2
scaf4.ko_vs_WT	ALE	EEF1D
scaf4.ko_vs_WT	ALE	HOMER2
scaf4.ko_vs_WT	ALE	MORN1
scaf4.ko_vs_WT	ALE	HEXA
scaf4.ko_vs_WT	ALE	CDH23
scaf4.ko_vs_WT	ALE	ZSCAN2
scaf4.ko_vs_WT	ALE	TTN-AS1
scaf4.ko_vs_WT	ALE	SMIM8
scaf4.ko_vs_WT	ALE	37316
scaf4.ko_vs_WT	ALE	N4BP2L2
scaf4.ko_vs_WT	ALE	ZNF160
scaf4.ko_vs_WT	ALE	JPX
scaf4.ko_vs_WT	ALE	CENPO
scaf4.ko_vs_WT	ALE	CENPBD1P1
scaf4.ko_vs_WT	ALE	FIG4
scaf4.ko_vs_WT	ALE	DLEU2
scaf4.ko_vs_WT	ALE	EDIL3
scaf4.ko_vs_WT	ALE	LINC00969
scaf4.ko_vs_WT	ALE	ENTPD1-AS1
scaf4.ko_vs_WT	ALE	PPHLN1
scaf4.ko_vs_WT	ALE	PRTG
scaf4.ko_vs_WT	ALE	TTN-AS1
scaf4.ko_vs_WT	ALE	TOP3B
scaf4.ko_vs_WT	ALE	INPP4B
scaf4.ko_vs_WT	ALE	AP3B1
scaf4.ko_vs_WT	ALE	CACNA2D2
scaf4.ko_vs_WT	ALE	SATB1-AS1
scaf4.ko_vs_WT	ALE	ANKMY1
scaf4.ko_vs_WT	ALE	TIAM2
scaf4.ko_vs_WT	ALE	GRIPAP1
scaf4.ko_vs_WT	ALE	NFATC4
scaf4.ko_vs_WT	ALE	RPAP3
scaf4.ko_vs_WT	ALE	SMC4
scaf4.ko_vs_WT	ALE	PCNXL2
scaf4.ko_vs_WT	ALE	PTPRS
scaf4.ko_vs_WT	ALE	SUV420H2
scaf4.ko_vs_WT	ALE	SOBP
scaf4.ko_vs_WT	ALE	BBS1
scaf4.ko_vs_WT	ALE	KIAA1407
scaf4.ko_vs_WT	ALE	EPHA6
scaf4.ko_vs_WT	ALE	TSNAXIP1
scaf4.ko_vs_WT	ALE	KNDC1
scaf4.ko_vs_WT	ALE	PRUNE2
scaf4.ko_vs_WT	ALE	SYNJ1
scaf4.ko_vs_WT	ALE	KDM4B
scaf4.ko_vs_WT	ALE	RALGAPA1
scaf4.ko_vs_WT	ALE	AGAP3
scaf4.ko_vs_WT	ALE	PHKB
scaf4.ko_vs_WT	ALE	SNUPN
scaf4.ko_vs_WT	ALE	LIN7B
scaf4.ko_vs_WT	ALE	CSGALNACT1
scaf4.ko_vs_WT	ALE	PCBP1-AS1
scaf4.ko_vs_WT	ALE	CSNK1D
scaf4.ko_vs_WT	ALE	CCDC151
scaf4.ko_vs_WT	ALE	SLC26A1
scaf4.ko_vs_WT	ALE	LIPG
scaf4.ko_vs_WT	ALE	SGOL2
scaf4.ko_vs_WT	ALE	LTBP4
scaf4.ko_vs_WT	ALE	RAD51C
scaf4.ko_vs_WT	ALE	SLC22A31
scaf4.ko_vs_WT	ALE	FAXDC2
scaf4.ko_vs_WT	ALE	PLEKHA5
scaf4.ko_vs_WT	ALE	NOL11
scaf4.ko_vs_WT	ALE	PDE4DIP
scaf4.ko_vs_WT	ALE	MORN1
scaf4.ko_vs_WT	ALE	ZNF280D
scaf4.ko_vs_WT	ALE	STPG1
scaf4.ko_vs_WT	ALE	ALDH1L1
scaf4.ko_vs_WT	ALE	ERC1
scaf4.ko_vs_WT	ALE	TBC1D31
scaf4.ko_vs_WT	ALE	KIAA1407
scaf4.ko_vs_WT	ALE	PHLDB3
scaf4.ko_vs_WT	ALE	TMEM14B
scaf4.ko_vs_WT	ALE	TTN-AS1
scaf4.ko_vs_WT	ALE	GPR156
scaf4.ko_vs_WT	ALE	ABCA7
scaf4.ko_vs_WT	ALE	SLC7A8
scaf4.ko_vs_WT	ALE	SRCIN1
scaf4.ko_vs_WT	ALE	C8orf34
scaf4.ko_vs_WT	ALE	PIK3R5
scaf4.ko_vs_WT	ALE	ZZZ3
scaf4.ko_vs_WT	ALE	CHRD
scaf4.ko_vs_WT	ALE	WIPF1
scaf4.ko_vs_WT	ALE	TTN-AS1
scaf4.ko_vs_WT	ALE	IQCH
scaf4.ko_vs_WT	ALE	IFT57
scaf4.ko_vs_WT	ALE	ALPL
scaf4.ko_vs_WT	ALE	FARP2
scaf4.ko_vs_WT	ALE	RP11-203B9.4
scaf4.ko_vs_WT	ALE	PI4KA
scaf4.ko_vs_WT	ALE	PI4KA
scaf4.ko_vs_WT	ALE	PKD1
scaf4.ko_vs_WT	ALE	NCKAP1
scaf4.ko_vs_WT	ALE	INTS6
scaf4.ko_vs_WT	ALE	GRIPAP1
scaf4.ko_vs_WT	ALE	GRIN3B
scaf4.ko_vs_WT	ALE	CC2D2A
scaf4.ko_vs_WT	ALE	TACC2
scaf4.ko_vs_WT	ALE	SRCIN1
scaf4.ko_vs_WT	ALE	NHLRC2
scaf4.ko_vs_WT	ALE	NAIP
scaf4.ko_vs_WT	ALE	TNKS
scaf4.ko_vs_WT	ALE	SETD5
scaf4.ko_vs_WT	ALE	EMID1
scaf4.ko_vs_WT	ALE	DST
scaf4.ko_vs_WT	ALE	GLI3
scaf4.ko_vs_WT	ALE	RP11-341G23.4
scaf4.ko_vs_WT	ALE	TIAM2
scaf4.ko_vs_WT	ALE	TRIM9
scaf4.ko_vs_WT	ALE	FIG4
scaf4.ko_vs_WT	ALE	ARHGAP22
scaf4.ko_vs_WT	ALE	TRUB1
scaf4.ko_vs_WT	ALE	LCMT1-AS1
scaf4.ko_vs_WT	ALE	DCAF11
scaf4.ko_vs_WT	ALE	ERC1
scaf4.ko_vs_WT	ALE	AC005154.6
scaf4.ko_vs_WT	ALE	EEF1D
scaf4.ko_vs_WT	ALE	37316
scaf4.ko_vs_WT	ALE	TTN-AS1
scaf4.ko_vs_WT	ALE	RP11-156P1.3
scaf4.ko_vs_WT	ALE	CALCOCO2
scaf4.ko_vs_WT	ALE	FARP2
scaf4.ko_vs_WT	ALE	SYTL2
scaf4.ko_vs_WT	ALE	MORN1
scaf4.ko_vs_WT	ALE	CTBP1-AS2
scaf4.ko_vs_WT	ALE	KLHL7
scaf4.ko_vs_WT	ALE	CASZ1
scaf4.ko_vs_WT	ALE	TCEA3
scaf4.ko_vs_WT	ALE	SETD5
scaf4.ko_vs_WT	ALE	PKP4
scaf4.ko_vs_WT	ALE	SP110
scaf4.ko_vs_WT	ALE	LRRC41
scaf4.ko_vs_WT	ALE	PI4KA
scaf4.ko_vs_WT	ALE	CNOT10
scaf4.ko_vs_WT	ALE	SLC6A12
scaf4.ko_vs_WT	ALE	HECTD4
scaf4.ko_vs_WT	ALE	HMGXB3
scaf4.ko_vs_WT	ALE	KALRN
scaf4.ko_vs_WT	ALE	EPC2
scaf4.ko_vs_WT	ALE	ERAP2
scaf4.ko_vs_WT	ALE	SNAP23
scaf4.ko_vs_WT	ALE	C8orf34
scaf4.ko_vs_WT	ALE	ZNF519
scaf4.ko_vs_WT	ALE	ZFPM2
scaf4.ko_vs_WT	ALE	NOSIP
scaf4.ko_vs_WT	ALE	BRWD1
scaf4.ko_vs_WT	ALE	CPZ
scaf4.ko_vs_WT	ALE	LRPPRC
scaf4.ko_vs_WT	ALE	FANCA
scaf4.ko_vs_WT	ALE	STXBP4
scaf4.ko_vs_WT	ALE	NFATC4
scaf4.ko_vs_WT	ALE	PPAN
scaf4.ko_vs_WT	ALE	UROS
scaf4.ko_vs_WT	ALE	SLC12A4
scaf4.ko_vs_WT	ALE	PCBP1-AS1
scaf4.ko_vs_WT	ALE	PHKB
scaf4.ko_vs_WT	ALE	METTL2B
scaf4.ko_vs_WT	ALE	ABR
scaf4.ko_vs_WT	ALE	PCBP3
scaf4.ko_vs_WT	ALE	CRELD1
scaf4.ko_vs_WT	ALE	CTSW
scaf4.ko_vs_WT	ALE	AP2A2
scaf4.ko_vs_WT	ALE	RP3-449O17.1
scaf4.ko_vs_WT	ALE	ZNF544
scaf4.ko_vs_WT	ALE	PRICKLE1
scaf4.ko_vs_WT	ALE	STK10
scaf4.ko_vs_WT	ALE	ARMC2
scaf4.ko_vs_WT	ALE	RABGAP1L
scaf4.ko_vs_WT	ALE	ATP5S
scaf4.ko_vs_WT	ALE	MMAA
scaf4.ko_vs_WT	ALE	DEPDC5
scaf4.ko_vs_WT	ALE	ACADVL
scaf4.ko_vs_WT	ALE	DTNB
scaf4.ko_vs_WT	ALE	NAPSB
scaf4.ko_vs_WT	ALE	PKD1
scaf4.ko_vs_WT	ALE	EEF1D
scaf4.ko_vs_WT	ALE	CREM
scaf4.ko_vs_WT	ALE	ERAP2
scaf4.ko_vs_WT	ALE	NOL4L
scaf4.ko_vs_WT	ALE	TOP3B
scaf4.ko_vs_WT	ALE	FIG4
scaf4.ko_vs_WT	ALE	TBC1D1
scaf4.ko_vs_WT	ALE	ST8SIA1
scaf4.ko_vs_WT	ALE	CASP8
scaf4.ko_vs_WT	ALE	EIF2B5
scaf4.ko_vs_WT	ALE	ABR
scaf4.ko_vs_WT	ALE	ABR
scaf4.ko_vs_WT	ALE	CORO1C
scaf4.ko_vs_WT	ALE	LCA5L
scaf4.ko_vs_WT	ALE	LCMT1-AS1
scaf4.ko_vs_WT	ALE	SETD5
scaf4.ko_vs_WT	ALE	ANKMY1
scaf4.ko_vs_WT	ALE	THOC1
scaf4.ko_vs_WT	ALE	DAPK1
scaf4.ko_vs_WT	ALE	ZNF333
scaf4.ko_vs_WT	ALE	FANCA
scaf4.ko_vs_WT	ALE	RAD51C
scaf4.ko_vs_WT	ALE	CHRD
scaf4.ko_vs_WT	ALE	SETD5
scaf4.ko_vs_WT	ALE	ACSS2
scaf4.ko_vs_WT	ALE	LHPP
scaf4.ko_vs_WT	ALE	CRELD1
scaf4.ko_vs_WT	ALE	MMP25
scaf4.ko_vs_WT	ALE	FAM171A2
scaf4.ko_vs_WT	ALE	WIPF1
scaf4.ko_vs_WT	ALE	NOTCH2
scaf4.ko_vs_WT	ALE	TMEM87A
scaf4.ko_vs_WT	ALE	IL17RA
scaf4.ko_vs_WT	ALE	HGF
scaf4.ko_vs_WT	ALE	LRRC48
scaf4.ko_vs_WT	ALE	ABCC5
scaf4.ko_vs_WT	ALE	ACADVL
scaf4.ko_vs_WT	ALE	PPP2R4
scaf4.ko_vs_WT	ALE	COQ6
scaf4.ko_vs_WT	ALE	SYTL2
scaf4.ko_vs_WT	ALE	CAST
scaf4.ko_vs_WT	ALE	SLC16A5
scaf4.ko_vs_WT	ALE	LCAT
scaf4.ko_vs_WT	ALE	SPG11
scaf4.ko_vs_WT	ALE	AP2A2
scaf4.ko_vs_WT	ALE	ABR
scaf4.ko_vs_WT	ALE	TSPAN1
scaf4.ko_vs_WT	ALE	SPAG16
scaf4.ko_vs_WT	ALE	RABGAP1L
scaf4.ko_vs_WT	ALE	LRPPRC
scaf4.ko_vs_WT	ALE	ATG9B
scaf4.ko_vs_WT	ALE	ACSS2
scaf4.ko_vs_WT	ALE	IFRD1
scaf4.ko_vs_WT	ALE	MAP3K12
scaf4.ko_vs_WT	ALE	AGAP3
scaf4.ko_vs_WT	ALE	ATP9B
scaf4.ko_vs_WT	ALE	RP3-449O17.1
scaf4.ko_vs_WT	ALE	SCAPER
scaf4.ko_vs_WT	ALE	AC083884.8
scaf4.ko_vs_WT	ALE	CNTNAP3B
scaf4.ko_vs_WT	ALE	DOCK6
scaf4.ko_vs_WT	ALE	CORIN
scaf4.ko_vs_WT	ALE	CDK18
scaf4.ko_vs_WT	ALE	FAM160B2
scaf4.ko_vs_WT	ALE	DNAJC10
scaf4.ko_vs_WT	ALE	LINC01515
scaf4.ko_vs_WT	ALE	LRRC69
scaf4.ko_vs_WT	ALE	SZT2
scaf4.ko_vs_WT	ALE	PPL
scaf4.ko_vs_WT	ALE	NFATC4
scaf4.ko_vs_WT	ALE	TTN-AS1
scaf4.ko_vs_WT	ALE	HMGA2
scaf4.ko_vs_WT	ALE	RAB4B
scaf4.ko_vs_WT	ALE	FARP2
scaf4.ko_vs_WT	ALE	ESR2
scaf4.ko_vs_WT	ALE	TRPM3
scaf4.ko_vs_WT	ALE	KIAA1429
scaf4.ko_vs_WT	ALE	RABGAP1L
scaf4.ko_vs_WT	ALE	CTSK
scaf4.ko_vs_WT	ALE	PCBP1-AS1
scaf4.ko_vs_WT	ALE	WIPF1
scaf4.ko_vs_WT	ALE	RPAP3
scaf4.ko_vs_WT	ALE	LRCH3
scaf4.ko_vs_WT	ALE	GOLGA6L7P
scaf4.ko_vs_WT	ALE	PI4KA
scaf4.ko_vs_WT	ALE	CWC27
scaf4.ko_vs_WT	ALE	LINC01006
scaf4.ko_vs_WT	ALE	TRIB2
scaf4.ko_vs_WT	ALE	TOP3B
scaf4.ko_vs_WT	ALE	AC013463.2
scaf4.ko_vs_WT	ALE	FAM73B
scaf4.ko_vs_WT	ALE	DTX1
scaf4.ko_vs_WT	ALE	NIPAL3
scaf4.ko_vs_WT	ALE	RPSAP52
scaf4.ko_vs_WT	ALE	PHKB
scaf4.ko_vs_WT	ALE	CCDC40
scaf4.ko_vs_WT	ALE	GAD1
scaf4.ko_vs_WT	ALE	RAPGEF6
scaf4.ko_vs_WT	ALE	AK7
scaf4.ko_vs_WT	ALE	RABGAP1L
scaf4.ko_vs_WT	ALE	CORO1C
scaf4.ko_vs_WT	ALE	NEBL
scaf4.ko_vs_WT	ALE	VPS53
scaf4.ko_vs_WT	ALE	FLJ22447
scaf4.ko_vs_WT	ALE	ANK3
scaf4.ko_vs_WT	ALE	DOCK5
scaf4.ko_vs_WT	ALE	SCN5A
scaf4.ko_vs_WT	ALE	ZMYM6
scaf4.ko_vs_WT	ALE	EIF2B5
scaf4.ko_vs_WT	ALE	LINC01006
scaf4.ko_vs_WT	ALE	ZSWIM8
scaf4.ko_vs_WT	ALE	ERC1
scaf4.ko_vs_WT	ALE	RAD51B
scaf4.ko_vs_WT	ALE	CCDC30
scaf4.ko_vs_WT	ALE	SOS2
scaf4.ko_vs_WT	ALE	LHPP
scaf4.ko_vs_WT	ALE	PLCXD2
scaf4.ko_vs_WT	ALE	LHPP
scaf4.ko_vs_WT	ALE	RAD51C
scaf4.ko_vs_WT	ALE	EIF2B3
scaf4.ko_vs_WT	ALE	MED15
scaf4.ko_vs_WT	ALE	EPB41L4A
scaf4.ko_vs_WT	ALE	LEPROTL1
scaf4.ko_vs_WT	ALE	RANBP17
scaf4.ko_vs_WT	ALE	KLHL32
scaf4.ko_vs_WT	ALE	RANBP17
scaf4.ko_vs_WT	ALE	RPTOR
scaf4.ko_vs_WT	ALE	NBEAL2
scaf4.ko_vs_WT	ALE	FAM131B
scaf4.ko_vs_WT	ALE	PKD1
scaf4.ko_vs_WT	ALE	KIAA0922
scaf4.ko_vs_WT	ALE	TTN-AS1
scaf4.ko_vs_WT	ALE	ROBO3
scaf4.ko_vs_WT	ALE	LAMA4
scaf4.ko_vs_WT	ALE	BMPR2
scaf4.ko_vs_WT	ALE	WIPF1
scaf4.ko_vs_WT	ALE	MCF2L
scaf4.ko_vs_WT	ALE	FAM107B
scaf4.ko_vs_WT	ALE	ZNF280D
scaf4.ko_vs_WT	ALE	PVT1
scaf4.ko_vs_WT	ALE	HTT
scaf4.ko_vs_WT	ALE	RP3-449O17.1
scaf4.ko_vs_WT	ALE	SMARCAD1
scaf4.ko_vs_WT	ALE	PDE4DIP
scaf4.ko_vs_WT	ALE	MICU1
scaf4.ko_vs_WT	ALE	LINC01197
scaf4.ko_vs_WT	ALE	AKAP8L
scaf4.ko_vs_WT	ALE	KANSL1L
scaf4.ko_vs_WT	ALE	ATPAF2
scaf4.ko_vs_WT	ALE	FBXL3
scaf4.ko_vs_WT	ALE	FCN3
scaf4.ko_vs_WT	ALE	DNAH14
scaf4.ko_vs_WT	ALE	CDK18
scaf4.ko_vs_WT	ALE	EEF1D
scaf4.ko_vs_WT	ALE	DNAH14
scaf4.ko_vs_WT	ALE	STIM1
scaf4.ko_vs_WT	ALE	TROVE2
scaf4.ko_vs_WT	ALE	FRAS1
scaf4.ko_vs_WT	ALE	BACH1
scaf4.ko_vs_WT	ALE	RANBP17
scaf4.ko_vs_WT	ALE	ACSF2
scaf4.ko_vs_WT	ALE	MACROD2
scaf4.ko_vs_WT	ALE	PKP4
scaf4.ko_vs_WT	ALE	SLC5A6
scaf4.ko_vs_WT	ALE	GAD1
scaf4.ko_vs_WT	ALE	IDUA
scaf4.ko_vs_WT	ALE	SLC2A8
scaf4.ko_vs_WT	ALE	NCOR2
scaf4.ko_vs_WT	ALE	NUP210
scaf4.ko_vs_WT	ALE	FANCI
scaf4.ko_vs_WT	ALE	MIPOL1
scaf4.ko_vs_WT	ALE	DEPDC5
scaf4.ko_vs_WT	ALE	CORIN
scaf4.ko_vs_WT	ALE	ROBO3
scaf4.ko_vs_WT	ALE	FAM71E1
scaf4.ko_vs_WT	ALE	RP11-513I15.6
scaf4.ko_vs_WT	ALE	RFX2
scaf4.ko_vs_WT	ALE	SMC4
scaf4.ko_vs_WT	ALE	VPS53
scaf4.ko_vs_WT	ALE	GMDS-AS1
scaf4.ko_vs_WT	ALE	LINC01197
scaf4.ko_vs_WT	ALE	NTM
scaf4.ko_vs_WT	ALE	TNIK
scaf4.ko_vs_WT	ALE	FAM53A
scaf4.ko_vs_WT	ALE	TRPC4
scaf4.ko_vs_WT	ALE	ZNF333
scaf4.ko_vs_WT	ALE	PLCB1
scaf4.ko_vs_WT	ALE	FAM13A
scaf4.ko_vs_WT	ALE	PDE4DIP
scaf4.ko_vs_WT	ALE	LIPG
scaf4.ko_vs_WT	ALE	ATG7
scaf4.ko_vs_WT	ALE	LINC00310
scaf4.ko_vs_WT	ALE	ERC1
scaf4.ko_vs_WT	ALE	PKP4
scaf4.ko_vs_WT	ALE	CUL9
scaf4.ko_vs_WT	ALE	RP11-178C3.2
scaf4.ko_vs_WT	ALE	ABCC10
scaf4.ko_vs_WT	ALE	LINC01273
scaf4.ko_vs_WT	ALE	MLKL
scaf4.ko_vs_WT	ALE	AKAP6
scaf4.ko_vs_WT	ALE	ANKIB1
scaf4.ko_vs_WT	ALE	MCTP2
scaf4.ko_vs_WT	ALE	IGF2BP3
scaf4.ko_vs_WT	ALE	ZNF28
scaf4.ko_vs_WT	ALE	TNKS
scaf4.ko_vs_WT	ALE	TACC2
scaf4.ko_vs_WT	ALE	NOL11
scaf4.ko_vs_WT	ALE	C1R
scaf4.ko_vs_WT	ALE	S100PBP
scaf4.ko_vs_WT	ALE	ABCA17P
scaf4.ko_vs_WT	ALE	DNAJC10
scaf4.ko_vs_WT	ALE	TCP11L2
scaf4.ko_vs_WT	ALE	SMC4
scaf4.ko_vs_WT	ALE	SYNJ1
scaf4.ko_vs_WT	ALE	RP11-121G22.3
scaf4.ko_vs_WT	ALE	RP11-282O18.3
scaf4.ko_vs_WT	ALE	PITPNA
scaf4.ko_vs_WT	ALE	CCDC14
scaf4.ko_vs_WT	ALE	ARHGAP26
scaf4.ko_vs_WT	ALE	ERC1
scaf4.ko_vs_WT	ALE	SRCIN1
scaf4.ko_vs_WT	ALE	KIAA0226
scaf4.ko_vs_WT	ALE	LINC01197
scaf4.ko_vs_WT	ALE	ZNF333
scaf4.ko_vs_WT	ALE	BLM
scaf4.ko_vs_WT	ALE	ZNF160
scaf4.ko_vs_WT	ALE	AGAP3
scaf4.ko_vs_WT	ALE	DST
scaf4.ko_vs_WT	ALE	HMGA2
scaf4.ko_vs_WT	ALE	PLCB1
scaf4.ko_vs_WT	ALE	AC005154.6
scaf4.ko_vs_WT	ALE	MX1
scaf4.ko_vs_WT	ALE	INADL
scaf4.ko_vs_WT	ALE	PNN
scaf4.ko_vs_WT	ALE	LAMA3
scaf4.ko_vs_WT	ALE	SPG11
scaf4.ko_vs_WT	ALE	PDK2
scaf4.ko_vs_WT	ALE	VPS53
scaf4.ko_vs_WT	ALE	MED15
scaf4.ko_vs_WT	ALE	DCAF6
scaf4.ko_vs_WT	ALE	CFAP43
scaf4.ko_vs_WT	ALE	FARP1
scaf4.ko_vs_WT	ALE	IFT57
scaf4.ko_vs_WT	ALE	RFX2
scaf4.ko_vs_WT	ALE	SYTL2
scaf4.ko_vs_WT	ALE	C1R
scaf4.ko_vs_WT	ALE	AKR1A1
scaf4.ko_vs_WT	ALE	PRKD2
scaf4.ko_vs_WT	ALE	MSRB3
scaf4.ko_vs_WT	ALE	JAG1
scaf4.ko_vs_WT	ALE	ATG7
scaf4.ko_vs_WT	ALE	CCDC30
scaf4.ko_vs_WT	ALE	COBLL1
scaf4.ko_vs_WT	ALE	CKLF-CMTM1
scaf4.ko_vs_WT	ALE	CDK18
scaf4.ko_vs_WT	ALE	MIPOL1
scaf4.ko_vs_WT	ALE	RABGAP1L
scaf4.ko_vs_WT	ALE	RAD51B
scaf4.ko_vs_WT	ALE	SPAG5
scaf4.ko_vs_WT	ALE	AGPAT6
scaf4.ko_vs_WT	ALE	PPP1R12B
scaf4.ko_vs_WT	ALE	INADL
scaf4.ko_vs_WT	ALE	MCF2L
scaf4.ko_vs_WT	ALE	AC005154.6
scaf4.ko_vs_WT	ALE	ATG9B
scaf4.ko_vs_WT	ALE	TEAD4
scaf4.ko_vs_WT	ALE	TPM3
scaf4.ko_vs_WT	ALE	ETV2
scaf4.ko_vs_WT	ALE	TTN-AS1
scaf4.ko_vs_WT	ALE	LRRC37A3
scaf4.ko_vs_WT	ALE	MTRF1
scaf4.ko_vs_WT	ALE	JAG1
scaf4.ko_vs_WT	ALE	HPGD
scaf4.ko_vs_WT	ALE	SPG11
scaf4.ko_vs_WT	ALE	PHKB
scaf4.ko_vs_WT	ALE	PARP12
scaf4.ko_vs_WT	ALE	GP6
scaf4.ko_vs_WT	ALE	MYO18A
scaf4.ko_vs_WT	ALE	CASP8AP2
scaf4.ko_vs_WT	ALE	FBXL2
scaf4.ko_vs_WT	ALE	PIK3CD
scaf4.ko_vs_WT	ALE	TTN-AS1
scaf4.ko_vs_WT	ALE	MCF2L
scaf4.ko_vs_WT	ALE	DARS
scaf4.ko_vs_WT	ALE	EIF3K
scaf4.ko_vs_WT	ALE	LRRK2
scaf4.ko_vs_WT	ALE	DAPK1
scaf4.ko_vs_WT	ALE	RNF217
scaf4.ko_vs_WT	ALE	ENTPD6
scaf4.ko_vs_WT	ALE	SF1
scaf4.ko_vs_WT	ALE	THNSL2
scaf4.ko_vs_WT	ALE	UVSSA
scaf4.ko_vs_WT	ALE	BTBD2
scaf4.ko_vs_WT	ALE	SLTM
scaf4.ko_vs_WT	ALE	SPG11
scaf4.ko_vs_WT	ALE	ZNF160
scaf4.ko_vs_WT	ALE	EDRF1
scaf4.ko_vs_WT	ALE	DCAF11
scaf4.ko_vs_WT	ALE	KIAA1211L
scaf4.ko_vs_WT	ALE	CUL9
scaf4.ko_vs_WT	ALE	RP11-221N13.3
scaf4.ko_vs_WT	ALE	HPGD
scaf4.ko_vs_WT	ALE	TAF1C
scaf4.ko_vs_WT	ALE	VPS13A
scaf4.ko_vs_WT	ALE	NAPSB
scaf4.ko_vs_WT	ALE	BUB1
scaf4.ko_vs_WT	ALE	ZNF709
scaf4.ko_vs_WT	ALE	PIPOX
scaf4.ko_vs_WT	ALE	CUL9
scaf4.ko_vs_WT	ALE	ABCA7
scaf4.ko_vs_WT	ALE	RANBP17
scaf4.ko_vs_WT	ALE	LRRC69
scaf4.ko_vs_WT	ALE	RABGAP1L
scaf4.ko_vs_WT	ALE	EIF2B3
scaf4.ko_vs_WT	ALE	DNAJC22
scaf4.ko_vs_WT	ALE	RP11-849F2.5
scaf4.ko_vs_WT	ALE	LAMA3
scaf4.ko_vs_WT	ALE	PRKD2
scaf4.ko_vs_WT	ALE	CTD-3092A11.1
scaf4.ko_vs_WT	ALE	ARL5A
scaf4.ko_vs_WT	ALE	TBL2
scaf4.ko_vs_WT	MXE	AC069513.3;MIR570
scaf4.ko_vs_WT	MXE	ARL13B
scaf4.ko_vs_WT	MXE	MIR6079;RP11-7O11.7;ST3GAL3
scaf4.ko_vs_WT	MXE	RNF121
scaf4.ko_vs_WT	MXE	C16orf62
scaf4.ko_vs_WT	MXE	GNAO1
scaf4.ko_vs_WT	MXE	SPOP
scaf4.ko_vs_WT	MXE	ST5
scaf4.ko_vs_WT	MXE	USP10
scaf4.ko_vs_WT	MXE	ZNF559;ZNF559-ZNF177
scaf4.ko_vs_WT	MXE	AC002116.8;SYNE4
scaf4.ko_vs_WT	MXE	ARMC6
scaf4.ko_vs_WT	MXE	EPHA10
scaf4.ko_vs_WT	MXE	TRPV2
scaf4.ko_vs_WT	MXE	HACL1
scaf4.ko_vs_WT	MXE	PGAP2
scaf4.ko_vs_WT	MXE	DEF8
scaf4.ko_vs_WT	MXE	AC136007.2;RN7SL470P
scaf4.ko_vs_WT	MXE	CANT1
scaf4.ko_vs_WT	MXE	ODF2L
scaf4.ko_vs_WT	MXE	ARMC6
scaf4.ko_vs_WT	MXE	PGAP2
scaf4.ko_vs_WT	MXE	MPP1
scaf4.ko_vs_WT	MXE	ARIH2
scaf4.ko_vs_WT	MXE	FAXDC2
scaf4.ko_vs_WT	MXE	AC069513.3;MIR570
scaf4.ko_vs_WT	MXE	UBE2F;UBE2F-SCLY
scaf4.ko_vs_WT	MXE	KIF1BP
scaf4.ko_vs_WT	MXE	DEF8
scaf4.ko_vs_WT	MXE	MIR1204;PVT1;RF02164;RF02166
scaf4.ko_vs_WT	MXE	CCDC30
scaf4.ko_vs_WT	MXE	NMNAT3;RN7SKP124;RN7SL724P
scaf4.ko_vs_WT	MXE	TBC1D15
scaf4.ko_vs_WT	MXE	FRS2
scaf4.ko_vs_WT	MXE	UBE2F;UBE2F-SCLY
scaf4.ko_vs_WT	RI	CTD-2323K18.1;PTPN9
scaf4.ko_vs_WT	RI	TMEM129
scaf4.ko_vs_WT	RI	RFNG
scaf4.ko_vs_WT	RI	DDX3X
scaf4.ko_vs_WT	RI	AMT;RP11-949J7.8
scaf4.ko_vs_WT	RI	KLF6
scaf4.ko_vs_WT	RI	ABHD14A-ACY1;ACY1
scaf4.ko_vs_WT	RI	TPT1-AS1
scaf4.ko_vs_WT	RI	DMKN
scaf4.ko_vs_WT	RI	ECM1
scaf4.ko_vs_WT	RI	RHOT2
scaf4.ko_vs_WT	RI	ZNF232
scaf4.ko_vs_WT	RI	AMT;RP11-949J7.8
scaf4.ko_vs_WT	RI	CHD4;RP5-940J5.10
scaf4.ko_vs_WT	RI	ZNF383
scaf4.ko_vs_WT	RI	MTMR11
scaf4.ko_vs_WT	RI	ABHD11
scaf4.ko_vs_WT	RI	ADAMTS10
scaf4.ko_vs_WT	RI	INO80B-WBP1;WBP1
scaf4.ko_vs_WT	RI	DALRD3
scaf4.ko_vs_WT	RI	RUNDC3A
scaf4.ko_vs_WT	RI	PCDHA1;PCDHA10;PCDHA11;PCDHA12;PCDHA13;PCDHA2;PCDHA3;PCDHA4;PCDHA5;PCDHA6;PCDHA7;PCDHA8;PCDHA9;PCDHAC1;PCDHAC2
scaf4.ko_vs_WT	SE	BCL2L13
scaf4.ko_vs_WT	SE	FAM104A
scaf4.ko_vs_WT	SE	ANKRA2
scaf4.ko_vs_WT	SE	FKBP7
scaf4.ko_vs_WT	SE	LUC7L3
scaf4.ko_vs_WT	SE	ZNF131
scaf4.ko_vs_WT	SE	ZNF627
scaf4.ko_vs_WT	SE	CYP20A1
scaf4.ko_vs_WT	SE	RNF182
scaf4.ko_vs_WT	SE	FSD1L
scaf4.ko_vs_WT	SE	SENP7
scaf4.ko_vs_WT	SE	ADAT1
scaf4.ko_vs_WT	SE	BRF1
scaf4.ko_vs_WT	SE	SLC38A9
scaf4.ko_vs_WT	SE	RAB26
scaf4.ko_vs_WT	SE	HARS2
scaf4.ko_vs_WT	SE	TRAPPC2L
scaf4.ko_vs_WT	SE	TRIM37
scaf4.ko_vs_WT	SE	KAZALD1
scaf4.ko_vs_WT	SE	EPHB6
scaf4.ko_vs_WT	SE	RIN3
scaf4.ko_vs_WT	SE	FBXO25
scaf4.ko_vs_WT	SE	MPPE1
scaf4.ko_vs_WT	SE	ARPC4-TTLL3;TTLL3
scaf4.ko_vs_WT	SE	EPS8L1
scaf4.ko_vs_WT	SE	ARHGEF1
[truncated: 600 more rows]

## Sheet: 3Seq CS, RED scores 
gene_id	short.id	long.id	short.pos	long.pos	short_cnt.both.present	short_cnt.scaf4.ko	short_cnt.scaf8.ko	short_cnt.double.ko	long_cnt.both.present	long_cnt.scaf4.ko	long_cnt.scaf8.ko	long_cnt.double.ko	log2FC.both.present	log2FC.scaf4.ko	log2FC.scaf8.ko	log2FC.double.ko	symbol	strand	gene_biotype	GRCh38	RED.SCAF4	RED.SCAF8	RED.dKO	MISO	A3SS	A5SS	ALE	MXE	RI	SE	scaf4.ko_Vs_both.present	double.ko_Vs_both.present	scaf8.ko_Vs_both.present
ENSG00000278540	ACACA.17:37328651-37328715.+	ACACA.17:37084992-37085061.+	chr17:37328633-37328732	chr17:37084976-37085075	21	53	150	286	192	186	168	187	-3.13303	-1.79201	-0.162475	0.610318	ACACA	-	protein_coding	chr17:37084976-37328732	1.34102	2.97055	3.74334	TRUE	FALSE	FALSE	TRUE	FALSE	FALSE	FALSE	FALSE	FALSE	FALSE
ENSG00000105939	ZC3HAV1.7:139060491-139060562.+	ZC3HAV1.7:139043515-139043588.+	chr7:139060476-139060575	chr7:139043502-139043601	566	677	866	7684	377	369	502	493	0.584963	0.87376	0.785474	3.95946	ZC3HAV1	-	protein_coding	chr7:139043502-139060575	0.288798	0.200511	3.3745	TRUE	FALSE	FALSE	TRUE	FALSE	FALSE	FALSE	FALSE	FALSE	FALSE
ENSG00000276234	TADA2A.17:37465589-37465653.-	TADA2A.17:37478217-37478267.-	chr17:37465571-37465670	chr17:37478192-37478291	52	241	264	789	283	423	529	450	-2.42183	-0.809057	-1	0.808725	TADA2A	+	protein_coding	chr17:37465571-37478291	1.61277	1.42183	3.23055	TRUE	FALSE	FALSE	TRUE	FALSE	FALSE	FALSE	FALSE	FALSE	FALSE
ENSG00000133812	SBF2.11:10016421-10016486.+	SBF2.11:9778782-9778847.+	chr11:10016404-10016503	chr11:9778764-9778863	40	114	193	569	123	301	266	214	-1.59664	-1.39291	-0.460783	1.40663	SBF2	-	protein_coding	chr11:9778764-10016503	0.20373	1.13586	3.00327	TRUE	FALSE	FALSE	TRUE	FALSE	FALSE	FALSE	FALSE	FALSE	FALSE
ENSG00000124788	ATXN1.6:16738479-16738532.+	ATXN1.6:16299112-16299179.+	chr6:16738456-16738555	chr6:16299096-16299195	17	43	118	162	163	153	226	196	-3.18763	-1.80735	-0.931731	-0.273324	ATXN1	-	protein_coding	chr6:16299096-16738555	1.38027	2.2559	2.9143	TRUE	FALSE	FALSE	TRUE	FALSE	FALSE	FALSE	FALSE	FALSE	FALSE
ENSG00000186106	ANKRD46.8:100550590-100550656.+	ANKRD46.8:100520772-100520838.+	chr8:100550573-100550672	chr8:100520755-100520854	134	450	512	1264	2174	2736	3628	2867	-4.00998	-2.6014	-2.82254	-1.18091	ANKRD46	-	protein_coding	chr8:100520755-100550672	1.40859	1.18744	2.82908	TRUE	FALSE	FALSE	TRUE	FALSE	FALSE	FALSE	FALSE	FALSE	FALSE
ENSG00000186153	WWOX.16:78111956-78111993.-	WWOX.16:79212611-79212672.-	chr16:78111924-78112023	chr16:79212592-79212691	2814	6198	4753	9453	1911	3136	1282	930	0.558052	0.98265	1.88962	3.34407	WWOX	+	protein_coding	chr16:78111924-79212691	0.424598	1.33157	2.78602	TRUE	FALSE	FALSE	TRUE	FALSE	FALSE	FALSE	FALSE	FALSE	FALSE
ENSG00000060982	BCAT1.12:24836452-24836523.+	BCAT1.12:24811352-24811429.+	chr12:24836438-24836537	chr12:24811340-24811439	154	352	351	1154	4377	4806	6673	4814	-4.81993	-3.7674	-4.2449	-2.05964	BCAT1	-	protein_coding	chr12:24811340-24836537	1.05254	0.575027	2.76029	TRUE	FALSE	FALSE	TRUE	FALSE	FALSE	FALSE	FALSE	FALSE	FALSE
ENSG00000001460	STPG1.1:24401079-24401153.+	STPG1.1:24356999-24357071.+	chr1:24401066-24401165	chr1:24356985-24357084	108	434	323	765	464	349	849	489	-2.0929	0.31366	-1.39147	0.644563	STPG1	-	protein_coding	chr1:24356985-24401165	2.40656	0.701434	2.73747	TRUE	FALSE	FALSE	TRUE	FALSE	FALSE	FALSE	TRUE	TRUE	TRUE
ENSG00000164031	DNAJB14.4:99923686-99923752.+	DNAJB14.4:99899556-99899664.+	chr4:99923669-99923768	chr4:99899560-99899659	98	397	458	1701	337	592	642	906	-1.77152	-0.575264	-0.486325	0.908057	DNAJB14	-	protein_coding	chr4:99899560-99923768	1.19626	1.2852	2.67958	TRUE	FALSE	FALSE	TRUE	FALSE	FALSE	FALSE	FALSE	FALSE	FALSE
ENSG00000159445	THEM4.1:151894955-151895053.+	THEM4.1:151873584-151873647.+	chr1:151894954-151895053	chr1:151873566-151873665	46	246	110	466	333	231	742	571	-2.82912	0.0903862	-2.7428	-0.292593	THEM4	-	protein_coding	chr1:151873566-151895053	2.9195	0.0863129	2.53652	TRUE	FALSE	FALSE	TRUE	FALSE	FALSE	FALSE	TRUE	TRUE	TRUE
ENSG00000108176	DNAJC12.10:67811326-67811394.+	DNAJC12.10:67796665-67796740.+	chr10:67811310-67811409	chr10:67796652-67796751	1254	3020	3020	8886	1305	1815	2454	1631	-0.0574675	0.734262	0.299303	2.44506	DNAJC12	-	protein_coding	chr10:67796652-67811409	0.79173	0.356771	2.50252	TRUE	FALSE	FALSE	TRUE	FALSE	FALSE	FALSE	FALSE	FALSE	FALSE
ENSG00000139734	DIAPH3.13:59774163-59774228.+	DIAPH3.13:59665593-59665660.+	chr13:59774146-59774245	chr13:59665576-59665675	80	146	177	568	407	563	690	514	-2.33258	-1.93988	-1.95681	0.143856	DIAPH3	-	protein_coding	chr13:59665576-59774245	0.392696	0.375767	2.47643	TRUE	FALSE	FALSE	TRUE	FALSE	FALSE	FALSE	FALSE	FALSE	FALSE
ENSG00000147099	HDAC8.X:72567582-72567652.+	HDAC8.X:72329516-72329582.+	chrX:72567567-72567666	chrX:72329499-72329598	226	862	589	2059	3520	4732	5051	5792	-3.95522	-2.45532	-3.09807	-1.49167	HDAC8	-	protein_coding	chrX:72329499-72567666	1.4999	0.857153	2.46355	TRUE	FALSE	FALSE	TRUE	FALSE	FALSE	FALSE	TRUE	TRUE	TRUE
ENSG00000145555	MYO10.5:16814517-16814584.+	MYO10.5:16665300-16665368.+	chr5:16814500-16814599	chr5:16665284-16665383	178	292	710	1854	3193	4644	6206	6274	-4.15733	-3.98671	-3.12597	-1.7582	MYO10	-	protein_coding	chr5:16665284-16814599	0.170627	1.03136	2.39914	TRUE	FALSE	FALSE	TRUE	FALSE	FALSE	FALSE	FALSE	FALSE	FALSE
ENSG00000169410	PTPN9.15:75513191-75513256.+	PTPN9.15:75467123-75467190.+	chr15:75513174-75513273	chr15:75467106-75467205	88	252	408	1116	443	1067	1356	1113	-2.31868	-2.0777	-1.73025	0.00387995	PTPN9	-	protein_coding	chr15:75467106-75513273	0.24098	0.588434	2.32256	TRUE	FALSE	FALSE	TRUE	FALSE	TRUE	FALSE	TRUE	TRUE	TRUE
ENSG00000141576	RNF157.17:76211887-76211954.+	RNF157.17:76142453-76142545.+	chr17:76211870-76211969	chr17:76142449-76142548	427	739	1389	2713	2924	3487	3346	3769	-2.77275	-2.2368	-1.26778	-0.474144	RNF157	-	protein_coding	chr17:76142449-76211969	0.535951	1.50497	2.29861	TRUE	FALSE	FALSE	TRUE	FALSE	FALSE	FALSE	FALSE	FALSE	FALSE
ENSG00000176871	WSB2.12:118042783-118042824.+	WSB2.12:118032905-118032976.+	chr12:118042754-118042853	chr12:118032890-118032989	36	114	172	256	3240	3456	5192	4632	-6.45277	-4.90981	-4.90772	-4.17211	WSB2	-	protein_coding	chr12:118032890-118042853	1.54296	1.54505	2.28066	TRUE	FALSE	FALSE	TRUE	FALSE	FALSE	FALSE	FALSE	FALSE	FALSE
ENSG00000145391	SETD7.4:139532902-139532969.+	SETD7.4:139506036-139506104.+	chr4:139532886-139532985	chr4:139506020-139506119	89	217	313	910	1148	1655	2857	2396	-3.67431	-2.9253	-3.18617	-1.39571	SETD7	-	protein_coding	chr4:139506020-139532985	0.749007	0.488141	2.2786	TRUE	FALSE	FALSE	TRUE	FALSE	FALSE	FALSE	FALSE	FALSE	FALSE
ENSG00000007341	ST7L.1:112610455-112610557.+	ST7L.1:112523518-112523586.+	chr1:112610456-112610555	chr1:112523502-112523601	1057	2793	2429	5616	665	640	1009	730	0.667746	2.12394	1.2666	2.94186	ST7L	-	protein_coding	chr1:112523502-112610555	1.45619	0.598855	2.27411	TRUE	FALSE	FALSE	TRUE	FALSE	FALSE	FALSE	FALSE	FALSE	FALSE
ENSG00000164308	ERAP2.5:96909715-96909777.-	ERAP2.5:96917906-96918010.-	chr5:96909696-96909795	chr5:96917908-96918007	27	93	60	253	159	307	322	310	-2.51457	-1.7122	-2.40465	-0.292086	ERAP2	+	protein_coding	chr5:96909696-96918007	0.802375	0.10992	2.22249	TRUE	FALSE	FALSE	TRUE	FALSE	FALSE	FALSE	TRUE	TRUE	TRUE
ENSG00000049618	ARID1B.6:156936655-156936657.-	ARID1B.6:157209207-157209263.-	chr6:156936606-156936705	chr6:157209185-157209284	228	356	1026	1682	155	194	247	245	0.553802	0.87245	2.05002	2.7743	ARID1B	+	protein_coding	chr6:156936606-157209284	0.318648	1.49622	2.2205	TRUE	FALSE	FALSE	TRUE	FALSE	FALSE	TRUE	FALSE	FALSE	FALSE
ENSG00000075239	ACAT1.11:108139003-108139046.-	ACAT1.11:108147513-108147597.-	chr11:108138974-108139073	chr11:108147505-108147604	165	503	289	1338	884	840	1630	1532	-2.41449	-0.738682	-2.49163	-0.195202	ACAT1	+	protein_coding	chr11:108138974-108147604	1.67581	-0.0771378	2.21929	TRUE	FALSE	FALSE	TRUE	FALSE	FALSE	FALSE	FALSE	FALSE	FALSE
ENSG00000049618	ARID1B.6:156936660-156936716.-	ARID1B.6:157209207-157209263.-	chr6:156936638-156936737	chr6:157209185-157209284	228	340	1026	1670	155	194	247	245	0.553802	0.806298	2.05002	2.76398	ARID1B	+	protein_coding	chr6:156936638-157209284	0.252496	1.49622	2.21018	TRUE	FALSE	FALSE	TRUE	FALSE	FALSE	TRUE	FALSE	FALSE	FALSE
ENSG00000119866	BCL11A.2:60541783-60541907.+	BCL11A.2:60452158-60452224.+	chr2:60541795-60541894	chr2:60452141-60452240	71	151	212	450	198	168	92	272	-1.4667	-0.152952	1.19555	0.724226	BCL11A	-	protein_coding	chr2:60452141-60541894	1.31375	2.66225	2.19093	TRUE	FALSE	FALSE	FALSE	FALSE	FALSE	TRUE	FALSE	FALSE	FALSE
ENSG00000105993	DNAJB6.7:157386224-157386333.-	DNAJB6.7:157417368-157417439.-	chr7:157386228-157386327	chr7:157417354-157417453	4531	4978	10071	11765	5525	7115	4498	3243	-0.286088	-0.51521	1.16267	1.85878	DNAJB6	+	protein_coding	chr7:157386228-157417453	-0.229123	1.44876	2.14487	TRUE	FALSE	FALSE	TRUE	FALSE	FALSE	FALSE	FALSE	FALSE	FALSE
ENSG00000145391	SETD7.4:139532579-139532697.+	SETD7.4:139506036-139506104.+	chr4:139532588-139532687	chr4:139506020-139506119	102	296	278	939	1148	1655	2857	2396	-3.47966	-2.47917	-3.35667	-1.3505	SETD7	-	protein_coding	chr4:139506020-139532687	1.00049	0.122994	2.12917	TRUE	FALSE	FALSE	TRUE	FALSE	FALSE	FALSE	FALSE	FALSE	FALSE
ENSG00000163584	RPL22L1.3:170865419-170865484.+	RPL22L1.3:170864887-170864941.+	chr3:170865402-170865501	chr3:170864864-170864963	194	412	587	590	159	131	175	110	0.285402	1.6456	1.74024	2.4126	RPL22L1	-	protein_coding	chr3:170864864-170865501	1.3602	1.45484	2.1272	TRUE	TRUE	FALSE	FALSE	FALSE	FALSE	FALSE	FALSE	FALSE	FALSE
ENSG00000094880	CDC23.5:138205872-138205942.+	CDC23.5:138187646-138187716.+	chr5:138205857-138205956	chr5:138187631-138187730	165	612	616	1112	811	663	1517	1259	-2.2903	-0.115296	-1.29883	-0.17897	CDC23	-	protein_coding	chr5:138187631-138205956	2.175	0.991467	2.11133	TRUE	FALSE	FALSE	TRUE	FALSE	FALSE	FALSE	FALSE	FALSE	FALSE
ENSG00000185420	SMYD3.1:246325808-246325869.+	SMYD3.1:245749344-245749469.+	chr1:246325788-246325887	chr1:245749356-245749455	30	41	90	300	372	604	646	857	-3.58884	-3.84847	-2.82983	-1.51121	SMYD3	-	protein_coding	chr1:245749356-246325887	-0.259638	0.759008	2.07762	TRUE	FALSE	FALSE	TRUE	FALSE	FALSE	FALSE	FALSE	FALSE	FALSE
ENSG00000172728	FUT10.8:33451725-33451836.+	FUT10.8:33372079-33372137.+	chr8:33451730-33451829	chr8:33372058-33372157	151	334	445	672	99	186	155	105	0.604071	0.841123	1.5155	2.66654	FUT10	-	protein_coding	chr8:33372058-33451829	0.237052	0.911426	2.06247	TRUE	FALSE	FALSE	TRUE	FALSE	FALSE	FALSE	FALSE	FALSE	FALSE
ENSG00000176871	WSB2.12:118042459-118042737.+	WSB2.12:118032905-118032976.+	chr12:118042548-118042647	chr12:118032890-118032989	849	1846	2171	5027	3240	3456	5192	4632	-1.9309	-0.904337	-1.25754	0.118038	WSB2	-	protein_coding	chr12:118032890-118042647	1.02657	0.67336	2.04894	TRUE	FALSE	FALSE	TRUE	FALSE	FALSE	FALSE	FALSE	FALSE	FALSE
ENSG00000115207	GTF3C2.2:27333602-27333707.+	GTF3C2.2:27325851-27325956.+	chr2:27333604-27333703	chr2:27325854-27325953	1649	6305	4016	10902	5413	6731	10714	8697	-1.71423	-0.09431	-1.41544	0.32597	GTF3C2	-	protein_coding	chr2:27325854-27333703	1.61992	0.298787	2.0402	TRUE	FALSE	FALSE	TRUE	FALSE	FALSE	FALSE	FALSE	FALSE	FALSE
ENSG00000185024	BRF1.14:105256182-105256252.+	BRF1.14:105209285-105209359.+	chr14:105256167-105256266	chr14:105209272-105209371	60	147	138	537	1488	2761	2743	3274	-4.60939	-4.22204	-4.30312	-2.60582	BRF1	-	protein_coding	chr14:105209272-105256266	0.387346	0.306267	2.00357	TRUE	FALSE	FALSE	FALSE	FALSE	FALSE	TRUE	TRUE	TRUE	TRUE
ENSG00000186106	ANKRD46.8:100550510-100550541.+	ANKRD46.8:100520772-100520838.+	chr8:100550476-100550575	chr8:100520755-100520854	198	616	524	1040	2174	2736	3628	2867	-3.45018	-2.14925	-2.78918	-1.46207	ANKRD46	-	protein_coding	chr8:100520755-100550575	1.30092	0.660992	1.9881	TRUE	FALSE	FALSE	TRUE	FALSE	FALSE	FALSE	FALSE	FALSE	FALSE
ENSG00000093183	SEC22C.3:42552901-42552971.+	SEC22C.3:42547968-42548047.+	chr3:42552886-42552985	chr3:42547958-42548057	101	350	381	543	643	870	947	873	-2.65849	-1.3112	-1.31131	-0.684027	SEC22C	-	protein_coding	chr3:42547958-42552985	1.34729	1.34718	1.97446	TRUE	FALSE	FALSE	FALSE	TRUE	FALSE	FALSE	FALSE	FALSE	FALSE
ENSG00000198265	HELZ.17:67077383-67077447.+	HELZ.17:67070444-67070506.+	chr17:67077365-67077464	chr17:67070425-67070524	112	350	262	596	185	257	318	251	-0.71898	0.4441	-0.278494	1.24431	HELZ	-	protein_coding	chr17:67070425-67077464	1.16308	0.440486	1.96329	TRUE	FALSE	FALSE	TRUE	FALSE	FALSE	FALSE	FALSE	FALSE	FALSE
ENSG00000120029	C10orf76.10:102029448-102029512.+	C10orf76.10:101845599-101845671.+	chr10:102029430-102029529	chr10:101845585-101845684	90	383	281	681	855	1141	1599	1645	-3.23367	-1.57238	-2.5043	-1.27112	C10orf76	-	protein_coding	chr10:101845585-102029529	1.66129	0.729368	1.96255	TRUE	FALSE	FALSE	TRUE	FALSE	FALSE	FALSE	TRUE	TRUE	TRUE
ENSG00000163584	RPL22L1.3:170866264-170866386.+	RPL22L1.3:170864887-170864941.+	chr3:170866275-170866374	chr3:170864864-170864963	395	670	841	1069	159	131	175	110	1.30743	2.34577	2.25824	3.26898	RPL22L1	-	protein_coding	chr3:170864864-170866374	1.03835	0.950816	1.96155	TRUE	TRUE	FALSE	FALSE	FALSE	FALSE	FALSE	FALSE	FALSE	FALSE
ENSG00000181090	EHMT1.9:137784327-137784391.-	EHMT1.9:137836077-137836122.-	chr9:137784309-137784408	chr9:137836050-137836149	58	190	193	395	169	202	355	299	-1.52675	-0.0879071	-0.875821	0.400538	EHMT1	+	protein_coding	chr9:137784309-137836149	1.43884	0.650927	1.92729	TRUE	FALSE	FALSE	TRUE	FALSE	FALSE	FALSE	FALSE	FALSE	FALSE
ENSG00000125462	C1orf61.1:156407383-156407422.+	C1orf61.1:156404256-156404327.+	chr1:156407352-156407451	chr1:156404242-156404341	29	92	66	187	1100	1922	1565	1827	-5.19771	-4.36998	-4.54678	-3.28146	C1orf61	-	protein_coding	chr1:156404242-156407451	0.827724	0.650929	1.91625	TRUE	FALSE	FALSE	TRUE	FALSE	FALSE	FALSE	FALSE	FALSE	FALSE
ENSG00000198265	HELZ.17:67077276-67077341.+	HELZ.17:67070444-67070506.+	chr17:67077258-67077357	chr17:67070425-67070524	120	460	292	604	185	257	318	251	-0.620296	0.837396	-0.122656	1.26351	HELZ	-	protein_coding	chr17:67070425-67077357	1.45769	0.49764	1.88381	TRUE	FALSE	FALSE	TRUE	FALSE	FALSE	FALSE	FALSE	FALSE	FALSE
ENSG00000138398	PPIG.2:169630906-169630987.-	PPIG.2:169641334-169641405.-	chr2:169630896-169630995	chr2:169641320-169641419	146	1140	428	678	150	176	356	189	-0.0387324	2.68848	0.265054	1.83741	PPIG	+	protein_coding	chr2:169630896-169641419	2.72721	0.303786	1.87614	TRUE	FALSE	FALSE	TRUE	FALSE	FALSE	TRUE	FALSE	FALSE	FALSE
ENSG00000087460	GNAS.20:58900351-58900413.-	GNAS.20:58911046-58911192.-	chr20:58900332-58900431	chr20:58911069-58911168	1786	4015	4498	12597	5713	5827	9840	10987	-1.67696	-0.537242	-1.1292	0.197266	GNAS	+	protein_coding	chr20:58900332-58911168	1.13972	0.547761	1.87423	TRUE	FALSE	FALSE	TRUE	FALSE	FALSE	TRUE	FALSE	FALSE	FALSE
ENSG00000154310	TNIK.3:171346928-171347009.+	TNIK.3:171061339-171061406.+	chr3:171346918-171347017	chr3:171061322-171061421	1144	1216	4014	6925	625	998	1267	1036	0.871113	0.284773	1.66285	2.73961	TNIK	-	protein_coding	chr3:171061322-171347017	-0.58634	0.791732	1.86849	TRUE	FALSE	FALSE	TRUE	FALSE	FALSE	FALSE	TRUE	TRUE	TRUE
ENSG00000105939	ZC3HAV1.7:139060338-139060406.+	ZC3HAV1.7:139043515-139043588.+	chr7:139060322-139060421	chr7:139043502-139043601	3043	4395	6778	14359	377	369	502	493	3.00951	3.57059	3.75244	4.8614	ZC3HAV1	-	protein_coding	chr7:139043502-139060421	0.561084	0.742932	1.85189	TRUE	FALSE	FALSE	TRUE	FALSE	FALSE	FALSE	FALSE	FALSE	FALSE
ENSG00000103978	TMEM87A.15:42258041-42258105.+	TMEM87A.15:42210532-42210658.+	chr15:42258023-42258122	chr15:42210545-42210644	18	66	70	98	728	819	1317	1101	-5.26185	-3.61339	-4.21439	-3.47655	TMEM87A	-	protein_coding	chr15:42210545-42258122	1.64846	1.04746	1.7853	TRUE	FALSE	FALSE	TRUE	FALSE	FALSE	FALSE	TRUE	TRUE	TRUE
ENSG00000278540	ACACA.17:37085459-37085528.+	ACACA.17:37084992-37085061.+	chr17:37085444-37085543	chr17:37084976-37085075	163	430	480	542	192	186	168	187	-0.234905	1.20465	1.50901	1.53022	ACACA	-	protein_coding	chr17:37084976-37085543	1.43955	1.74392	1.76512	TRUE	FALSE	FALSE	TRUE	FALSE	FALSE	FALSE	FALSE	FALSE	FALSE
ENSG00000167232	ZNF91.19:23359211-23359265.+	ZNF91.19:23337792-23337896.+	chr19:23359188-23359287	chr19:23337794-23337893	25	193	60	171	330	415	630	651	-3.67025	-1.10053	-3.37076	-1.92246	ZNF91	-	protein_coding	chr19:23337794-23359287	2.56972	0.299489	1.74778	TRUE	FALSE	FALSE	TRUE	FALSE	FALSE	FALSE	TRUE	TRUE	TRUE
ENSG00000119487	MAPKAP1.9:125521473-125521538.+	MAPKAP1.9:125437394-125437461.+	chr9:125521456-125521555	chr9:125437378-125437477	264	284	837	633	433	499	712	309	-0.711703	-0.810966	0.233048	1.03221	MAPKAP1	-	protein_coding	chr9:125437378-125521555	-0.0992635	0.944751	1.74392	TRUE	FALSE	FALSE	TRUE	FALSE	FALSE	FALSE	FALSE	FALSE	FALSE
ENSG00000146776	ATXN7L1.7:105875088-105875161.+	ATXN7L1.7:105760949-105761015.+	chr7:105875074-105875173	chr7:105760932-105761031	195	471	502	951	286	191	495	416	-0.550197	1.29768	0.0202183	1.19091	ATXN7L1	-	protein_coding	chr7:105760932-105875173	1.84788	0.570415	1.74111	TRUE	FALSE	FALSE	TRUE	FALSE	FALSE	FALSE	TRUE	TRUE	TRUE
ENSG00000155111	CDK19.6:110813159-110813229.+	CDK19.6:110609978-110610102.+	chr6:110813144-110813243	chr6:110609990-110610089	134	324	486	573	1180	1192	1330	1512	-3.12898	-1.87608	-1.45052	-1.39829	CDK19	-	protein_coding	chr6:110609990-110813243	1.2529	1.67846	1.73069	TRUE	FALSE	FALSE	TRUE	FALSE	FALSE	FALSE	FALSE	FALSE	FALSE
ENSG00000109323	MANBA.4:102753729-102753796.+	MANBA.4:102631493-102631562.+	chr4:102753712-102753811	chr4:102631478-102631577	126	296	393	832	188	322	364	376	-0.573558	-0.121071	0.110299	1.14375	MANBA	-	protein_coding	chr4:102631478-102753811	0.452487	0.683857	1.71731	TRUE	FALSE	FALSE	TRUE	FALSE	FALSE	FALSE	FALSE	FALSE	FALSE
ENSG00000158201	ABHD3.18:21663711-21663776.+	ABHD3.18:21654891-21654969.+	chr18:21663694-21663793	chr18:21654880-21654979	19	63	100	153	254	544	703	628	-3.67243	-3.09011	-2.80122	-2.03013	ABHD3	-	protein_coding	chr18:21654880-21663793	0.582313	0.871205	1.6423	TRUE	FALSE	FALSE	TRUE	FALSE	FALSE	FALSE	FALSE	FALSE	FALSE
ENSG00000198597	ZNF536.19:30712917-30713001.-	ZNF536.19:30713523-30713585.-	chr19:30712909-30713008	chr19:30713504-30713603	308	550	555	553	87	162	50	51	1.81203	1.75718	3.44652	3.4133	ZNF536	+	protein_coding	chr19:30712909-30713603	-0.0548511	1.63448	1.60127	TRUE	FALSE	FALSE	TRUE	FALSE	FALSE	FALSE	TRUE	TRUE	TRUE
ENSG00000173064	HECTD4.12:112202964-112203033.+	HECTD4.12:112160195-112160265.+	chr12:112202948-112203047	chr12:112160180-112160279	249	567	448	756	480	276	576	480	-0.944109	1.036	-0.361856	0.654256	HECTD4	-	protein_coding	chr12:112160180-112203047	1.98011	0.582253	1.59837	TRUE	FALSE	FALSE	TRUE	FALSE	FALSE	FALSE	TRUE	TRUE	TRUE
ENSG00000030066	NUP160.11:47839509-47839543.+	NUP160.11:47778113-47778185.+	chr11:47839476-47839575	chr11:47778099-47778198	56	242	131	288	1806	1898	3140	3064	-4.98649	-2.96621	-4.57261	-3.40675	NUP160	-	protein_coding	chr11:47778099-47839575	2.02028	0.413877	1.57975	TRUE	FALSE	FALSE	TRUE	FALSE	FALSE	FALSE	FALSE	FALSE	FALSE
ENSG00000119487	MAPKAP1.9:125438467-125438537.+	MAPKAP1.9:125437394-125437461.+	chr9:125438452-125438551	chr9:125437378-125437477	1696	2573	2479	3620	433	499	712	309	1.96722	2.36401	1.79837	3.54605	MAPKAP1	-	protein_coding	chr9:125437378-125438551	0.396792	-0.168853	1.57883	TRUE	FALSE	FALSE	TRUE	FALSE	FALSE	FALSE	FALSE	FALSE	FALSE
ENSG00000116641	DOCK7.1:62483175-62483218.+	DOCK7.1:62455011-62455077.+	chr1:62483146-62483245	chr1:62454994-62455093	99	218	290	338	98	112	180	116	0.0144996	0.954608	0.685029	1.53478	DOCK7	-	protein_coding	chr1:62454994-62483245	0.940109	0.67053	1.52028	TRUE	FALSE	FALSE	TRUE	FALSE	FALSE	FALSE	FALSE	FALSE	FALSE
ENSG00000087903	RFX2.19:6078093-6078159.+	RFX2.19:5993517-5993592.+	chr19:6078076-6078175	chr19:5993504-5993603	937	1713	2892	7506	174	401	320	492	2.42223	2.0921	3.17192	3.92858	RFX2	-	protein_coding	chr19:5993504-6078175	-0.330133	0.749688	1.50634	TRUE	FALSE	FALSE	TRUE	FALSE	FALSE	FALSE	TRUE	TRUE	TRUE
ENSG00000131848	ZSCAN5A.19:56280599-56280689.+	ZSCAN5A.19:56221303-56221376.+	chr19:56280594-56280693	chr19:56221290-56221389	93	99	115	218	1369	1506	2698	1129	-3.86537	-3.91361	-4.54023	-2.36732	ZSCAN5A	-	protein_coding	chr19:56221290-56280693	-0.0482362	-0.674857	1.49805	TRUE	TRUE	FALSE	TRUE	FALSE	FALSE	FALSE	TRUE	TRUE	TRUE
ENSG00000099968	BCL2L13.22:17702373-17702418.-	BCL2L13.22:17729168-17729219.-	chr22:17702346-17702445	chr22:17729144-17729243	707	720	3112	4381	770	1346	1638	1704	-0.122981	-0.901679	0.92549	1.36182	BCL2L13	+	protein_coding	chr22:17702346-17729243	-0.778697	1.04847	1.4848	TRUE	FALSE	FALSE	FALSE	FALSE	FALSE	TRUE	TRUE	TRUE	TRUE
ENSG00000163625	WDFY3.4:84672291-84672357.+	WDFY3.4:84669610-84669621.+	chr4:84672274-84672373	chr4:84669566-84669665	273	607	736	1290	181	184	242	312	0.590237	1.71655	1.60071	2.04425	WDFY3	-	protein_coding	chr4:84669566-84672373	1.12631	1.01047	1.45402	TRUE	FALSE	FALSE	FALSE	FALSE	FALSE	TRUE	FALSE	FALSE	FALSE
ENSG00000168575	SLC20A2.8:42534605-42534719.+	SLC20A2.8:42416475-42416541.+	chr8:42534612-42534711	chr8:42416458-42416557	302	422	877	911	61	165	65	68	2.28898	1.34947	3.73368	3.72437	SLC20A2	-	protein_coding	chr8:42416458-42534711	-0.939503	1.44471	1.43539	TRUE	FALSE	FALSE	TRUE	TRUE	FALSE	FALSE	FALSE	FALSE	FALSE
ENSG00000162174	ASRGL1.11:62357138-62357203.-	ASRGL1.11:62393353-62393412.-	chr11:62357120-62357219	chr11:62393332-62393431	1167	1753	2452	5990	817	908	1417	1558	0.513868	0.948297	0.79069	1.94218	ASRGL1	+	protein_coding	chr11:62357120-62393431	0.434429	0.276822	1.42831	TRUE	FALSE	FALSE	TRUE	FALSE	FALSE	FALSE	FALSE	FALSE	FALSE
ENSG00000055147	FAM114A2.5:153992504-153992565.+	FAM114A2.5:153990128-153990195.+	chr5:153992484-153992583	chr5:153990112-153990211	16	85	166	81	99	133	241	179	-2.55639	-0.639824	-0.535159	-1.1343	FAM114A2	-	protein_coding	chr5:153990112-153992583	1.91657	2.02123	1.42209	TRUE	FALSE	TRUE	FALSE	FALSE	FALSE	FALSE	TRUE	TRUE	TRUE
ENSG00000110911	SLC11A2.12:50985992-50986059.+	SLC11A2.12:50979784-50979850.+	chr12:50985976-50986075	chr12:50979767-50979866	860	1031	2201	2483	2358	2942	3714	2553	-1.45409	-1.51184	-0.754548	-0.0400934	SLC11A2	-	protein_coding	chr12:50979767-50986075	-0.0577543	0.699543	1.414	TRUE	FALSE	FALSE	TRUE	FALSE	FALSE	FALSE	FALSE	FALSE	FALSE
ENSG00000198538	ZNF28.19:52814267-52814332.+	ZNF28.19:52797408-52797473.+	chr19:52814250-52814349	chr19:52797390-52797489	124	446	383	754	262	402	485	598	-1.07313	0.149495	-0.33985	0.333921	ZNF28	-	protein_coding	chr19:52797390-52814349	1.22263	0.733285	1.40706	TRUE	FALSE	FALSE	TRUE	FALSE	FALSE	FALSE	TRUE	TRUE	TRUE
ENSG00000078304	PPP2R5C.14:101766619-101766685.-	PPP2R5C.14:101927671-101927741.-	chr14:101766602-101766701	chr14:101927656-101927755	1787	4043	3849	7354	1445	2212	2354	2262	0.306279	0.86978	0.709131	1.70049	PPP2R5C	+	protein_coding	chr14:101766602-101927755	0.5635	0.402852	1.39421	TRUE	FALSE	FALSE	TRUE	FALSE	FALSE	FALSE	TRUE	TRUE	TRUE
ENSG00000163931	TKT.3:53225643-53225780.+	TKT.3:53224707-53224779.+	chr3:53225662-53225761	chr3:53224693-53224792	53069	132784	86384	142495	6201	3677	10804	6347	3.09709	5.17403	2.99908	4.48848	TKT	-	protein_coding	chr3:53224693-53225761	2.07694	-0.0980094	1.39138	TRUE	FALSE	FALSE	TRUE	FALSE	FALSE	FALSE	FALSE	FALSE	FALSE
ENSG00000169398	PTK2.8:140879162-140879248.+	PTK2.8:140658402-140658472.+	chr8:140879155-140879254	chr8:140658387-140658486	330	485	1103	1958	362	352	793	835	-0.133138	0.461288	0.475529	1.22854	PTK2	-	protein_coding	chr8:140658387-140879254	0.594426	0.608668	1.36168	TRUE	FALSE	TRUE	TRUE	FALSE	FALSE	TRUE	FALSE	FALSE	FALSE
ENSG00000163697	APBB2.4:40812779-40812833.+	APBB2.4:40812303-40812363.+	chr4:40812756-40812855	chr4:40812283-40812382	39	75	108	112	105	116	160	116	-1.40599	-0.622437	-0.562733	-0.0501858	APBB2	-	protein_coding	chr4:40812283-40812855	0.783555	0.84326	1.35581	TRUE	FALSE	FALSE	FALSE	FALSE	FALSE	TRUE	FALSE	FALSE	FALSE
ENSG00000110880	CORO1C.12:108646566-108646636.+	CORO1C.12:108645109-108645176.+	chr12:108646551-108646650	chr12:108645092-108645191	3599	6313	8206	10615	1874	2387	3496	2173	0.941106	1.40275	1.23074	2.28782	CORO1C	-	protein_coding	chr12:108645092-108646650	0.461645	0.289631	1.34671	TRUE	FALSE	FALSE	TRUE	FALSE	FALSE	FALSE	TRUE	TRUE	TRUE
ENSG00000170921	TANC2.17:63427208-63427273.-	TANC2.17:63427653-63427696.-	chr17:63427190-63427289	chr17:63427624-63427723	47	145	113	212	403	455	598	706	-3.07325	-1.64307	-2.39352	-1.73086	TANC2	+	protein_coding	chr17:63427190-63427723	1.43018	0.679727	1.34239	TRUE	FALSE	FALSE	TRUE	FALSE	FALSE	FALSE	FALSE	FALSE	FALSE
ENSG00000112769	LAMA4.6:112253782-112253880.+	LAMA4.6:112109121-112109199.+	chr6:112253781-112253880	chr6:112109110-112109209	2208	2683	3498	5177	723	900	813	678	1.60933	1.57479	2.10384	2.93091	LAMA4	-	protein_coding	chr6:112109110-112253880	-0.0345462	0.49451	1.32158	TRUE	FALSE	FALSE	TRUE	FALSE	FALSE	FALSE	TRUE	TRUE	TRUE
ENSG00000114770	ABCC5.3:183983753-183983819.+	ABCC5.3:183919934-183919994.+	chr3:183983736-183983835	chr3:183919914-183920013	841	1596	1958	3157	170	175	186	258	2.29982	3.18172	3.38901	3.60799	ABCC5	-	protein_coding	chr3:183919914-183983835	0.881893	1.08918	1.30816	TRUE	FALSE	FALSE	TRUE	FALSE	FALSE	FALSE	TRUE	TRUE	TRUE
ENSG00000138398	PPIG.2:169636695-169636809.-	PPIG.2:169641334-169641405.-	chr2:169636702-169636801	chr2:169641320-169641419	186	563	393	580	150	176	356	189	0.30849	1.67195	0.142272	1.61254	PPIG	+	protein_coding	chr2:169636702-169641419	1.36346	-0.166218	1.30405	TRUE	FALSE	FALSE	TRUE	FALSE	FALSE	TRUE	FALSE	FALSE	FALSE
ENSG00000205726	ITSN1.21:33817580-33817647.-	ITSN1.21:33838434-33838495.-	chr21:33817564-33817663	chr21:33838414-33838513	334	1079	1129	1469	359	507	998	643	-0.103836	1.08813	0.177766	1.19068	ITSN1	+	protein_coding	chr21:33817564-33838513	1.19197	0.281602	1.29452	TRUE	FALSE	FALSE	FALSE	FALSE	TRUE	FALSE	FALSE	FALSE	FALSE
ENSG00000214050	FBXO16.8:28465198-28465277.+	FBXO16.8:28428413-28428475.+	chr8:28465188-28465287	chr8:28428394-28428493	196	456	329	753	195	213	213	305	0.00734198	1.09458	0.624855	1.30103	FBXO16	-	protein_coding	chr8:28428394-28465287	1.08724	0.617513	1.29369	TRUE	TRUE	FALSE	FALSE	FALSE	FALSE	FALSE	FALSE	FALSE	FALSE
ENSG00000127946	HIP1.7:75733444-75733510.+	HIP1.7:75533298-75533367.+	chr7:75733427-75733526	chr7:75533282-75533381	1322	2648	3569	4365	3635	4320	4333	4896	-1.45854	-0.705917	-0.279775	-0.165586	HIP1	-	protein_coding	chr7:75533282-75733526	0.752622	1.17876	1.29295	TRUE	FALSE	FALSE	TRUE	FALSE	FALSE	FALSE	FALSE	FALSE	FALSE
ENSG00000163110	PDLIM5.4:94549899-94549974.-	PDLIM5.4:94668134-94668223.-	chr4:94549886-94549985	chr4:94668128-94668227	545	301	2203	2200	732	526	855	1205	-0.424912	-0.803254	1.36444	0.867929	PDLIM5	+	protein_coding	chr4:94549886-94668227	-0.378342	1.78935	1.29284	TRUE	FALSE	FALSE	TRUE	FALSE	FALSE	FALSE	TRUE	TRUE	TRUE
ENSG00000173166	RAPH1.2:203440574-203440742.+	RAPH1.2:203440376-203440459.+	chr2:203440608-203440707	chr2:203440368-203440467	92	252	223	287	115	100	145	147	-0.318822	1.32478	0.61753	0.960472	RAPH1	-	protein_coding	chr2:203440368-203440707	1.6436	0.936353	1.27929	TRUE	FALSE	FALSE	FALSE	FALSE	FALSE	TRUE	FALSE	FALSE	FALSE
ENSG00000133961	NUMB.14:73275673-73275739.+	NUMB.14:73275205-73275212.+	chr14:73275656-73275755	chr14:73275158-73275257	89	248	269	459	216	332	534	458	-1.2697	-0.419376	-0.986579	0.00313971	NUMB	-	protein_coding	chr14:73275158-73275755	0.850322	0.283119	1.27284	TRUE	FALSE	FALSE	FALSE	FALSE	FALSE	TRUE	FALSE	FALSE	FALSE
ENSG00000048649	RSF1.11:77702276-77702331.+	RSF1.11:77664940-77665007.+	chr11:77702254-77702353	chr11:77664924-77665023	410	888	1012	1432	1021	740	1977	1478	-1.31418	0.26271	-0.965408	-0.0455834	RSF1	-	protein_coding	chr11:77664924-77702353	1.57689	0.348777	1.2686	TRUE	FALSE	FALSE	TRUE	FALSE	FALSE	FALSE	FALSE	FALSE	FALSE
ENSG00000101935	AMMECR1.X:110309150-110309218.+	AMMECR1.X:110194186-110194251.+	chrX:110309134-110309233	chrX:110194168-110194267	108	134	299	388	578	1081	1215	874	-2.40924	-3.00267	-2.01911	-1.16951	AMMECR1	-	protein_coding	chrX:110194168-110309233	-0.593434	0.390126	1.23972	TRUE	FALSE	FALSE	TRUE	FALSE	FALSE	TRUE	FALSE	FALSE	FALSE
ENSG00000115935	WIPF1.2:174562160-174562247.+	WIPF1.2:174559574-174559639.+	chr2:174562154-174562253	chr2:174559556-174559655	84	322	147	360	113	150	84	205	-0.423499	1.09699	0.800062	0.809354	WIPF1	-	protein_coding	chr2:174559556-174562253	1.52048	1.22356	1.23285	TRUE	FALSE	FALSE	TRUE	FALSE	FALSE	FALSE	TRUE	TRUE	TRUE
ENSG00000198185	ZNF334.20:46501094-46501156.+	ZNF334.20:46499965-46500032.+	chr20:46501075-46501174	chr20:46499948-46500047	47	129	112	145	331	325	422	430	-2.79008	-1.32636	-1.90433	-1.56172	ZNF334	-	protein_coding	chr20:46499948-46501174	1.46372	0.885742	1.22836	TRUE	FALSE	FALSE	FALSE	FALSE	FALSE	TRUE	FALSE	FALSE	FALSE
ENSG00000104660	LEPROTL1.8:30106014-30106061.-	LEPROTL1.8:30138161-30138229.-	chr8:30105988-30106087	chr8:30138145-30138244	267	265	409	763	307	1478	269	377	-0.200697	-2.47512	0.602665	1.01519	LEPROTL1	+	protein_coding	chr8:30105988-30138244	-2.27443	0.803362	1.21588	TRUE	FALSE	FALSE	TRUE	FALSE	FALSE	FALSE	TRUE	TRUE	TRUE
ENSG00000138757	G3BP2.4:75643046-75643111.+	G3BP2.4:75642782-75642855.+	chr4:75643028-75643127	chr4:75642768-75642867	39	62	68	140	215	249	377	329	-2.43296	-1.9885	-2.45372	-1.22677	G3BP2	-	protein_coding	chr4:75642768-75643127	0.444455	-0.0207586	1.20619	TRUE	FALSE	FALSE	FALSE	FALSE	FALSE	TRUE	FALSE	FALSE	FALSE
ENSG00000149554	CHEK1.11:125655681-125655746.-	CHEK1.11:125676192-125676251.-	chr11:125655664-125655763	chr11:125676172-125676271	266	271	706	1066	1761	2943	3250	3077	-2.7223	-3.4361	-2.2011	-1.52843	CHEK1	+	protein_coding	chr11:125655664-125676271	-0.713797	0.521201	1.19387	TRUE	FALSE	FALSE	TRUE	FALSE	FALSE	FALSE	FALSE	FALSE	FALSE
ENSG00000144040	SFXN5.2:73053329-73053485.+	SFXN5.2:72942036-72942112.+	chr2:73053357-73053456	chr2:72942024-72942123	451	565	969	2005	1361	1936	1848	2642	-1.59133	-1.77495	-0.930689	-0.397855	SFXN5	-	protein_coding	chr2:72942024-73053456	-0.183618	0.660643	1.19348	TRUE	FALSE	FALSE	TRUE	FALSE	FALSE	FALSE	FALSE	FALSE	FALSE
ENSG00000122550	KLHL7.7:23125993-23126048.-	KLHL7.7:23175353-23175421.-	chr7:23125970-23126069	chr7:23175337-23175436	87	103	359	222	278	376	252	309	-1.66469	-1.85798	0.50886	-0.475225	KLHL7	+	protein_coding	chr7:23125970-23175436	-0.193291	2.17355	1.18947	TRUE	FALSE	FALSE	TRUE	FALSE	FALSE	FALSE	TRUE	TRUE	TRUE
ENSG00000100461	RBM23.14:22901649-22901723.+	RBM23.14:22900648-22900750.+	chr14:22901636-22901735	chr14:22900649-22900748	227	492	374	709	764	1031	1250	1047	-1.74643	-1.06578	-1.73812	-0.561748	RBM23	-	protein_coding	chr14:22900649-22901735	0.680643	0.00830663	1.18468	TRUE	FALSE	FALSE	TRUE	FALSE	FALSE	TRUE	FALSE	FALSE	FALSE
ENSG00000093167	LRRFIP2.3:37172800-37172950.+	LRRFIP2.3:37053004-37053073.+	chr3:37172825-37172924	chr3:37052988-37053087	391	903	659	1576	2458	3816	4500	4351	-2.64915	-2.07804	-2.76971	-1.4645	LRRFIP2	-	protein_coding	chr3:37052988-37172924	0.571102	-0.120561	1.18465	TRUE	FALSE	FALSE	FALSE	TRUE	FALSE	TRUE	FALSE	FALSE	FALSE
ENSG00000108176	DNAJC12.10:67811208-67811281.+	DNAJC12.10:67796665-67796740.+	chr10:67811194-67811293	chr10:67796652-67796751	544	424	644	1538	1305	1815	2454	1631	-1.26083	-2.09523	-1.92835	-0.0846478	DNAJC12	-	protein_coding	chr10:67796652-67811293	-0.834403	-0.667525	1.17618	TRUE	FALSE	FALSE	TRUE	FALSE	FALSE	FALSE	FALSE	FALSE	FALSE
ENSG00000135365	PHF21A.11:45932568-45932638.+	PHF21A.11:45929322-45929389.+	chr11:45932553-45932652	chr11:45929306-45929405	60	108	174	276	501	894	1009	1009	-3.04081	-3.03756	-2.52893	-1.8664	PHF21A	-	protein_coding	chr11:45929306-45932652	0.00324667	0.511878	1.17441	TRUE	FALSE	FALSE	TRUE	FALSE	FALSE	FALSE	FALSE	FALSE	FALSE
ENSG00000198265	HELZ.17:67109409-67109477.+	HELZ.17:67070444-67070506.+	chr17:67109393-67109492	chr17:67070425-67070524	316	852	648	962	185	257	318	251	0.76918	1.72517	1.02466	1.93411	HELZ	-	protein_coding	chr17:67070425-67109492	0.955994	0.255482	1.16493	TRUE	FALSE	FALSE	TRUE	FALSE	FALSE	FALSE	FALSE	FALSE	FALSE
ENSG00000142002	DPP9.19:4694315-4694401.+	DPP9.19:4675225-4675485.+	chr19:4694308-4694407	chr19:4675305-4675404	355	1213	633	1606	2570	3578	3821	5184	-2.85238	-1.55979	-2.59177	-1.68997	DPP9	-	protein_coding	chr19:4675305-4694407	1.29259	0.260607	1.16241	TRUE	FALSE	FALSE	TRUE	FALSE	FALSE	FALSE	FALSE	FALSE	FALSE
ENSG00000155111	CDK19.6:110813369-110813435.+	CDK19.6:110609978-110610102.+	chr6:110813352-110813451	chr6:110609990-110610089	78	67	130	225	1180	1192	1330	1512	-3.90201	-4.13292	-3.34487	-2.74302	CDK19	-	protein_coding	chr6:110609990-110813451	-0.230903	0.557141	1.159	TRUE	FALSE	FALSE	TRUE	FALSE	FALSE	FALSE	FALSE	FALSE	FALSE
ENSG00000198015	MRPL42.12:93502373-93502505.-	MRPL42.12:93512851-93512919.-	chr12:93502389-93502488	chr12:93512835-93512934	515	632	1246	1160	397	512	930	404	0.374603	0.303247	0.421608	1.51937	MRPL42	+	protein_coding	chr12:93502389-93512934	-0.071356	0.0470058	1.14477	TRUE	FALSE	FALSE	TRUE	FALSE	FALSE	FALSE	FALSE	FALSE	FALSE
ENSG00000159733	ZFYVE28.4:2330250-2330321.+	ZFYVE28.4:2269578-2269695.+	chr4:2330236-2330335	chr4:2269586-2269685	127	168	263	492	226	354	306	397	-0.826548	-1.0708	-0.217701	0.308819	ZFYVE28	-	protein_coding	chr4:2269586-2330335	-0.244247	0.608848	1.13537	TRUE	FALSE	FALSE	TRUE	FALSE	FALSE	FALSE	FALSE	FALSE	FALSE
ENSG00000198265	HELZ.17:67109491-67109567.+	HELZ.17:67070444-67070506.+	chr17:67109479-67109578	chr17:67070425-67070524	382	928	592	1136	185	257	318	251	1.04204	1.84831	0.894476	2.17374	HELZ	-	protein_coding	chr17:67070425-67109578	0.806266	-0.147566	1.13169	TRUE	FALSE	FALSE	TRUE	FALSE	FALSE	FALSE	FALSE	FALSE	FALSE
ENSG00000091136	LAMB1.7:107935350-107935442.+	LAMB1.7:107923799-107923869.+	chr7:107935346-107935445	chr7:107923784-107923883	799	1638	1077	2337	171	134	308	229	2.21759	3.60178	1.80268	3.34557	LAMB1	-	protein_coding	chr7:107923784-107935445	1.38419	-0.414913	1.12798	TRUE	FALSE	FALSE	TRUE	FALSE	FALSE	FALSE	FALSE	FALSE	FALSE
ENSG00000066468	FGFR2.10:121564316-121564412.+	FGFR2.10:121478359-121478466.+	chr10:121564314-121564413	chr10:121478362-121478461	2295	4656	6981	7910	221	229	473	349	3.37049	4.3397	3.88068	4.49843	FGFR2	-	protein_coding	chr10:121478362-121564413	0.969204	0.51019	1.12794	TRUE	FALSE	FALSE	FALSE	TRUE	FALSE	TRUE	FALSE	FALSE	FALSE
ENSG00000107643	MAPK8.10:48435812-48435878.-	MAPK8.10:48439284-48439352.-	chr10:48435795-48435894	chr10:48439268-48439367	744	1353	1623	2469	375	312	618	582	0.986508	2.11299	1.39154	2.08294	MAPK8	+	protein_coding	chr10:48435795-48439367	1.12649	0.405033	1.09644	TRUE	FALSE	FALSE	TRUE	FALSE	FALSE	FALSE	FALSE	FALSE	FALSE
ENSG00000108848	LUC7L3.17:50750499-50750550.-	LUC7L3.17:50752662-50752707.-	chr17:50750474-50750573	chr17:50752634-50752733	583	1218	1385	2913	6922	9126	16328	16164	-3.56736	-2.90444	-3.55844	-2.4718	LUC7L3	+	protein_coding	chr17:50750474-50752733	0.662914	0.00891979	1.09556	TRUE	FALSE	FALSE	FALSE	FALSE	FALSE	TRUE	TRUE	TRUE	TRUE
ENSG00000129158	SERGEF.11:17877839-17877910.+	SERGEF.11:17788048-17788119.+	chr11:17877824-17877923	chr11:17788034-17788133	104	177	358	591	2391	5473	3181	6312	-4.50976	-4.94265	-3.14788	-3.41466	SERGEF	-	protein_coding	chr11:17788034-17877923	-0.43289	1.36188	1.0951	TRUE	FALSE	FALSE	TRUE	FALSE	FALSE	TRUE	FALSE	FALSE	FALSE
ENSG00000094880	CDC23.5:138189030-138189034.+	CDC23.5:138187646-138187716.+	chr5:138188982-138189081	chr5:138187631-138187730	45	95	118	151	811	663	1517	1259	-4.14177	-2.79008	-3.67314	-3.05128	CDC23	-	protein_coding	chr5:138187631-138189081	1.3517	0.468636	1.09049	TRUE	FALSE	FALSE	TRUE	FALSE	FALSE	FALSE	FALSE	FALSE	FALSE
ENSG00000048342	CC2D2A.4:15481626-15481692.-	CC2D2A.4:15601486-15601549.-	chr4:15481609-15481708	chr4:15601468-15601567	452	847	808	1557	93	46	235	151	2.26878	4.17333	1.77735	3.35755	CC2D2A	+	protein_coding	chr4:15481609-15601567	1.90455	-0.491426	1.08877	TRUE	FALSE	FALSE	TRUE	FALSE	FALSE	FALSE	TRUE	TRUE	TRUE
ENSG00000115977	AAK1.2:69642826-69642894.+	AAK1.2:69457997-69458070.+	chr2:69642810-69642909	chr2:69457984-69458083	62	144	166	456	630	857	1532	2167	-3.32422	-2.56492	-3.19844	-2.2461	AAK1	-	protein_coding	chr2:69457984-69642909	0.759292	0.125779	1.07812	TRUE	FALSE	FALSE	TRUE	FALSE	FALSE	FALSE	FALSE	FALSE	FALSE
ENSG00000100461	RBM23.14:22900872-22900930.+	RBM23.14:22900648-22900750.+	chr14:22900851-22900950	chr14:22900649-22900748	140	235	166	405	764	1031	1250	1047	-2.43976	-2.12858	-2.90516	-1.36809	RBM23	-	protein_coding	chr14:22900649-22900950	0.31118	-0.465397	1.07168	TRUE	FALSE	FALSE	TRUE	FALSE	FALSE	TRUE	FALSE	FALSE	FALSE
ENSG00000133193	FAM104A.17:73209435-73209488.+	FAM104A.17:73207353-73207448.+	chr17:73209412-73209511	chr17:73207350-73207449	700	1624	1519	2330	4054	5505	6481	6546	-2.53222	-1.76056	-2.09237	-1.48988	FAM104A	-	protein_coding	chr17:73207350-73209511	0.771651	0.439848	1.04233	TRUE	FALSE	FALSE	FALSE	FALSE	FALSE	TRUE	TRUE	TRUE	TRUE
ENSG00000049759	NEDD4L.18:58045432-58045500.-	NEDD4L.18:58398150-58398211.-	chr18:58045416-58045515	chr18:58398130-58398229	182	242	482	946	1111	1476	1958	2795	-2.60324	-2.60364	-2.02002	-1.56193	NEDD4L	+	protein_coding	chr18:58045416-58398229	-0.000400373	0.583219	1.04131	TRUE	FALSE	FALSE	TRUE	FALSE	FALSE	FALSE	FALSE	FALSE	FALSE
ENSG00000196810	CTBP1-AS2.4:1252519-1252580.-	CTBP1-AS2.4:1252720-1252785.-	chr4:1252500-1252599	chr4:1252702-1252801	222	517	506	648	422	404	385	606	-0.923614	0.35503	0.393385	0.096522	CTBP1-AS2	+	antisense	chr4:1252500-1252801	1.27864	1.317	1.02014	TRUE	FALSE	FALSE	TRUE	FALSE	FALSE	FALSE	TRUE	TRUE	TRUE
ENSG00000114446	IFT57.3:108162457-108162521.+	IFT57.3:108160812-108160876.+	chr3:108162439-108162538	chr3:108160794-108160893	73	194	187	275	668	858	1372	1239	-3.17641	-2.13918	-2.86853	-2.1676	IFT57	-	protein_coding	chr3:108160794-108162538	1.03723	0.307882	1.00881	TRUE	FALSE	FALSE	TRUE	FALSE	FALSE	FALSE	TRUE	TRUE	TRUE
ENSG00000108384	RAD51C.17:58695267-58695380.-	RAD51C.17:58734262-58734337.-	chr17:58695274-58695373	chr17:58734250-58734349	692	1554	1293	1694	4914	3336	6943	5979	-2.82626	-1.10164	-2.42393	-1.81886	RAD51C	+	protein_coding	chr17:58695274-58734349	1.72463	0.402335	1.0074	TRUE	FALSE	FALSE	TRUE	FALSE	FALSE	FALSE	TRUE	TRUE	TRUE
ENSG00000171984	C20orf196.20:5773380-5773447.-	C20orf196.20:5863863-5863908.-	chr20:5773364-5773463	chr20:5863836-5863935	99	103	194	340	1134	1997	1528	1934	-3.50462	-4.2639	-2.97104	-2.50449	C20orf196	+	protein_coding	chr20:5773364-5863935	-0.759281	0.533578	1.00013	TRUE	FALSE	FALSE	TRUE	FALSE	FALSE	FALSE	FALSE	FALSE	FALSE
ENSG00000138398	PPIG.2:169636618-169636680.-	PPIG.2:169641334-169641405.-	chr2:169636599-169636698	chr2:169641320-169641419	555	1590	972	1398	150	176	356	189	1.88054	3.16811	1.44652	2.88032	PPIG	+	protein_coding	chr2:169636599-169641419	1.28758	-0.434021	0.999788	TRUE	FALSE	FALSE	TRUE	FALSE	FALSE	TRUE	FALSE	FALSE	FALSE
ENSG00000108840	HDAC5.17:44078294-44078360.+	HDAC5.17:44076753-44076824.+	chr17:44078277-44078376	chr17:44076738-44076837	4925	8224	8798	13234	868	816	963	1168	2.50299	3.33161	3.19023	3.50101	HDAC5	-	protein_coding	chr17:44076738-44078376	0.828619	0.687246	0.998023	TRUE	FALSE	FALSE	TRUE	FALSE	FALSE	FALSE	FALSE	FALSE	FALSE
ENSG00000048649	RSF1.11:77702363-77702438.+	RSF1.11:77664940-77665007.+	chr11:77702350-77702449	chr11:77664924-77665023	686	1118	1322	1972	1021	740	1977	1478	-0.573013	0.594665	-0.580229	0.415769	RSF1	-	protein_coding	chr11:77664924-77702449	1.16768	-0.00721617	0.988782	TRUE	FALSE	FALSE	TRUE	FALSE	FALSE	FALSE	FALSE	FALSE	FALSE
ENSG00000179818	PCBP1-AS1.2:70049481-70049548.+	PCBP1-AS1.2:70048687-70048753.+	chr2:70049464-70049563	chr2:70048670-70048769	47	165	137	257	450	647	850	1228	-3.23202	-1.96481	-2.62449	-2.25204	PCBP1-AS1	-	processed_transcript	chr2:70048670-70049563	1.26721	0.60753	0.979979	TRUE	FALSE	FALSE	TRUE	FALSE	FALSE	FALSE	TRUE	TRUE	TRUE
ENSG00000129197	RPAIN.17:5432643-5432705.-	RPAIN.17:5432813-5432882.-	chr17:5432624-5432723	chr17:5432798-5432897	1703	2578	4497	5742	2403	2984	5209	4133	-0.496512	-0.210919	-0.212	0.474266	RPAIN	+	protein_coding	chr17:5432624-5432897	0.285592	0.284512	0.970778	TRUE	FALSE	FALSE	TRUE	FALSE	FALSE	FALSE	FALSE	FALSE	FALSE
ENSG00000168575	SLC20A2.8:42534930-42534994.+	SLC20A2.8:42416475-42416541.+	chr8:42534912-42535011	chr8:42416458-42416557	92	63	194	201	61	165	65	68	0.584963	-1.37504	1.56294	1.54969	SLC20A2	-	protein_coding	chr8:42416458-42535011	-1.96	0.977974	0.964725	TRUE	FALSE	FALSE	TRUE	TRUE	FALSE	FALSE	FALSE	FALSE	FALSE
ENSG00000103227	LMF1.16:854482-854572.+	LMF1.16:853600-853710.+	chr16:854477-854576	chr16:853605-853704	1044	2325	2587	4606	2220	2591	4387	5049	-1.08771	-0.156215	-0.761726	-0.132456	LMF1	-	protein_coding	chr16:853605-854576	0.931492	0.325981	0.955251	TRUE	FALSE	FALSE	TRUE	FALSE	FALSE	FALSE	FALSE	FALSE	FALSE
ENSG00000173064	HECTD4.12:112160310-112160388.+	HECTD4.12:112160195-112160265.+	chr12:112160299-112160398	chr12:112160180-112160279	1620	2916	3400	3136	480	276	576	480	1.75278	3.39653	2.55932	2.70528	HECTD4	-	protein_coding	chr12:112160180-112160398	1.64375	0.80654	0.952501	TRUE	FALSE	FALSE	TRUE	FALSE	FALSE	FALSE	TRUE	TRUE	TRUE
ENSG00000158411	MITD1.2:99169263-99169329.+	MITD1.2:99161427-99161502.+	chr2:99169246-99169345	chr2:99161414-99161513	143	205	382	380	164	360	369	225	-0.196397	-0.809354	0.0498191	0.753468	MITD1	-	protein_coding	chr2:99161414-99169345	-0.612957	0.246216	0.949865	TRUE	FALSE	FALSE	TRUE	FALSE	FALSE	FALSE	FALSE	FALSE	FALSE
ENSG00000129636	ITFG1.16:47155376-47155441.+	ITFG1.16:47154387-47154455.+	chr16:47155358-47155457	chr16:47154371-47154470	175	404	312	366	170	151	286	185	0.0415791	1.41385	0.125112	0.980477	ITFG1	-	protein_coding	chr16:47154371-47155457	1.37227	0.0835328	0.938898	TRUE	FALSE	FALSE	TRUE	FALSE	FALSE	FALSE	FALSE	FALSE	FALSE
ENSG00000138398	PPIG.2:169636597-169636612.-	PPIG.2:169641334-169641405.-	chr2:169636554-169636653	chr2:169641320-169641419	513	1533	895	1236	150	176	356	189	1.76722	3.11548	1.32757	2.70277	PPIG	+	protein_coding	chr2:169636554-169641419	1.34826	-0.439645	0.935554	TRUE	FALSE	FALSE	TRUE	FALSE	FALSE	TRUE	FALSE	FALSE	FALSE
ENSG00000143549	TPM3.1:154167742-154167837.+	TPM3.1:154156356-154156429.+	chr1:154167740-154167839	chr1:154156342-154156441	467	1483	1068	2171	5895	9950	12708	14461	-3.65516	-2.74535	-3.57152	-2.73517	TPM3	-	protein_coding	chr1:154156342-154167839	0.909806	0.0836393	0.919985	TRUE	FALSE	FALSE	TRUE	FALSE	FALSE	FALSE	TRUE	TRUE	TRUE
ENSG00000125107	CNOT1.16:58520682-58520850.+	CNOT1.16:58519946-58520033.+	chr16:58520716-58520815	chr16:58519940-58520039	2408	3647	4814	5624	8735	11977	15736	10795	-1.85854	-1.71521	-1.70855	-0.940572	CNOT1	-	protein_coding	chr16:58519940-58520815	0.143329	0.149986	0.917967	TRUE	FALSE	FALSE	TRUE	FALSE	FALSE	FALSE	FALSE	FALSE	FALSE
ENSG00000093183	SEC22C.3:42549810-42549872.+	SEC22C.3:42547968-42548047.+	chr3:42549791-42549890	chr3:42547958-42548057	76	85	137	196	643	870	947	873	-3.06413	-3.34026	-2.78022	-2.14944	SEC22C	-	protein_coding	chr3:42547958-42549890	-0.276134	0.283912	0.914693	TRUE	FALSE	FALSE	FALSE	TRUE	FALSE	FALSE	FALSE	FALSE	FALSE
ENSG00000123600	METTL8.2:171321609-171321672.+	METTL8.2:171317402-171317470.+	chr2:171321590-171321689	chr2:171317386-171317485	157	195	319	389	338	244	569	443	-1.10136	-0.321928	-0.83289	-0.187086	METTL8	-	protein_coding	chr2:171317386-171321689	0.779433	0.268471	0.914275	TRUE	FALSE	FALSE	FALSE	TRUE	FALSE	TRUE	FALSE	FALSE	FALSE
ENSG00000130414	NDUFA10.2:239960724-239960829.+	NDUFA10.2:239959573-239959655.+	chr2:239960726-239960825	chr2:239959564-239959663	7147	9875	13642	17205	2242	1662	3436	2884	1.67211	2.57014	1.98894	2.57627	NDUFA10	-	protein_coding	chr2:239959564-239960825	0.898029	0.316829	0.904159	TRUE	FALSE	FALSE	TRUE	FALSE	FALSE	FALSE	FALSE	FALSE	FALSE
ENSG00000107902	LHPP.10:124613683-124613744.-	LHPP.10:124614075-124614139.-	chr10:124613664-124613763	chr10:124614057-124614156	331	313	471	325	1996	1142	1292	1054	-2.58858	-1.86399	-1.45386	-1.6943	LHPP	+	protein_coding	chr10:124613664-124614156	0.72459	1.13472	0.89428	TRUE	FALSE	FALSE	TRUE	FALSE	FALSE	FALSE	TRUE	TRUE	TRUE
ENSG00000102786	INTS6.13:51362661-51362724.+	INTS6.13:51361640-51361696.+	chr13:51362642-51362741	chr13:51361618-51361717	76	46	155	195	117	86	167	161	-0.615857	-0.888355	-0.106915	0.27486	INTS6	-	protein_coding	chr13:51361618-51362741	-0.272498	0.508941	0.890716	TRUE	FALSE	FALSE	TRUE	FALSE	FALSE	FALSE	TRUE	TRUE	TRUE
ENSG00000044459	CNTLN.9:17168501-17168571.-	CNTLN.9:17299242-17299282.-	chr9:17168486-17168585	chr9:17299212-17299311	145	119	552	528	159	289	387	312	-0.132104	-1.27302	0.511223	0.757105	CNTLN	+	protein_coding	chr9:17168486-17299311	-1.14091	0.643326	0.889209	TRUE	FALSE	FALSE	TRUE	FALSE	FALSE	FALSE	FALSE	FALSE	FALSE
ENSG00000144283	PKP4.2:158680947-158681013.-	PKP4.2:158681369-158681429.-	chr2:158680930-158681029	chr2:158681349-158681448	1032	2134	1840	3720	6631	9301	8361	12921	-2.6826	-2.1233	-2.18336	-1.79607	PKP4	+	protein_coding	chr2:158680930-158681448	0.559299	0.499245	0.886537	TRUE	FALSE	FALSE	TRUE	FALSE	FALSE	TRUE	TRUE	TRUE	TRUE
ENSG00000134533	RERG.12:15109027-15109092.+	RERG.12:15107790-15107854.+	chr12:15109010-15109109	chr12:15107772-15107871	127	123	240	232	199	218	245	196	-0.643856	-0.820591	-0.0296252	0.242134	RERG	-	protein_coding	chr12:15107772-15109109	-0.176735	0.614231	0.885991	TRUE	FALSE	FALSE	FALSE	FALSE	FALSE	TRUE	FALSE	FALSE	FALSE
ENSG00000112031	MTRF1L.6:152989932-152989951.+	MTRF1L.6:152987363-152987424.+	chr6:152989892-152989991	chr6:152987344-152987443	463	865	791	1264	491	630	627	733	-0.0845335	0.456727	0.334736	0.785285	MTRF1L	-	protein_coding	chr6:152987344-152989991	0.541261	0.419269	0.869819	TRUE	FALSE	TRUE	FALSE	FALSE	FALSE	FALSE	FALSE	FALSE	FALSE
ENSG00000170456	DENND5B.12:31451680-31451793.+	DENND5B.12:31382225-31382294.+	chr12:31451686-31451785	chr12:31382210-31382309	143	94	226	326	331	504	530	412	-1.20511	-2.41028	-1.22602	-0.336851	DENND5B	-	protein_coding	chr12:31382210-31451785	-1.20517	-0.0209051	0.868263	TRUE	FALSE	FALSE	TRUE	FALSE	FALSE	FALSE	FALSE	FALSE	FALSE
ENSG00000160584	SIK3.11:116845402-116845476.+	SIK3.11:116843405-116843481.+	chr11:116845389-116845488	chr11:116843393-116843492	268	609	489	980	367	493	668	736	-0.4521	0.304298	-0.449224	0.412589	SIK3	-	protein_coding	chr11:116843393-116845488	0.756398	0.00287513	0.864688	TRUE	FALSE	FALSE	FALSE	FALSE	FALSE	TRUE	FALSE	FALSE	FALSE
ENSG00000115825	PRKD3.2:37252940-37253010.+	PRKD3.2:37250502-37250568.+	chr2:37252925-37253024	chr2:37250485-37250584	211	446	593	734	494	869	1020	950	-1.22336	-0.960741	-0.781448	-0.371701	PRKD3	-	protein_coding	chr2:37250485-37253024	0.262624	0.441916	0.851663	TRUE	FALSE	FALSE	TRUE	FALSE	FALSE	FALSE	FALSE	FALSE	FALSE
ENSG00000138757	G3BP2.4:75644398-75644460.+	G3BP2.4:75642782-75642855.+	chr4:75644379-75644478	chr4:75642768-75642867	73	194	148	202	215	249	377	329	-1.54543	-0.358454	-1.34307	-0.700986	G3BP2	-	protein_coding	chr4:75642768-75644478	1.18698	0.20236	0.844448	TRUE	FALSE	FALSE	FALSE	FALSE	FALSE	TRUE	FALSE	FALSE	FALSE
ENSG00000144283	PKP4.2:158681015-158681083.-	PKP4.2:158681369-158681429.-	chr2:158680999-158681098	chr2:158681349-158681448	1144	2262	1964	4004	6631	9301	8361	12921	-2.5341	-2.0393	-2.08932	-1.68996	PKP4	+	protein_coding	chr2:158680999-158681448	0.494792	0.444778	0.844141	TRUE	FALSE	FALSE	TRUE	FALSE	FALSE	TRUE	TRUE	TRUE	TRUE
ENSG00000146463	ZMYM4.1:35420125-35420185.-	ZMYM4.1:35421267-35421335.-	chr1:35420105-35420204	chr1:35421251-35421350	209	459	382	580	156	258	185	241	0.419625	0.828682	1.04204	1.26353	ZMYM4	+	protein_coding	chr1:35420105-35421350	0.409057	0.622417	0.843906	TRUE	FALSE	FALSE	FALSE	FALSE	FALSE	TRUE	FALSE	FALSE	FALSE
ENSG00000162980	ARL5A.2:151801445-151801512.+	ARL5A.2:151798806-151798867.+	chr2:151801428-151801527	chr2:151798786-151798885	160	348	521	633	100	168	347	221	0.672705	1.0462	0.584963	1.51392	ARL5A	-	protein_coding	chr2:151798786-151801527	0.373498	-0.0877429	0.841218	TRUE	FALSE	FALSE	TRUE	FALSE	FALSE	FALSE	TRUE	TRUE	TRUE
ENSG00000225470	JPX.X:73947273-73947338.-	JPX.X:74004486-74004551.-	chrX:73947256-73947355	chrX:74004468-74004567	2834	5739	5849	10483	587	684	1117	1230	2.26946	3.06687	2.38752	3.09029	JPX	+	lincRNA	chrX:73947256-74004567	0.797414	0.118056	0.820826	TRUE	FALSE	FALSE	TRUE	FALSE	FALSE	FALSE	TRUE	TRUE	TRUE
ENSG00000138640	FAM13A.4:88936282-88936349.+	FAM13A.4:88726345-88726442.+	chr4:88936266-88936365	chr4:88726344-88726443	110	159	479	833	42	96	104	182	1.36815	0.722015	2.19265	2.1882	FAM13A	-	protein_coding	chr4:88726344-88936365	-0.646136	0.824494	0.820053	TRUE	FALSE	FALSE	TRUE	FALSE	FALSE	TRUE	TRUE	TRUE	TRUE
ENSG00000119912	IDE.10:92453776-92453862.+	IDE.10:92452247-92452320.+	chr10:92453769-92453868	chr10:92452234-92452333	335	865	842	877	2860	4578	5373	4241	-3.08999	-2.40259	-2.67239	-2.27245	IDE	-	protein_coding	chr10:92452234-92453868	0.687393	0.417595	0.817535	TRUE	FALSE	FALSE	TRUE	FALSE	FALSE	FALSE	FALSE	FALSE	FALSE
ENSG00000103160	HSDL1.16:84122716-84122781.+	HSDL1.16:84122281-84122348.+	chr16:84122698-84122797	chr16:84122264-84122363	166	317	318	432	117	115	144	173	0.501061	1.4549	1.1375	1.31528	HSDL1	-	protein_coding	chr16:84122264-84122797	0.953841	0.636442	0.814218	TRUE	FALSE	FALSE	TRUE	FALSE	FALSE	FALSE	FALSE	FALSE	FALSE
ENSG00000121749	TBC1D15.12:71923301-71923366.-	TBC1D15.12:71926787-71926849.-	chr12:71923284-71923383	chr12:71926768-71926867	95	191	325	226	179	134	258	243	-0.906891	0.508147	0.33192	-0.104189	TBC1D15	+	protein_coding	chr12:71923284-71926867	1.41504	1.23881	0.802702	TRUE	FALSE	FALSE	FALSE	TRUE	FALSE	FALSE	TRUE	TRUE	TRUE
ENSG00000116497	S100PBP.1:32837093-32837155.-	S100PBP.1:32858827-32858872.-	chr1:32837074-32837173	chr1:32858800-32858899	514	1664	1219	2099	1431	1726	2312	3357	-1.47539	-0.0527459	-0.922884	-0.677213	S100PBP	+	protein_coding	chr1:32837074-32858899	1.42264	0.552503	0.798174	TRUE	FALSE	FALSE	TRUE	FALSE	FALSE	FALSE	TRUE	TRUE	TRUE
ENSG00000134250	NOTCH2.1:119915726-119915765.+	NOTCH2.1:119912055-119912126.+	chr1:119915696-119915795	chr1:119912040-119912139	248	644	624	860	6534	9858	14670	13072	-4.71397	-3.93407	-4.55297	-3.92443	NOTCH2	-	protein_coding	chr1:119912040-119915795	0.779899	0.161002	0.789536	TRUE	FALSE	FALSE	TRUE	FALSE	FALSE	FALSE	TRUE	TRUE	TRUE
ENSG00000130158	DOCK6.19:11237097-11237160.+	DOCK6.19:11199295-11199362.+	chr19:11237078-11237177	chr19:11199278-11199377	39	243	102	124	1605	2098	1808	2903	-5.32733	-3.10475	-4.13448	-4.53804	DOCK6	-	protein_coding	chr19:11199278-11237177	2.22258	1.19285	0.789287	TRUE	FALSE	FALSE	TRUE	FALSE	FALSE	FALSE	TRUE	TRUE	TRUE
ENSG00000187741	FANCA.16:89798353-89798464.+	FANCA.16:89737544-89737685.+	chr16:89798358-89798457	chr16:89737564-89737663	6887	16577	10668	21897	2687	3430	3882	4963	1.35755	2.27257	1.45818	2.14122	FANCA	-	protein_coding	chr16:89737564-89798457	0.915017	0.100629	0.783672	TRUE	FALSE	FALSE	TRUE	FALSE	FALSE	FALSE	TRUE	TRUE	TRUE
ENSG00000184470	TXNRD2.22:19894237-19894317.+	TXNRD2.22:19875518-19875590.+	chr22:19894227-19894326	chr22:19875504-19875603	715	2156	1242	2465	21595	25805	33726	43775	-4.91466	-3.58061	-4.76201	-4.1499	TXNRD2	-	protein_coding	chr22:19875504-19894326	1.33405	0.152655	0.764765	TRUE	FALSE	FALSE	TRUE	FALSE	FALSE	FALSE	FALSE	FALSE	FALSE
ENSG00000100941	PNN.14:39182050-39182118.-	PNN.14:39182880-39182941.-	chr14:39182034-39182133	chr14:39182860-39182959	322	850	940	1074	1373	1666	2835	2740	-2.08878	-0.970023	-1.59159	-1.35037	PNN	+	protein_coding	chr14:39182034-39182959	1.11875	0.497185	0.73841	TRUE	FALSE	FALSE	TRUE	FALSE	FALSE	FALSE	TRUE	TRUE	TRUE
ENSG00000004455	AK2.1:33013169-33013324.+	AK2.1:33008876-33008950.+	chr1:33013196-33013295	chr1:33008863-33008962	755	1594	1309	2027	2909	3640	4297	4679	-1.94456	-1.19078	-1.7141	-1.20645	AK2	-	protein_coding	chr1:33008863-33013295	0.753783	0.230462	0.73811	TRUE	FALSE	FALSE	TRUE	FALSE	FALSE	FALSE	FALSE	FALSE	FALSE
ENSG00000001461	NIPAL3.1:24471579-24471707.-	NIPAL3.1:24472911-24472980.-	chr1:24471593-24471692	chr1:24472896-24472995	271	415	418	926	687	730	1270	1412	-1.3388	-0.813288	-1.60094	-0.60812	NIPAL3	+	protein_coding	chr1:24471593-24472995	0.525514	-0.26214	0.730682	TRUE	FALSE	FALSE	TRUE	FALSE	FALSE	FALSE	TRUE	TRUE	TRUE
ENSG00000006530	AGK.7:141654088-141654150.-	AGK.7:141655194-141655239.-	chr7:141654069-141654168	chr7:141655166-141655265	34	184	230	118	175	124	340	361	-2.33015	0.565597	-0.561879	-1.60503	AGK	+	protein_coding	chr7:141654069-141655265	2.89575	1.76827	0.72512	TRUE	FALSE	FALSE	TRUE	FALSE	FALSE	FALSE	FALSE	FALSE	FALSE
ENSG00000122033	MTIF3.13:27435738-27435804.+	MTIF3.13:27435643-27435715.+	chr13:27435721-27435820	chr13:27435629-27435728	288	327	126	1002	684	1020	1440	1443	-1.24503	-1.63822	-3.50417	-0.525749	MTIF3	-	protein_coding	chr13:27435629-27435820	-0.393181	-2.25914	0.719285	TRUE	FALSE	FALSE	FALSE	FALSE	FALSE	TRUE	FALSE	FALSE	FALSE
ENSG00000165959	CLMN.14:95191527-95191592.+	CLMN.14:95181942-95182006.+	chr14:95191510-95191609	chr14:95181924-95182023	637	1072	896	1853	259	249	507	458	1.29504	2.10165	0.820279	2.01408	CLMN	-	protein_coding	chr14:95181924-95191609	0.806605	-0.474765	0.71903	TRUE	FALSE	TRUE	FALSE	FALSE	FALSE	FALSE	TRUE	TRUE	TRUE
ENSG00000104660	LEPROTL1.8:30108015-30108060.-	LEPROTL1.8:30138161-30138229.-	chr8:30107988-30108087	chr8:30138145-30138244	724	927	1443	1462	307	1478	269	377	1.23505	-0.672425	2.41904	1.95247	LEPROTL1	+	protein_coding	chr8:30107988-30138244	-1.90748	1.18399	0.717421	TRUE	FALSE	FALSE	TRUE	FALSE	FALSE	FALSE	TRUE	TRUE	TRUE
ENSG00000100522	GNPNAT1.14:52778063-52778152.+	GNPNAT1.14:52775181-52775344.+	chr14:52778058-52778157	chr14:52775212-52775311	701	1018	1466	2291	3311	4498	5722	6577	-2.23816	-2.14245	-1.9639	-1.52104	GNPNAT1	-	protein_coding	chr14:52775212-52778157	0.0957094	0.274257	0.717118	TRUE	FALSE	FALSE	TRUE	FALSE	FALSE	FALSE	TRUE	TRUE	TRUE
ENSG00000157890	MEGF11.15:65905274-65905346.+	MEGF11.15:65898727-65898797.+	chr15:65905260-65905359	chr15:65898712-65898811	101	238	223	356	194	274	194	415	-0.934905	-0.202421	0.200025	-0.220659	MEGF11	-	protein_coding	chr15:65898712-65905359	0.732484	1.13493	0.714246	TRUE	FALSE	FALSE	TRUE	FALSE	FALSE	FALSE	FALSE	FALSE	FALSE
ENSG00000004455	AK2.1:33010066-33010145.+	AK2.1:33008876-33008950.+	chr1:33010056-33010155	chr1:33008863-33008962	4113	7683	9481	10840	2909	3640	4297	4679	0.499523	1.07752	1.14153	1.21192	AK2	-	protein_coding	chr1:33008863-33010155	0.578	0.642003	0.712395	TRUE	FALSE	FALSE	TRUE	FALSE	FALSE	FALSE	FALSE	FALSE	FALSE
ENSG00000262879	RP11-156P1.3.17:47071445-47071514.+	RP11-156P1.3.17:47056207-47056274.+	chr17:47071430-47071529	chr17:47056190-47056289	664	1166	1742	3936	286	623	569	1036	1.2123	0.903187	1.61254	1.92468	RP11-156P1.3	-	processed_transcript	chr17:47056190-47071529	-0.309117	0.400235	0.712377	TRUE	FALSE	FALSE	TRUE	TRUE	FALSE	FALSE	TRUE	TRUE	TRUE
ENSG00000151914	DST.6:56614597-56614648.+	DST.6:56458238-56458310.+	chr6:56614572-56614671	chr6:56458224-56458323	140	86	279	381	792	869	1060	1317	-2.49163	-3.32193	-1.92193	-1.78671	DST	-	protein_coding	chr6:56458224-56614671	-0.830302	0.5697	0.70492	TRUE	FALSE	FALSE	TRUE	FALSE	FALSE	FALSE	TRUE	TRUE	TRUE
ENSG00000127483	HP1BP3.1:20744644-20744709.+	HP1BP3.1:20742673-20742743.+	chr1:20744626-20744725	chr1:20742658-20742757	78	308	220	311	1082	1467	2312	2624	-3.77704	-2.24817	-3.38765	-3.0727	HP1BP3	-	protein_coding	chr1:20742658-20744725	1.52886	0.38939	0.704337	TRUE	FALSE	FALSE	FALSE	FALSE	FALSE	TRUE	FALSE	FALSE	FALSE
ENSG00000108848	LUC7L3.17:50745720-50746003.-	LUC7L3.17:50752662-50752707.-	chr17:50745812-50745911	chr17:50752634-50752733	8304	31430	23872	31380	6922	9126	16328	16164	0.262583	1.78398	0.547943	0.957018	LUC7L3	+	protein_coding	chr17:50745812-50752733	1.52139	0.285361	0.694435	TRUE	FALSE	FALSE	FALSE	FALSE	FALSE	TRUE	TRUE	TRUE	TRUE
ENSG00000167840	ZNF232.17:5111030-5111094.+	ZNF232.17:5105732-5105804.+	chr17:5111012-5111111	chr17:5105718-5105817	40	105	84	141	506	717	862	1085	-3.62829	-2.75992	-3.34383	-2.93506	ZNF232	-	protein_coding	chr17:5105718-5111111	0.86837	0.284464	0.693229	TRUE	FALSE	FALSE	FALSE	FALSE	TRUE	FALSE	TRUE	TRUE	TRUE
ENSG00000125447	GGA3.17:75238073-75238195.+	GGA3.17:75236599-75236667.+	chr17:75238084-75238183	chr17:75236583-75236682	189	231	505	581	323	300	671	615	-0.769994	-0.375639	-0.409324	-0.0819112	GGA3	-	protein_coding	chr17:75236583-75238183	0.394356	0.360671	0.688083	TRUE	FALSE	FALSE	TRUE	FALSE	FALSE	FALSE	FALSE	FALSE	FALSE
ENSG00000004455	AK2.1:33013039-33013118.+	AK2.1:33008876-33008950.+	chr1:33013028-33013127	chr1:33008863-33008962	2749	5248	4212	7115	2909	3640	4297	4679	-0.0815875	0.527708	-0.0288176	0.604558	AK2	-	protein_coding	chr1:33008863-33013127	0.609295	0.05277	0.686146	TRUE	FALSE	FALSE	TRUE	FALSE	FALSE	FALSE	FALSE	FALSE	FALSE
ENSG00000138398	PPIG.2:169637691-169637742.-	PPIG.2:169641334-169641405.-	chr2:169637666-169637765	chr2:169641320-169641419	231	405	430	467	150	176	356	189	0.619576	1.19773	0.271764	1.30051	PPIG	+	protein_coding	chr2:169637666-169641419	0.578154	-0.347812	0.680933	TRUE	FALSE	FALSE	TRUE	FALSE	FALSE	TRUE	FALSE	FALSE	FALSE
ENSG00000173273	TNKS.8:9710345-9710407.-	TNKS.8:9778826-9778895.-	chr8:9710326-9710425	chr8:9778810-9778909	93	113	135	493	182	366	438	600	-0.961111	-1.68675	-1.69061	-0.282854	TNKS	+	protein_coding	chr8:9710326-9778909	-0.725635	-0.729503	0.678257	TRUE	FALSE	FALSE	TRUE	FALSE	FALSE	FALSE	TRUE	TRUE	TRUE
ENSG00000075790	BCAP29.7:107620420-107620516.-	BCAP29.7:107623251-107623317.-	chr7:107620418-107620517	chr7:107623234-107623333	391	455	674	816	850	715	1630	1111	-1.11831	-0.650926	-1.2728	-0.444749	BCAP29	+	protein_coding	chr7:107620418-107623333	0.46738	-0.154492	0.673557	TRUE	FALSE	FALSE	TRUE	FALSE	FALSE	FALSE	FALSE	FALSE	FALSE
ENSG00000159592	GPBP1L1.1:45628115-45628191.+	GPBP1L1.1:45627304-45627376.+	chr1:45628103-45628202	chr1:45627290-45627389	147	271	325	497	783	907	1494	1654	-2.40526	-1.73909	-2.1972	-1.73261	GPBP1L1	-	protein_coding	chr1:45627290-45628202	0.666171	0.208055	0.672643	TRUE	FALSE	FALSE	FALSE	FALSE	FALSE	TRUE	FALSE	FALSE	FALSE
ENSG00000030066	NUP160.11:47778262-47778274.+	NUP160.11:47778113-47778185.+	chr11:47778218-47778317	chr11:47778099-47778198	180	210	300	488	1806	1898	3140	3064	-3.31953	-3.16993	-3.38339	-2.64798	NUP160	-	protein_coding	chr11:47778099-47778317	0.14961	-0.0638536	0.671554	TRUE	FALSE	FALSE	TRUE	FALSE	FALSE	FALSE	FALSE	FALSE	FALSE
ENSG00000092978	GPATCH2.1:217608189-217608260.+	GPATCH2.1:217430496-217430557.+	chr1:217608174-217608273	chr1:217430476-217430575	82	63	168	274	103	237	132	217	-0.3254	-1.89482	0.345597	0.335103	GPATCH2	-	protein_coding	chr1:217430476-217608273	-1.56942	0.670997	0.660504	TRUE	FALSE	FALSE	TRUE	FALSE	FALSE	FALSE	TRUE	TRUE	TRUE
ENSG00000177479	ARIH2.3:48984108-48984174.-	ARIH2.3:48985478-48985541.-	chr3:48984091-48984190	chr3:48985460-48985559	963	1751	1927	2597	205	251	421	352	2.22639	2.79751	2.19179	2.87966	ARIH2	+	protein_coding	chr3:48984091-48985559	0.571118	-0.0345987	0.653273	TRUE	FALSE	FALSE	FALSE	TRUE	FALSE	FALSE	TRUE	TRUE	TRUE
ENSG00000005882	PDK2.17:50106300-50106366.-	PDK2.17:50111303-50111392.-	chr17:50106283-50106382	chr17:50111298-50111397	174	468	403	665	2552	3892	4286	6190	-3.86677	-3.05322	-3.40754	-3.21658	PDK2	+	protein_coding	chr17:50106283-50111397	0.813544	0.459225	0.650188	TRUE	FALSE	FALSE	TRUE	FALSE	FALSE	FALSE	TRUE	TRUE	TRUE
ENSG00000123552	USP45.6:99432447-99432490.+	USP45.6:99432324-99432389.+	chr6:99432418-99432517	chr6:99432306-99432405	40	136	134	66	622	798	1002	648	-3.92554	-2.54402	-2.89329	-3.27599	USP45	-	protein_coding	chr6:99432306-99432517	1.38152	1.03225	0.649551	TRUE	FALSE	FALSE	TRUE	FALSE	FALSE	FALSE	FALSE	FALSE	FALSE
ENSG00000095794	CREM.10:35179776-35179844.-	CREM.10:35212888-35212950.-	chr10:35179760-35179859	chr10:35212869-35212968	370	414	1071	1343	209	518	366	485	0.82103	-0.322623	1.54645	1.4675	CREM	+	protein_coding	chr10:35179760-35212968	-1.14365	0.725423	0.646475	TRUE	FALSE	FALSE	TRUE	FALSE	FALSE	FALSE	TRUE	TRUE	TRUE
ENSG00000162599	NFIA.1:61456801-61456917.-	NFIA.1:61462721-61462783.-	chr1:61456809-61456908	chr1:61462702-61462801	141	506	334	431	2311	3217	3527	4518	-4.02518	-2.66611	-3.39662	-3.3869	NFIA	+	protein_coding	chr1:61456809-61462801	1.35907	0.628561	0.638278	TRUE	FALSE	FALSE	FALSE	FALSE	FALSE	TRUE	FALSE	FALSE	FALSE
ENSG00000001461	NIPAL3.1:24469205-24469267.-	NIPAL3.1:24472911-24472980.-	chr1:24469186-24469285	chr1:24472896-24472995	504	1228	788	1613	687	730	1270	1412	-0.446125	0.749542	-0.687867	0.191879	NIPAL3	+	protein_coding	chr1:24469186-24472995	1.19567	-0.241742	0.638004	TRUE	FALSE	FALSE	TRUE	FALSE	FALSE	FALSE	TRUE	TRUE	TRUE
ENSG00000137522	RNF121.11:71996487-71996550.-	RNF121.11:71997530-71997597.-	chr11:71996468-71996567	chr11:71997514-71997613	427	809	905	1394	4419	7034	7161	9278	-3.36836	-3.11856	-2.98278	-2.7337	RNF121	+	protein_coding	chr11:71996468-71997613	0.249807	0.385584	0.634659	TRUE	FALSE	FALSE	FALSE	TRUE	FALSE	FALSE	TRUE	TRUE	TRUE
ENSG00000174373	RALGAPA1.14:35706610-35706660.+	RALGAPA1.14:35538356-35538425.+	chr14:35706585-35706684	chr14:35538340-35538439	69	62	185	231	257	439	416	551	-1.88194	-2.80408	-1.16474	-1.25054	RALGAPA1	-	protein_coding	chr14:35538340-35706684	-0.922136	0.717199	0.631401	TRUE	FALSE	FALSE	TRUE	FALSE	FALSE	FALSE	TRUE	TRUE	TRUE
ENSG00000198015	MRPL42.12:93501272-93501385.-	MRPL42.12:93512851-93512919.-	chr12:93501278-93501377	chr12:93512835-93512934	156	198	369	246	397	512	930	404	-1.342	-1.36619	-1.33126	-0.713411	MRPL42	+	protein_coding	chr12:93501278-93512934	-0.0241865	0.010748	0.628593	TRUE	FALSE	FALSE	TRUE	FALSE	FALSE	FALSE	FALSE	FALSE	FALSE
ENSG00000075151	EIF4G3.1:20807099-20807167.+	EIF4G3.1:20806885-20806951.+	chr1:20807083-20807182	chr1:20806868-20806967	894	1414	1670	2345	235	310	546	400	1.9231	2.18582	1.6111	2.54853	EIF4G3	-	protein_coding	chr1:20806868-20807182	0.262715	-0.312002	0.625428	TRUE	FALSE	FALSE	FALSE	FALSE	FALSE	TRUE	FALSE	FALSE	FALSE
ENSG00000186918	ZNF395.8:28348082-28348108.+	ZNF395.8:28345590-28345656.+	chr8:28348045-28348144	chr8:28345573-28345672	408	554	427	893	669	530	902	949	-0.71206	0.0637759	-1.07712	-0.0876527	ZNF395	-	protein_coding	chr8:28345573-28348144	0.775836	-0.365055	0.624408	TRUE	TRUE	FALSE	FALSE	FALSE	FALSE	FALSE	FALSE	FALSE	FALSE
ENSG00000170919	TPT1-AS1.13:45391427-45391484.-	TPT1-AS1.13:45392010-45392076.-	chr13:45391406-45391505	chr13:45391993-45392092	1106	1362	1944	2787	208	188	403	341	2.40508	2.85033	2.26734	3.02716	TPT1-AS1	+	processed_transcript	chr13:45391406-45392092	0.445247	-0.137737	0.622082	TRUE	FALSE	FALSE	FALSE	FALSE	TRUE	FALSE	TRUE	TRUE	TRUE
ENSG00000077232	DNAJC10.2:182778454-182778525.-	DNAJC10.2:182779554-182779607.-	chr2:182778440-182778539	chr2:182779530-182779629	1403	2539	3249	2959	261	174	365	360	2.4219	3.8594	3.15052	3.03553	DNAJC10	+	protein_coding	chr2:182778440-182779629	1.4375	0.72862	0.613622	TRUE	FALSE	FALSE	TRUE	FALSE	FALSE	FALSE	TRUE	TRUE	TRUE
ENSG00000166377	ATP9B.18:79378094-79378156.-	ATP9B.18:79378208-79378274.-	chr18:79378075-79378174	chr18:79378191-79378290	324	768	756	702	574	994	1064	812	-0.823122	-0.371713	-0.492488	-0.209731	ATP9B	+	protein_coding	chr18:79378075-79378290	0.451409	0.330634	0.613392	TRUE	FALSE	FALSE	TRUE	FALSE	FALSE	TRUE	TRUE	TRUE	TRUE
ENSG00000171634	BPTF.17:67903787-67903920.-	BPTF.17:67983093-67983156.-	chr17:67903804-67903903	chr17:67983074-67983173	352	878	641	624	566	735	857	656	-0.683681	0.256157	-0.418404	-0.0720372	BPTF	+	protein_coding	chr17:67903804-67983173	0.939838	0.265276	0.611643	TRUE	FALSE	FALSE	FALSE	FALSE	FALSE	TRUE	FALSE	FALSE	FALSE
ENSG00000111364	DDX55.12:123619595-123619741.-	DDX55.12:123620867-123620944.-	chr12:123619618-123619717	chr12:123620856-123620955	5298	8520	9561	15153	2210	2734	3646	4146	1.26102	1.63948	1.3906	1.86956	DDX55	+	protein_coding	chr12:123619618-123620955	0.378461	0.129581	0.608538	TRUE	FALSE	FALSE	TRUE	FALSE	FALSE	FALSE	FALSE	FALSE	FALSE
ENSG00000125447	GGA3.17:75237413-75237493.+	GGA3.17:75236599-75236667.+	chr17:75237403-75237502	chr17:75236583-75236682	387	731	1095	1123	323	300	671	615	0.260063	1.28208	0.705715	0.86764	GGA3	-	protein_coding	chr17:75236583-75237502	1.02202	0.445652	0.607577	TRUE	FALSE	FALSE	TRUE	FALSE	FALSE	FALSE	FALSE	FALSE	FALSE
ENSG00000142687	KIAA0319L.1:35433854-35434104.+	KIAA0319L.1:35433490-35433557.+	chr1:35433929-35434028	chr1:35433474-35433573	384	690	686	616	3229	1851	3724	3398	-3.0686	-1.42233	-2.43886	-2.46177	KIAA0319L	-	protein_coding	chr1:35433474-35434028	1.64628	0.629745	0.606836	TRUE	FALSE	FALSE	TRUE	FALSE	FALSE	FALSE	FALSE	FALSE	FALSE
ENSG00000154639	CXADR.21:17566950-17567056.-	CXADR.21:17570042-17570104.-	chr21:17566953-17567052	chr21:17570023-17570122	79	134	173	311	270	405	449	694	-1.76022	-1.58852	-1.37084	-1.15547	CXADR	+	protein_coding	chr21:17566953-17570122	0.171701	0.389383	0.604754	TRUE	FALSE	FALSE	TRUE	FALSE	FALSE	FALSE	FALSE	FALSE	FALSE
ENSG00000136811	ODF2.9:128494786-128494836.-	ODF2.9:128500901-128500960.-	chr9:128494761-128494860	chr9:128500880-128500979	576	1077	758	1623	1443	1635	2301	2676	-1.32343	-0.601816	-1.60072	-0.721066	ODF2	+	protein_coding	chr9:128494761-128500979	0.721612	-0.277289	0.602362	TRUE	FALSE	FALSE	TRUE	FALSE	FALSE	FALSE	FALSE	FALSE	FALSE
ENSG00000089351	GRAMD1A.19:35010568-35010669.-	GRAMD1A.19:35026408-35026469.-	chr19:35010568-35010667	chr19:35026388-35026487	4052	16354	6603	16321	6592	7570	9774	17496	-0.701945	1.11118	-0.565757	-0.10029	GRAMD1A	+	protein_coding	chr19:35010568-35026487	1.81312	0.136188	0.601655	TRUE	FALSE	FALSE	TRUE	FALSE	FALSE	FALSE	TRUE	TRUE	TRUE
ENSG00000169057	MECP2.X:154030239-154030302.+	MECP2.X:154021573-154021647.+	chrX:154030220-154030319	chrX:154021560-154021659	212	424	379	662	641	956	978	1316	-1.59172	-1.17106	-1.36531	-0.990175	MECP2	-	protein_coding	chrX:154021560-154030319	0.420664	0.22641	0.601545	TRUE	FALSE	FALSE	TRUE	FALSE	FALSE	FALSE	FALSE	FALSE	FALSE
ENSG00000100461	RBM23.14:22917500-22917613.+	RBM23.14:22900648-22900750.+	chr14:22917506-22917605	chr14:22900649-22900748	376	830	608	782	764	1031	1250	1047	-1.0209	-0.312523	-1.03857	-0.420555	RBM23	-	protein_coding	chr14:22900649-22917605	0.708373	-0.0176724	0.600341	TRUE	FALSE	FALSE	TRUE	FALSE	FALSE	TRUE	FALSE	FALSE	FALSE
ENSG00000182134	TDRKH.1:151773485-151773552.+	TDRKH.1:151771568-151771634.+	chr1:151773468-151773567	chr1:151771551-151771650	339	597	764	802	88	134	162	138	1.93366	2.14719	2.23059	2.53032	TDRKH	-	protein_coding	chr1:151771551-151773567	0.213529	0.29693	0.596658	TRUE	FALSE	TRUE	FALSE	FALSE	FALSE	FALSE	TRUE	TRUE	TRUE
ENSG00000133627	ACTR3B.7:152854925-152854971.-	ACTR3B.7:152855331-152855376.-	chr7:152854898-152854997	chr7:152855304-152855403	326	460	634	987	133	208	336	267	1.28706	1.14126	0.914008	1.88228	ACTR3B	+	protein_coding	chr7:152854898-152855403	-0.145794	-0.37305	0.59522	TRUE	FALSE	FALSE	FALSE	FALSE	FALSE	TRUE	FALSE	FALSE	FALSE
ENSG00000103852	TTC23.15:99136409-99136474.+	TTC23.15:99136323-99136394.+	chr15:99136392-99136491	chr15:99136308-99136407	178	218	430	482	686	750	1264	1236	-1.94035	-1.77788	-1.55338	-1.35675	TTC23	-	protein_coding	chr15:99136308-99136491	0.162468	0.386973	0.5836	TRUE	FALSE	TRUE	FALSE	FALSE	FALSE	FALSE	TRUE	TRUE	TRUE
ENSG00000100749	VRK1.14:96881315-96881408.-	VRK1.14:96881540-96881614.-	chr14:96881312-96881411	chr14:96881527-96881626	1535	1441	3323	3294	2503	2595	4686	3594	-0.705056	-0.848219	-0.495744	-0.125713	VRK1	+	protein_coding	chr14:96881312-96881626	-0.143163	0.209312	0.579343	TRUE	FALSE	FALSE	TRUE	FALSE	FALSE	FALSE	FALSE	FALSE	FALSE
ENSG00000141576	RNF157.17:76144298-76144410.+	RNF157.17:76142453-76142545.+	chr17:76144304-76144403	chr17:76142449-76142548	126	294	206	243	2924	3487	3346	3769	-4.52554	-3.56361	-4.01517	-3.94961	RNF157	-	protein_coding	chr17:76142449-76144403	0.961923	0.51037	0.575925	TRUE	FALSE	FALSE	TRUE	FALSE	FALSE	FALSE	FALSE	FALSE	FALSE
ENSG00000107643	MAPK8.10:48436339-48436412.-	MAPK8.10:48439284-48439352.-	chr10:48436326-48436425	chr10:48439268-48439367	1552	1989	3454	3588	375	312	618	582	2.04625	2.66853	2.48067	2.62201	MAPK8	+	protein_coding	chr10:48436326-48439367	0.622281	0.434421	0.575761	TRUE	FALSE	FALSE	TRUE	FALSE	FALSE	FALSE	FALSE	FALSE	FALSE
ENSG00000134250	NOTCH2.1:119915693-119915708.+	NOTCH2.1:119912055-119912126.+	chr1:119915650-119915749	chr1:119912040-119912139	360	764	1004	1072	6534	9858	14670	13072	-4.17812	-3.68791	-3.8677	-3.60687	NOTCH2	-	protein_coding	chr1:119912040-119915749	0.490207	0.310417	0.571248	TRUE	FALSE	FALSE	TRUE	FALSE	FALSE	FALSE	TRUE	TRUE	TRUE
ENSG00000141655	TNFRSF11A.18:62385946-62386008.-	TNFRSF11A.18:62387611-62387620.-	chr18:62385927-62386026	chr18:62387566-62387665	65	134	115	194	214	233	376	427	-1.7038	-0.793549	-1.70044	-1.13414	TNFRSF11A	+	protein_coding	chr18:62385927-62387665	0.91025	0.00335901	0.569662	TRUE	FALSE	FALSE	FALSE	FALSE	FALSE	TRUE	FALSE	FALSE	FALSE
ENSG00000075151	EIF4G3.1:21175682-21175769.+	EIF4G3.1:20806885-20806951.+	chr1:21175676-21175775	chr1:20806868-20806967	235	519	381	593	235	310	546	400	0	0.741597	-0.517968	0.566861	EIF4G3	-	protein_coding	chr1:20806868-21175775	0.741597	-0.517968	0.566861	TRUE	FALSE	FALSE	FALSE	FALSE	FALSE	TRUE	FALSE	FALSE	FALSE
ENSG00000075711	DLG1.3:197043043-197043078.+	DLG1.3:197042927-197042992.+	chr3:197043010-197043109	chr3:197042910-197043009	180	228	506	500	570	676	842	1066	-1.6575	-1.56381	-0.733547	-1.09068	DLG1	-	protein_coding	chr3:197042910-197043109	0.0936928	0.923954	0.566823	TRUE	FALSE	FALSE	FALSE	FALSE	FALSE	TRUE	FALSE	FALSE	FALSE
ENSG00000169679	BUB1.2:110637937-110637990.+	BUB1.2:110637832-110637915.+	chr2:110637914-110638013	chr2:110637824-110637923	568	1370	1152	1436	510	522	758	872	0.155105	1.39035	0.603221	0.719007	BUB1	-	protein_coding	chr2:110637824-110638013	1.23524	0.448115	0.563901	TRUE	FALSE	FALSE	TRUE	FALSE	FALSE	FALSE	TRUE	TRUE	TRUE
ENSG00000204120	GIGYF2.2:232816928-232816990.-	GIGYF2.2:232816992-232817033.-	chr2:232816909-232817008	chr2:232816962-232817061	136	484	270	460	94	132	158	216	0.528176	1.86656	0.769266	1.08707	GIGYF2	+	protein_coding	chr2:232816909-232817061	1.33838	0.24109	0.558895	TRUE	FALSE	FALSE	TRUE	FALSE	FALSE	FALSE	FALSE	FALSE	FALSE
ENSG00000132436	FIGNL1.7:50444478-50444542.+	FIGNL1.7:50444128-50444193.+	chr7:50444460-50444559	chr7:50444110-50444209	90	186	119	288	253	240	624	547	-1.48089	-0.365995	-2.38082	-0.923106	FIGNL1	-	protein_coding	chr7:50444110-50444559	1.1149	-0.899932	0.557784	TRUE	FALSE	TRUE	FALSE	FALSE	FALSE	FALSE	FALSE	FALSE	FALSE
ENSG00000147459	DOCK5.8:25410160-25410202.-	DOCK5.8:25415650-25415713.-	chr8:25410131-25410230	chr8:25415632-25415731	52	78	91	139	74	104	99	134	-0.500898	-0.410465	-0.120294	0.0524674	DOCK5	+	protein_coding	chr8:25410131-25415731	0.0904335	0.380604	0.553366	TRUE	FALSE	FALSE	TRUE	FALSE	FALSE	FALSE	TRUE	TRUE	TRUE
ENSG00000116747	TROVE2.1:193085913-193085975.-	TROVE2.1:193091630-193091688.-	chr1:193085894-193085993	chr1:193091609-193091708	445	875	1019	1343	194	293	323	400	1.19357	1.57511	1.6545	1.74486	TROVE2	+	protein_coding	chr1:193085894-193091708	0.381545	0.460934	0.551289	TRUE	FALSE	FALSE	TRUE	FALSE	FALSE	FALSE	TRUE	TRUE	TRUE
ENSG00000115661	STK16.2:219248848-219248907.-	STK16.2:219250241-219250341.-	chr2:219248828-219248927	chr2:219250241-219250340	529	504	731	1058	4286	3714	6086	5868	-3.0159	-2.87901	-3.05582	-2.47041	STK16	+	protein_coding	chr2:219248828-219250340	0.136897	-0.0399117	0.545492	TRUE	FALSE	FALSE	FALSE	FALSE	FALSE	TRUE	FALSE	FALSE	FALSE
ENSG00000075151	EIF4G3.1:20807284-20807369.+	EIF4G3.1:20806885-20806951.+	chr1:20807276-20807375	chr1:20806868-20806967	1415	2494	3233	3501	235	310	546	400	2.58496	3.00405	2.56371	3.1265	EIF4G3	-	protein_coding	chr1:20806868-20807375	0.419091	-0.0212556	0.541542	TRUE	FALSE	FALSE	FALSE	FALSE	FALSE	TRUE	FALSE	FALSE	FALSE
ENSG00000086598	TMED2.12:123598076-123598144.-	TMED2.12:123598518-123598582.-	chr12:123598060-123598159	chr12:123598500-123598599	1817	2401	3380	2794	299	375	451	316	2.59932	2.67543	2.90306	3.14029	TMED2	+	protein_coding	chr12:123598060-123598599	0.0761138	0.303738	0.540976	TRUE	FALSE	FALSE	TRUE	FALSE	FALSE	FALSE	FALSE	FALSE	FALSE
ENSG00000198015	MRPL42.12:93501725-93501786.-	MRPL42.12:93512851-93512919.-	chr12:93501706-93501805	chr12:93512835-93512934	326	391	658	482	397	512	930	404	-0.283478	-0.388105	-0.498503	0.254101	MRPL42	+	protein_coding	chr12:93501706-93512934	-0.104627	-0.215025	0.537579	TRUE	FALSE	FALSE	TRUE	FALSE	FALSE	FALSE	FALSE	FALSE	FALSE
ENSG00000169057	MECP2.X:154028969-154029141.+	MECP2.X:154021573-154021647.+	chrX:154029005-154029104	chrX:154021560-154021659	132	350	279	395	641	956	978	1316	-2.27115	-1.44705	-1.80588	-1.73368	MECP2	-	protein_coding	chrX:154021560-154029104	0.824099	0.465265	0.537464	TRUE	FALSE	FALSE	TRUE	FALSE	FALSE	FALSE	FALSE	FALSE	FALSE
ENSG00000120798	NR2C1.12:95021893-95021957.+	NR2C1.12:95020281-95020342.+	chr12:95021875-95021974	chr12:95020262-95020361	1463	1425	2990	2235	106	119	270	112	3.77423	3.57087	3.46426	4.30653	NR2C1	-	protein_coding	chr12:95020262-95021974	-0.203365	-0.30997	0.532293	TRUE	FALSE	FALSE	FALSE	TRUE	FALSE	TRUE	FALSE	FALSE	FALSE
ENSG00000197217	ENTPD4.8:23432352-23432478.+	ENTPD4.8:23429155-23429243.+	chr8:23432365-23432464	chr8:23429149-23429248	1552	2626	3061	4941	706	1130	1322	1559	1.13528	1.21582	1.21066	1.66355	ENTPD4	-	protein_coding	chr8:23429149-23432464	0.0805416	0.0753855	0.528273	TRUE	FALSE	FALSE	FALSE	FALSE	FALSE	TRUE	FALSE	FALSE	FALSE
ENSG00000119004	CYP20A1.2:203296965-203297027.-	CYP20A1.2:203305546-203305609.-	chr2:203296946-203297045	chr2:203305528-203305627	95	121	226	266	224	242	398	433	-1.22882	-0.994075	-0.813696	-0.700855	CYP20A1	+	protein_coding	chr2:203296946-203305627	0.234744	0.415122	0.527963	TRUE	FALSE	FALSE	FALSE	FALSE	FALSE	TRUE	TRUE	TRUE	TRUE
ENSG00000167515	TRAPPC2L.16:88861042-88861110.-	TRAPPC2L.16:88862621-88862683.-	chr16:88861026-88861125	chr16:88862602-88862701	2882	4165	4108	7568	375	384	597	686	2.93877	3.43573	2.78057	3.46172	TRAPPC2L	+	protein_coding	chr16:88861026-88862701	0.496966	-0.158196	0.522954	TRUE	FALSE	FALSE	FALSE	FALSE	FALSE	TRUE	TRUE	TRUE	TRUE
ENSG00000198015	MRPL42.12:93502510-93502555.-	MRPL42.12:93512851-93512919.-	chr12:93502482-93502581	chr12:93512835-93512934	2256	1863	4602	3294	397	512	930	404	2.50357	1.86137	2.30572	3.02428	MRPL42	+	protein_coding	chr12:93502482-93512934	-0.642195	-0.197845	0.520719	TRUE	FALSE	FALSE	TRUE	FALSE	FALSE	FALSE	FALSE	FALSE	FALSE
ENSG00000076685	NT5C2.10:103088152-103088246.+	NT5C2.10:103088038-103088104.+	chr10:103088149-103088248	chr10:103088021-103088120	5520	10978	10986	13688	886	1006	1214	1532	2.63792	3.44661	3.17677	3.15859	NT5C2	-	protein_coding	chr10:103088021-103088248	0.808687	0.538846	0.520664	TRUE	FALSE	FALSE	FALSE	FALSE	FALSE	TRUE	FALSE	FALSE	FALSE
ENSG00000162599	NFIA.1:61457963-61458035.-	NFIA.1:61462721-61462783.-	chr1:61457949-61458048	chr1:61462702-61462801	604	1256	1426	1695	2311	3217	3527	4518	-1.93413	-1.35618	-1.30587	-1.41387	NFIA	+	protein_coding	chr1:61457949-61462801	0.577955	0.628269	0.520267	TRUE	FALSE	FALSE	FALSE	FALSE	FALSE	TRUE	FALSE	FALSE	FALSE
ENSG00000198176	TFDP1.13:113586109-113586180.-	TFDP1.13:113640751-113640858.-	chr13:113586094-113586193	chr13:113640754-113640853	8032	22431	10556	22193	4286	6465	7626	8258	0.90597	1.79461	0.469012	1.42613	TFDP1	+	protein_coding	chr13:113586094-113640853	0.888642	-0.436958	0.52016	TRUE	FALSE	FALSE	TRUE	FALSE	FALSE	FALSE	TRUE	TRUE	TRUE
ENSG00000119041	GTF3C3.2:196764382-196764524.+	GTF3C3.2:196763945-196764012.+	chr2:196764403-196764502	chr2:196763928-196764027	1478	1572	2254	2993	239	188	463	338	2.62352	3.05706	2.28093	3.14272	GTF3C3	-	protein_coding	chr2:196763928-196764502	0.433545	-0.342585	0.519201	TRUE	FALSE	FALSE	TRUE	FALSE	FALSE	FALSE	FALSE	FALSE	FALSE
ENSG00000170776	AKAP13.15:85749092-85749156.-	AKAP13.15:85749302-85749355.-	chr15:85749074-85749173	chr15:85749278-85749377	314	540	550	924	2051	2079	3633	4220	-2.70361	-1.94288	-2.72143	-2.19006	AKAP13	+	protein_coding	chr15:85749074-85749377	0.760724	-0.0178272	0.513547	TRUE	FALSE	FALSE	TRUE	FALSE	FALSE	TRUE	TRUE	TRUE	TRUE
ENSG00000108848	LUC7L3.17:50744761-50744818.-	LUC7L3.17:50752662-50752707.-	chr17:50744740-50744839	chr17:50752634-50752733	5939	14683	13543	19773	6922	9126	16328	16164	-0.220934	0.686032	-0.269783	0.290731	LUC7L3	+	protein_coding	chr17:50744740-50752733	0.906967	-0.0488481	0.511666	TRUE	FALSE	FALSE	FALSE	FALSE	FALSE	TRUE	TRUE	TRUE	TRUE
ENSG00000178982	EIF3K.19:38635003-38635072.-	EIF3K.19:38636889-38636954.-	chr19:38634988-38635087	chr19:38636872-38636971	2662	2663	4041	6519	95496	144893	159424	164636	-5.16433	-5.76526	-5.30166	-4.65827	EIF3K	+	protein_coding	chr19:38634988-38636971	-0.600929	-0.137334	0.506058	TRUE	FALSE	FALSE	TRUE	FALSE	FALSE	FALSE	TRUE	TRUE	TRUE
ENSG00000198265	HELZ.17:67107398-67107513.+	HELZ.17:67070444-67070506.+	chr17:67107406-67107505	chr17:67070425-67070524	155	276	336	298	185	257	318	251	-0.253757	0.102515	0.0791922	0.246722	HELZ	-	protein_coding	chr17:67070425-67107505	0.356272	0.332949	0.500478	TRUE	FALSE	FALSE	TRUE	FALSE	FALSE	FALSE	FALSE	FALSE	FALSE
ENSG00000124788	ATXN1.6:16304958-16305017.+	ATXN1.6:16299112-16299179.+	chr6:16304938-16305037	chr6:16299096-16299195	65	83	125	111	163	153	226	196	-1.31316	-0.874469	-0.849269	-0.814697	ATXN1	-	protein_coding	chr6:16299096-16305037	0.438689	0.463889	0.498461	TRUE	FALSE	FALSE	TRUE	FALSE	FALSE	FALSE	FALSE	FALSE	FALSE
ENSG00000141568	FOXK2.17:82587211-82587272.-	FOXK2.17:82603117-82603188.-	chr17:82587192-82587291	chr17:82603102-82603201	777	1678	2109	2128	3121	5198	5698	6048	-2.00463	-1.63063	-1.43347	-1.50652	FOXK2	+	protein_coding	chr17:82587192-82603201	0.373997	0.571163	0.498108	TRUE	FALSE	FALSE	TRUE	FALSE	FALSE	FALSE	FALSE	FALSE	FALSE
ENSG00000171953	ATPAF2.17:18015061-18015119.+	ATPAF2.17:17977559-17977621.+	chr17:18015040-18015139	chr17:17977540-17977639	73	115	159	251	135	552	98	328	-0.878009	-2.25315	0.692571	-0.384664	ATPAF2	-	protein_coding	chr17:17977540-18015139	-1.37515	1.57058	0.493346	TRUE	FALSE	FALSE	TRUE	FALSE	FALSE	FALSE	TRUE	TRUE	TRUE
ENSG00000151914	DST.6:56483528-56483563.+	DST.6:56458238-56458310.+	chr6:56483496-56483595	chr6:56458224-56458323	104	206	281	243	792	869	1060	1317	-2.91693	-2.07138	-1.91166	-2.4334	DST	-	protein_coding	chr6:56458224-56483595	0.845547	1.00527	0.483534	TRUE	FALSE	FALSE	TRUE	FALSE	FALSE	FALSE	TRUE	TRUE	TRUE
ENSG00000078114	NEBL.10:20813761-20813805.+	NEBL.10:20780632-20780695.+	chr10:20813733-20813832	chr10:20780614-20780713	138	53	225	323	132	111	195	221	0.0636586	-1.05247	0.205469	0.545434	NEBL	-	protein_coding	chr10:20780614-20813832	-1.11613	0.14181	0.481775	TRUE	FALSE	FALSE	TRUE	FALSE	FALSE	FALSE	TRUE	TRUE	TRUE
ENSG00000113615	SEC24A.5:134693634-134693697.-	SEC24A.5:134725365-134725424.-	chr5:134693616-134693715	chr5:134725344-134725443	95	212	257	608	144	350	315	659	-0.594947	-0.720618	-0.292553	-0.116024	SEC24A	+	protein_coding	chr5:134693616-134725443	-0.125671	0.302393	0.478923	TRUE	FALSE	FALSE	TRUE	FALSE	FALSE	FALSE	FALSE	FALSE	FALSE
ENSG00000112182	BACH2.6:89930196-89930254.+	BACH2.6:89926546-89926608.+	chr6:89930175-89930274	chr6:89926527-89926626	364	612	810	766	83	62	112	126	2.11944	3.28246	2.84338	2.5944	BACH2	-	protein_coding	chr6:89926527-89930274	1.16303	0.723944	0.474963	TRUE	FALSE	FALSE	FALSE	FALSE	FALSE	TRUE	FALSE	FALSE	FALSE
ENSG00000102893	PHKB.16:47700301-47700346.-	PHKB.16:47700349-47700454.-	chr16:47700274-47700373	chr16:47700352-47700451	884	1626	2328	2476	408	554	902	824	1.11358	1.55165	1.36691	1.58613	PHKB	+	protein_coding	chr16:47700274-47700451	0.438078	0.253336	0.472551	TRUE	FALSE	FALSE	TRUE	FALSE	FALSE	FALSE	TRUE	TRUE	TRUE
ENSG00000080823	MOK.14:102229072-102229143.+	MOK.14:102228821-102228909.+	chr14:102229058-102229157	chr14:102228815-102228914	499	944	867	1327	1377	2328	2383	2638	-1.46258	-1.30132	-1.45762	-0.990736	MOK	-	protein_coding	chr14:102228815-102229157	0.161251	0.0049586	0.47184	TRUE	FALSE	FALSE	FALSE	FALSE	FALSE	TRUE	FALSE	FALSE	FALSE
ENSG00000141252	VPS53.17:515887-516048.+	VPS53.17:515042-515130.+	chr17:515918-516017	chr17:515036-515135	1077	1862	1747	1730	825	1257	1604	956	0.384143	0.566496	0.123132	0.855015	VPS53	-	protein_coding	chr17:515036-516017	0.182352	-0.261012	0.470871	TRUE	FALSE	FALSE	TRUE	FALSE	FALSE	FALSE	TRUE	TRUE	TRUE
ENSG00000075790	BCAP29.7:107621805-107621870.-	BCAP29.7:107623251-107623317.-	chr7:107621788-107621887	chr7:107623234-107623333	1560	2148	2260	2823	850	715	1630	1111	0.87524	1.58563	0.471204	1.34458	BCAP29	+	protein_coding	chr7:107621788-107623333	0.710394	-0.404035	0.469344	TRUE	FALSE	FALSE	TRUE	FALSE	FALSE	FALSE	FALSE	FALSE	FALSE
ENSG00000156273	BACH1.21:29346082-29346144.-	BACH1.21:29630686-29630751.-	chr21:29346063-29346162	chr21:29630668-29630767	766	802	2070	2946	75	365	80	210	3.33516	1.13356	4.67626	3.80393	BACH1	+	protein_coding	chr21:29346063-29630767	-2.2016	1.34111	0.468777	TRUE	FALSE	FALSE	TRUE	FALSE	FALSE	FALSE	TRUE	TRUE	TRUE
ENSG00000112320	SOBP.6:107659468-107659649.-	SOBP.6:107660112-107660174.-	chr6:107659508-107659607	chr6:107660093-107660192	1772	3524	3922	5655	2645	4540	4340	6111	-0.577621	-0.365387	-0.14607	-0.111862	SOBP	+	protein_coding	chr6:107659508-107660192	0.212234	0.43155	0.465758	TRUE	FALSE	FALSE	TRUE	FALSE	FALSE	FALSE	TRUE	TRUE	TRUE
ENSG00000134324	LPIN1.2:11826514-11826598.-	LPIN1.2:11827358-11827403.-	chr2:11826506-11826605	chr2:11827330-11827429	533	1082	1503	1408	643	597	1074	1231	-0.270221	0.856816	0.484468	0.193669	LPIN1	+	protein_coding	chr2:11826506-11827429	1.12704	0.754689	0.46389	TRUE	FALSE	FALSE	TRUE	FALSE	FALSE	FALSE	FALSE	FALSE	FALSE
ENSG00000141568	FOXK2.17:82602353-82602409.-	FOXK2.17:82603117-82603188.-	chr17:82602331-82602430	chr17:82603102-82603201	6473	10487	10968	17271	3121	5198	5698	6048	1.05219	1.01243	0.944651	1.51367	FOXK2	+	protein_coding	chr17:82602331-82603201	-0.0397533	-0.107536	0.46148	TRUE	FALSE	FALSE	TRUE	FALSE	FALSE	FALSE	FALSE	FALSE	FALSE
ENSG00000186918	ZNF395.8:28348118-28348121.+	ZNF395.8:28345590-28345656.+	chr8:28348070-28348169	chr8:28345573-28345672	441	633	465	861	669	530	902	949	-0.600115	0.255771	-0.954396	-0.14024	ZNF395	-	protein_coding	chr8:28345573-28348169	0.855886	-0.354281	0.459875	TRUE	TRUE	FALSE	FALSE	FALSE	FALSE	FALSE	FALSE	FALSE	FALSE
ENSG00000244405	ETV5.3:186095120-186095190.+	ETV5.3:186046308-186046389.+	chr3:186095105-186095204	chr3:186046298-186046397	289	430	532	756	3133	3810	5849	5950	-3.43388	-3.14441	-3.45623	-2.97477	ETV5	-	protein_coding	chr3:186046298-186095204	0.289471	-0.0223488	0.459113	TRUE	FALSE	FALSE	TRUE	FALSE	FALSE	FALSE	FALSE	FALSE	FALSE
ENSG00000140199	SLC12A6.15:34233259-34233326.+	SLC12A6.15:34229996-34230067.+	chr15:34233242-34233341	chr15:34229982-34230081	262	487	546	587	1014	1044	1512	1660	-1.94835	-1.09855	-1.4678	-1.49816	SLC12A6	-	protein_coding	chr15:34229982-34233341	0.849795	0.480546	0.450181	TRUE	FALSE	FALSE	FALSE	FALSE	FALSE	TRUE	FALSE	FALSE	FALSE
ENSG00000198954	KIF1BP.10:69016621-69016682.-	KIF1BP.10:69016907-69016982.-	chr10:69016602-69016701	chr10:69016894-69016993	144	373	390	439	1666	2068	3590	3702	-3.52313	-2.46782	-3.19915	-3.07312	KIF1BP	+	protein_coding	chr10:69016602-69016993	1.05531	0.323984	0.45001	TRUE	FALSE	FALSE	FALSE	TRUE	FALSE	FALSE	TRUE	TRUE	TRUE
ENSG00000162971	TYW5.2:199932891-199932959.+	TYW5.2:199931899-199931964.+	chr2:199932875-199932974	chr2:199931882-199931981	168	132	346	494	116	125	109	250	0.530515	0.0780025	1.65743	0.979741	TYW5	-	protein_coding	chr2:199931882-199932974	-0.452512	1.12692	0.449226	TRUE	FALSE	TRUE	FALSE	FALSE	FALSE	FALSE	TRUE	TRUE	TRUE
ENSG00000204713	TRIM27.6:28903836-28903914.+	TRIM27.6:28903002-28903081.+	chr6:28903825-28903924	chr6:28902992-28903091	9601	13987	13619	15140	1000	1094	1030	1156	3.26189	3.67519	3.72361	3.71	TRIM27	-	protein_coding	chr6:28902992-28903924	0.413294	0.461718	0.448107	TRUE	FALSE	FALSE	TRUE	FALSE	FALSE	FALSE	FALSE	FALSE	FALSE
ENSG00000120533	ENY2.8:109343520-109343581.-	ENY2.8:109345890-109345954.-	chr8:109343500-109343599	chr8:109345872-109345971	1137	1651	1993	2947	1390	1299	2128	2645	-0.289622	0.345702	-0.0945105	0.155923	ENY2	+	protein_coding	chr8:109343500-109345971	0.635324	0.195111	0.445545	TRUE	FALSE	FALSE	TRUE	FALSE	FALSE	FALSE	FALSE	FALSE	FALSE
ENSG00000169604	ANTXR1.2:69249104-69249170.-	ANTXR1.2:69249262-69249325.-	chr2:69249087-69249186	chr2:69249244-69249343	784	1738	1744	1234	171	186	426	198	2.19028	3.21715	2.03092	2.63367	ANTXR1	+	protein_coding	chr2:69249087-69249343	1.02686	-0.159365	0.443387	TRUE	FALSE	FALSE	TRUE	FALSE	FALSE	FALSE	FALSE	FALSE	FALSE
ENSG00000095794	CREM.10:35179593-35179662.-	CREM.10:35212888-35212950.-	chr10:35179578-35179677	chr10:35212869-35212968	84	97	295	266	209	518	366	485	-1.30485	-2.40488	-0.310183	-0.864117	CREM	+	protein_coding	chr10:35179578-35212968	-1.10003	0.994672	0.440738	TRUE	FALSE	FALSE	TRUE	FALSE	FALSE	FALSE	TRUE	TRUE	TRUE
ENSG00000152767	FARP1.13:98448377-98448440.-	FARP1.13:98449678-98449770.-	chr13:98448358-98448457	chr13:98449674-98449773	3209	5016	3183	5592	3831	5583	5416	4921	-0.255524	-0.154474	-0.766654	0.184378	FARP1	+	protein_coding	chr13:98448358-98449773	0.10105	-0.511129	0.439902	TRUE	FALSE	FALSE	TRUE	FALSE	FALSE	FALSE	TRUE	TRUE	TRUE
ENSG00000277363	SRCIN1.17:38544546-38544644.+	SRCIN1.17:38541281-38541356.+	chr17:38544545-38544644	chr17:38541268-38541367	800	2107	1232	2822	125	78	179	327	2.66838	4.73788	2.7761	3.10546	SRCIN1	-	protein_coding	chr17:38541268-38544644	2.0695	0.107725	0.437083	TRUE	FALSE	FALSE	TRUE	FALSE	FALSE	FALSE	TRUE	TRUE	TRUE
ENSG00000153113	CAST.5:96772764-96772824.-	CAST.5:96774615-96774683.-	chr5:96772744-96772843	chr5:96774599-96774698	167	224	299	348	542	778	1180	834	-1.69249	-1.7917	-1.97697	-1.25855	CAST	+	protein_coding	chr5:96772744-96774698	-0.0992074	-0.284484	0.433942	TRUE	FALSE	FALSE	TRUE	FALSE	FALSE	FALSE	TRUE	TRUE	TRUE
ENSG00000106868	SUSD1.9:112041079-112041143.+	SUSD1.9:112040783-112040854.+	chr9:112041061-112041160	chr9:112040768-112040867	202	318	244	530	304	511	676	591	-0.58733	-0.682587	-1.46637	-0.156885	SUSD1	-	protein_coding	chr9:112040768-112041160	-0.0952579	-0.879045	0.430444	TRUE	FALSE	FALSE	FALSE	FALSE	FALSE	TRUE	FALSE	FALSE	FALSE
ENSG00000186153	WWOX.16:78278629-78278706.-	WWOX.16:79212611-79212672.-	chr16:78278618-78278717	chr16:79212592-79212691	438	265	933	287	1911	3136	1282	930	-2.12279	-3.55989	-0.458027	-1.69271	WWOX	+	protein_coding	chr16:78278618-79212691	-1.4371	1.66476	0.430077	TRUE	FALSE	FALSE	TRUE	FALSE	FALSE	FALSE	FALSE	FALSE	FALSE
ENSG00000187741	FANCA.16:89791046-89791113.+	FANCA.16:89737544-89737685.+	chr16:89791030-89791129	chr16:89737564-89737663	1647	2691	2681	4093	2687	3430	3882	4963	-0.705817	-0.349951	-0.533862	-0.277992	FANCA	-	protein_coding	chr16:89737564-89791129	0.355866	0.171954	0.427825	TRUE	FALSE	FALSE	TRUE	FALSE	FALSE	FALSE	TRUE	TRUE	TRUE
ENSG00000119403	PHF19.9:120869573-120869662.+	PHF19.9:120855683-120855765.+	chr9:120869568-120869667	chr9:120855674-120855773	1991	3356	3597	5405	861	1206	1325	1744	1.20846	1.47575	1.44011	1.63133	PHF19	-	protein_coding	chr9:120855674-120869667	0.267289	0.231657	0.422877	TRUE	FALSE	FALSE	TRUE	FALSE	FALSE	FALSE	FALSE	FALSE	FALSE
ENSG00000004455	AK2.1:33009915-33009986.+	AK2.1:33008876-33008950.+	chr1:33009900-33009999	chr1:33008863-33008962	5073	6077	8646	10891	2909	3640	4297	4679	0.802104	0.739262	1.00853	1.21869	AK2	-	protein_coding	chr1:33008863-33009999	-0.0628424	0.20643	0.416584	TRUE	FALSE	FALSE	TRUE	FALSE	FALSE	FALSE	FALSE	FALSE	FALSE
ENSG00000163625	WDFY3.4:84670828-84670895.+	WDFY3.4:84669610-84669621.+	chr4:84670812-84670911	chr4:84669566-84669665	379	694	850	870	181	184	242	312	1.06206	1.90949	1.8082	1.47651	WDFY3	-	protein_coding	chr4:84669566-84670911	0.847427	0.746142	0.414449	TRUE	FALSE	FALSE	FALSE	FALSE	FALSE	TRUE	FALSE	FALSE	FALSE
ENSG00000171953	ATPAF2.17:18018262-18018331.+	ATPAF2.17:17977559-17977621.+	chr17:18018246-18018345	chr17:17977540-17977639	909	1452	1692	2929	135	552	98	328	2.74226	1.39368	4.09601	3.15474	ATPAF2	-	protein_coding	chr17:17977540-18018345	-1.34858	1.35375	0.412481	TRUE	FALSE	FALSE	TRUE	FALSE	FALSE	FALSE	TRUE	TRUE	TRUE
ENSG00000197226	TBC1D9B.5:179887654-179887738.+	TBC1D9B.5:179862722-179862817.+	chr5:179887646-179887745	chr5:179862720-179862819	831	3646	1097	2343	5251	8893	8270	11121	-2.65821	-1.28612	-2.91318	-2.24637	TBC1D9B	-	protein_coding	chr5:179862720-179887745	1.37209	-0.254972	0.41184	TRUE	FALSE	FALSE	TRUE	FALSE	FALSE	FALSE	FALSE	FALSE	FALSE
ENSG00000144736	SHQ1.3:72749635-72749721.+	SHQ1.3:72749272-72749353.+	chr3:72749628-72749727	chr3:72749262-72749361	825	1206	1393	1990	1324	1674	2262	2401	-0.681779	-0.472735	-0.699006	-0.270743	SHQ1	-	protein_coding	chr3:72749262-72749727	0.209043	-0.0172274	0.411036	TRUE	FALSE	FALSE	FALSE	FALSE	FALSE	TRUE	FALSE	FALSE	FALSE
ENSG00000134250	NOTCH2.1:119915717-119915718.+	NOTCH2.1:119912055-119912126.+	chr1:119915668-119915767	chr1:119912040-119912139	332	624	772	884	6534	9858	14670	13072	-4.29459	-3.97951	-4.24635	-3.88477	NOTCH2	-	protein_coding	chr1:119912040-119915767	0.31508	0.0482382	0.409824	TRUE	FALSE	FALSE	TRUE	FALSE	FALSE	FALSE	TRUE	TRUE	TRUE
ENSG00000113810	SMC4.3:160416249-160416415.-	SMC4.3:160434887-160434967.-	chr3:160416282-160416381	chr3:160434877-160434976	1167	2607	2758	2932	2057	2728	2924	3890	-0.817203	-0.0654285	-0.0842912	-0.407764	SMC4	+	protein_coding	chr3:160416282-160434976	0.751774	0.732912	0.409439	TRUE	FALSE	FALSE	TRUE	FALSE	FALSE	FALSE	TRUE	TRUE	TRUE
ENSG00000163625	WDFY3.4:84669793-84669859.+	WDFY3.4:84669610-84669621.+	chr4:84669776-84669875	chr4:84669566-84669665	230	387	391	526	181	184	242	312	0.343954	1.06853	0.689897	0.75164	WDFY3	-	protein_coding	chr4:84669566-84669875	0.724577	0.345943	0.407686	TRUE	FALSE	FALSE	FALSE	FALSE	FALSE	TRUE	FALSE	FALSE	FALSE
ENSG00000134250	NOTCH2.1:119915643-119915669.+	NOTCH2.1:119912055-119912126.+	chr1:119915606-119915705	chr1:119912040-119912139	452	812	1044	1200	6534	9858	14670	13072	-3.8506	-3.60011	-3.81139	-3.44428	NOTCH2	-	protein_coding	chr1:119912040-119915705	0.25049	0.0392119	0.406322	TRUE	FALSE	FALSE	TRUE	FALSE	FALSE	FALSE	TRUE	TRUE	TRUE
ENSG00000198015	MRPL42.12:93502568-93502657.-	MRPL42.12:93512851-93512919.-	chr12:93502562-93502661	chr12:93512835-93512934	809	631	1359	1090	397	512	930	404	1.02515	0.300966	0.546754	1.42966	MRPL42	+	protein_coding	chr12:93502562-93512934	-0.724188	-0.4784	0.404504	TRUE	FALSE	FALSE	TRUE	FALSE	FALSE	FALSE	FALSE	FALSE	FALSE
ENSG00000134253	TRIM45.1:117112180-117112251.+	TRIM45.1:117111039-117111123.+	chr1:117112166-117112265	chr1:117111031-117111130	47	69	82	119	137	199	200	261	-1.52356	-1.51457	-1.27601	-1.12653	TRIM45	-	protein_coding	chr1:117111031-117112265	0.00898878	0.24755	0.39703	TRUE	FALSE	TRUE	FALSE	FALSE	FALSE	FALSE	FALSE	FALSE	FALSE
ENSG00000103168	TAF1C.16:84178379-84178453.+	TAF1C.16:84177852-84177922.+	chr16:84178366-84178465	chr16:84177837-84177936	2314	3696	2978	4634	393	577	706	600	2.55474	2.67721	2.07505	2.94713	TAF1C	-	protein_coding	chr16:84177837-84178465	0.122469	-0.479699	0.392388	TRUE	FALSE	FALSE	TRUE	FALSE	FALSE	FALSE	TRUE	TRUE	TRUE
ENSG00000119041	GTF3C3.2:196764258-196764325.+	GTF3C3.2:196763945-196764012.+	chr2:196764242-196764341	chr2:196763928-196764027	414	610	749	765	239	188	463	338	0.790077	1.69279	0.692766	1.17606	GTF3C3	-	protein_coding	chr2:196763928-196764341	0.902709	-0.0973111	0.385982	TRUE	FALSE	FALSE	TRUE	FALSE	FALSE	FALSE	FALSE	FALSE	FALSE
ENSG00000120029	C10orf76.10:101846421-101846499.+	C10orf76.10:101845599-101845671.+	chr10:101846410-101846509	chr10:101845585-101845684	232	326	559	584	855	1141	1599	1645	-1.87728	-1.8042	-1.51457	-1.49246	C10orf76	-	protein_coding	chr10:101845585-101846509	0.0730807	0.362708	0.384825	TRUE	FALSE	FALSE	TRUE	FALSE	FALSE	FALSE	TRUE	TRUE	TRUE
ENSG00000182985	CADM1.11:115176276-115176471.+	CADM1.11:115173625-115173699.+	chr11:115176324-115176423	chr11:115173612-115173711	1862	3378	3104	5013	622	774	1132	1287	1.58032	2.12433	1.45445	1.96083	CADM1	-	protein_coding	chr11:115173612-115176423	0.544005	-0.125878	0.380506	TRUE	FALSE	FALSE	FALSE	FALSE	FALSE	TRUE	FALSE	FALSE	FALSE
ENSG00000131773	KHDRBS3.8:135647150-135647196.-	KHDRBS3.8:135647539-135647610.-	chr8:135647123-135647222	chr8:135647524-135647623	429	406	981	1112	102	128	187	204	2.06169	1.65766	2.38499	2.44076	KHDRBS3	+	protein_coding	chr8:135647123-135647623	-0.404035	0.323298	0.379065	TRUE	FALSE	FALSE	FALSE	FALSE	FALSE	TRUE	FALSE	FALSE	FALSE
ENSG00000006530	AGK.7:141653834-141653900.-	AGK.7:141655194-141655239.-	chr7:141653817-141653916	chr7:141655166-141655265	1450	2002	4076	3858	175	124	340	361	3.0434	4.00216	3.57966	3.41417	AGK	+	protein_coding	chr7:141653817-141655265	0.958762	0.536264	0.370765	TRUE	FALSE	FALSE	TRUE	FALSE	FALSE	FALSE	FALSE	FALSE	FALSE
ENSG00000246067	RAB30-AS1.11:83073445-83073507.-	RAB30-AS1.11:83073551-83073596.-	chr11:83073426-83073525	chr11:83073524-83073623	236	652	682	666	2240	4804	4778	4880	-3.24118	-2.87938	-2.80675	-2.87142	RAB30-AS1	+	lincRNA	chr11:83073426-83073623	0.361802	0.434432	0.369766	TRUE	FALSE	FALSE	TRUE	FALSE	FALSE	FALSE	FALSE	FALSE	FALSE
ENSG00000233593	RP4-665J23.1.1:90831750-90831818.+	RP4-665J23.1.1:90782984-90783048.+	chr1:90831734-90831833	chr1:90782966-90783065	584	726	1179	1816	271	1343	178	654	1.10483	-0.886506	2.72076	1.47199	RP4-665J23.1	-	processed_transcript	chr1:90782966-90831833	-1.99134	1.61593	0.367162	TRUE	FALSE	FALSE	FALSE	FALSE	FALSE	TRUE	FALSE	FALSE	FALSE
ENSG00000162971	TYW5.2:199932789-199932852.+	TYW5.2:199931899-199931964.+	chr2:199932770-199932869	chr2:199931882-199931981	50	99	104	140	116	125	109	250	-1.19794	-0.333424	-0.0671142	-0.831992	TYW5	-	protein_coding	chr2:199931882-199932869	0.864516	1.13083	0.365947	TRUE	FALSE	TRUE	FALSE	FALSE	FALSE	FALSE	TRUE	TRUE	TRUE
ENSG00000144908	ALDH1L1.3:126128393-126128455.+	ALDH1L1.3:126103567-126103627.+	chr3:126128374-126128473	chr3:126103547-126103646	72	155	43	123	90	74	104	119	-0.31797	1.05658	-1.25481	0.0473057	ALDH1L1	-	protein_coding	chr3:126103547-126128473	1.37455	-0.936844	0.365276	TRUE	FALSE	FALSE	TRUE	FALSE	FALSE	FALSE	TRUE	TRUE	TRUE
ENSG00000197948	FCHSD1.5:141640982-141641049.+	FCHSD1.5:141639302-141639417.+	chr5:141640966-141641065	chr5:141639310-141639409	4354	7980	5604	11930	455	603	563	972	3.25557	3.72395	3.31295	3.61613	FCHSD1	-	protein_coding	chr5:141639310-141641065	0.468382	0.0573803	0.360564	TRUE	FALSE	FALSE	FALSE	FALSE	FALSE	TRUE	FALSE	FALSE	FALSE
ENSG00000152683	SLC30A6.2:32224030-32224094.-	SLC30A6.2:32224321-32224382.-	chr2:32224012-32224111	chr2:32224302-32224401	227	267	595	453	358	373	477	557	-0.65495	-0.480805	0.318302	-0.297573	SLC30A6	+	protein_coding	chr2:32224012-32224401	0.174145	0.973252	0.357377	TRUE	FALSE	FALSE	FALSE	FALSE	FALSE	TRUE	FALSE	FALSE	FALSE
ENSG00000159307	SCUBE1.22:43203223-43203291.+	SCUBE1.22:43197284-43197346.+	chr22:43203207-43203306	chr22:43197265-43197364	1231	1239	870	956	216	178	215	131	2.50524	2.79231	2.01164	2.85798	SCUBE1	-	protein_coding	chr22:43197265-43203306	0.287073	-0.493594	0.352746	TRUE	FALSE	FALSE	TRUE	FALSE	FALSE	FALSE	FALSE	FALSE	FALSE
ENSG00000159131	GART.21:33524005-33524075.+	GART.21:33503927-33504072.+	chr21:33523990-33524089	chr21:33503950-33504049	484	532	870	1448	6844	9547	14191	16053	-3.81899	-4.16299	-4.02626	-3.4698	GART	-	protein_coding	chr21:33503950-33524089	-0.343997	-0.207267	0.349191	TRUE	FALSE	FALSE	TRUE	FALSE	FALSE	FALSE	FALSE	FALSE	FALSE
ENSG00000125375	ATP5S.14:50327885-50327954.-	ATP5S.14:50334831-50334897.-	chr14:50327870-50327969	chr14:50334814-50334913	182	267	368	498	765	522	926	1640	-2.0655	-0.964578	-1.32895	-1.71746	ATP5S	+	protein_coding	chr14:50327870-50334913	1.10092	0.736552	0.348037	TRUE	FALSE	FALSE	TRUE	FALSE	FALSE	FALSE	TRUE	TRUE	TRUE
ENSG00000148498	PARD3.10:34111115-34111185.+	PARD3.10:34109560-34109631.+	chr10:34111100-34111199	chr10:34109546-34109645	2004	3834	3286	4683	689	988	1147	1267	1.53893	1.95518	1.51765	1.88519	PARD3	-	protein_coding	chr10:34109546-34111199	0.41625	-0.0212852	0.346252	TRUE	FALSE	FALSE	FALSE	FALSE	FALSE	TRUE	FALSE	FALSE	FALSE
ENSG00000123600	METTL8.2:171323181-171323315.+	METTL8.2:171317402-171317470.+	chr2:171323198-171323297	chr2:171317386-171317485	1725	2214	2965	2872	338	244	569	443	2.34808	3.17645	2.37948	2.69393	METTL8	-	protein_coding	chr2:171317386-171323297	0.828378	0.0314095	0.345851	TRUE	FALSE	FALSE	FALSE	TRUE	FALSE	TRUE	FALSE	FALSE	FALSE
ENSG00000117155	SSX2IP.1:84644477-84644542.+	SSX2IP.1:84643913-84643976.+	chr1:84644460-84644559	chr1:84643894-84643993	364	694	907	1251	580	720	1163	1571	-0.670642	-0.0529863	-0.358327	-0.328367	SSX2IP	-	protein_coding	chr1:84643894-84644559	0.617655	0.312315	0.342275	TRUE	FALSE	FALSE	FALSE	FALSE	FALSE	TRUE	FALSE	FALSE	FALSE
ENSG00000129292	PHF20L1.8:132847521-132847583.-	PHF20L1.8:132848758-132848807.-	chr8:132847502-132847601	chr8:132848732-132848831	329	708	804	1063	4949	7384	9448	12595	-3.90689	-3.38074	-3.5531	-3.5654	PHF20L1	+	protein_coding	chr8:132847502-132848831	0.52615	0.35379	0.341495	TRUE	FALSE	FALSE	TRUE	FALSE	FALSE	FALSE	FALSE	FALSE	FALSE
ENSG00000108510	MED13.17:61945875-61945936.+	MED13.17:61942605-61942672.+	chr17:61945856-61945955	chr17:61942588-61942687	76	114	118	182	920	1061	2013	1729	-3.58027	-3.20708	-4.08103	-3.24086	MED13	-	protein_coding	chr17:61942588-61945955	0.373193	-0.500759	0.339414	TRUE	FALSE	FALSE	TRUE	FALSE	FALSE	FALSE	FALSE	FALSE	FALSE
ENSG00000164494	PDSS2.6:107264186-107264252.+	PDSS2.6:107152561-107152630.+	chr6:107264169-107264268	chr6:107152546-107152645	302	269	677	809	696	1236	1147	1475	-1.20184	-2.19581	-0.759765	-0.865699	PDSS2	-	protein_coding	chr6:107152546-107264268	-0.993973	0.442075	0.336142	TRUE	FALSE	FALSE	TRUE	FALSE	FALSE	FALSE	TRUE	TRUE	TRUE
ENSG00000159592	GPBP1L1.1:45627487-45627559.+	GPBP1L1.1:45627304-45627376.+	chr1:45627473-45627572	chr1:45627290-45627389	1298	1771	2412	3457	783	907	1494	1654	0.728476	0.964614	0.690682	1.06311	GPBP1L1	-	protein_coding	chr1:45627290-45627572	0.236139	-0.0377934	0.334631	TRUE	FALSE	FALSE	FALSE	FALSE	FALSE	TRUE	FALSE	FALSE	FALSE
ENSG00000159784	FAM131B.7:143353825-143353891.+	FAM131B.7:143353400-143353466.+	chr7:143353808-143353907	chr7:143353383-143353482	162	256	484	455	747	963	1043	1662	-2.19817	-1.90726	-1.10607	-1.86668	FAM131B	-	protein_coding	chr7:143353383-143353907	0.290902	1.0921	0.331484	TRUE	FALSE	FALSE	TRUE	FALSE	FALSE	FALSE	TRUE	TRUE	TRUE
ENSG00000117155	SSX2IP.1:84646223-84646291.+	SSX2IP.1:84643913-84643976.+	chr1:84646207-84646306	chr1:84643894-84643993	450	619	1074	1528	580	720	1163	1571	-0.365411	-0.217731	-0.114754	-0.0400128	SSX2IP	-	protein_coding	chr1:84643894-84646306	0.14768	0.250656	0.325398	TRUE	FALSE	FALSE	FALSE	FALSE	FALSE	TRUE	FALSE	FALSE	FALSE
ENSG00000111642	CHD4.12:6578846-6578919.+	CHD4.12:6570082-6570219.+	chr12:6578832-6578931	chr12:6570100-6570199	1397	1660	709	3589	4089	5697	7691	8390	-1.54874	-1.7784	-3.43747	-1.22486	CHD4	-	protein_coding	chr12:6570100-6578931	-0.229667	-1.88873	0.323878	TRUE	FALSE	FALSE	FALSE	FALSE	TRUE	FALSE	TRUE	TRUE	TRUE
ENSG00000185252	ZNF74.22:20407614-20407679.-	ZNF74.22:20408358-20408455.-	chr22:20407596-20407695	chr22:20408356-20408455	768	1050	1115	1712	561	790	938	1000	0.452413	0.410013	0.24914	0.775083	ZNF74	+	protein_coding	chr22:20407596-20408455	-0.0424004	-0.203274	0.32267	TRUE	FALSE	FALSE	FALSE	FALSE	FALSE	TRUE	FALSE	FALSE	FALSE
ENSG00000119912	IDE.10:92454286-92454353.+	IDE.10:92452247-92452320.+	chr10:92454270-92454369	chr10:92452234-92452333	170	318	405	316	2860	4578	5373	4241	-4.06445	-3.8434	-3.72644	-3.74219	IDE	-	protein_coding	chr10:92452234-92454369	0.221047	0.338007	0.322261	TRUE	FALSE	FALSE	TRUE	FALSE	FALSE	FALSE	FALSE	FALSE	FALSE
ENSG00000105983	LMBR1.7:156683176-156683241.+	LMBR1.7:156677840-156677905.+	chr7:156683158-156683257	chr7:156677822-156677921	71	121	223	193	108	169	154	234	-0.598259	-0.478654	0.531231	-0.276604	LMBR1	-	protein_coding	chr7:156677822-156683257	0.119606	1.12949	0.321655	TRUE	FALSE	FALSE	FALSE	FALSE	FALSE	TRUE	FALSE	FALSE	FALSE
ENSG00000150625	GPM6A.4:175633445-175633510.+	GPM6A.4:175632937-175633005.+	chr4:175633428-175633527	chr4:175632921-175633020	154	409	103	232	112	158	51	135	0.455945	1.3666	1	0.776723	GPM6A	-	protein_coding	chr4:175632921-175633527	0.910652	0.544055	0.320778	TRUE	FALSE	FALSE	FALSE	FALSE	FALSE	TRUE	FALSE	FALSE	FALSE
ENSG00000129317	PUS7L.12:43721700-43721768.+	PUS7L.12:43721603-43721674.+	chr12:43721684-43721783	chr12:43721588-43721687	1508	1724	3464	3680	1558	938	3342	3046	-0.0470281	0.877399	0.051712	0.272708	PUS7L	-	protein_coding	chr12:43721588-43721783	0.924427	0.0987401	0.319736	TRUE	FALSE	FALSE	FALSE	FALSE	FALSE	TRUE	FALSE	FALSE	FALSE
ENSG00000105983	LMBR1.7:156682430-156682495.+	LMBR1.7:156677840-156677905.+	chr7:156682412-156682511	chr7:156677822-156677921	211	409	444	569	108	169	154	234	0.959736	1.27009	1.52154	1.2783	LMBR1	-	protein_coding	chr7:156677822-156682511	0.310353	0.561801	0.318565	TRUE	FALSE	FALSE	FALSE	FALSE	FALSE	TRUE	FALSE	FALSE	FALSE
ENSG00000054282	SDCCAG8.1:243305316-243305400.-	SDCCAG8.1:243500028-243500093.-	chr1:243305308-243305407	chr1:243500010-243500109	68	82	166	131	92	117	154	142	-0.430634	-0.507604	0.10758	-0.115477	SDCCAG8	+	protein_coding	chr1:243305308-243500109	-0.0769693	0.538214	0.315157	TRUE	FALSE	FALSE	TRUE	FALSE	FALSE	FALSE	FALSE	FALSE	FALSE
ENSG00000159131	GART.21:33524092-33524159.+	GART.21:33503927-33504072.+	chr21:33524076-33524175	chr21:33503950-33504049	1288	2316	2680	3758	6844	9547	14191	16053	-2.4088	-2.04294	-2.40423	-2.09451	GART	-	protein_coding	chr21:33503950-33524175	0.365858	0.00456349	0.314286	TRUE	FALSE	FALSE	TRUE	FALSE	FALSE	FALSE	FALSE	FALSE	FALSE
ENSG00000186918	ZNF395.8:28348200-28348259.+	ZNF395.8:28345590-28345656.+	chr8:28348180-28348279	chr8:28345573-28345672	1257	1365	1838	2208	669	530	902	949	0.908899	1.36317	1.02612	1.21739	ZNF395	-	protein_coding	chr8:28345573-28348279	0.454275	0.117225	0.308495	TRUE	TRUE	FALSE	FALSE	FALSE	FALSE	FALSE	FALSE	FALSE	FALSE
ENSG00000100461	RBM23.14:22900756-22900833.+	RBM23.14:22900648-22900750.+	chr14:22900744-22900843	chr14:22900649-22900748	3508	6273	8272	5937	764	1031	1250	1047	2.19753	2.60394	2.72533	2.50234	RBM23	-	protein_coding	chr14:22900649-22900843	0.406414	0.5278	0.30481	TRUE	FALSE	FALSE	TRUE	FALSE	FALSE	TRUE	FALSE	FALSE	FALSE
ENSG00000203705	TATDN3.1:212815276-212815330.-	TATDN3.1:212816555-212816660.-	chr1:212815253-212815352	chr1:212816558-212816657	293	313	529	748	341	417	720	705	-0.21818	-0.412738	-0.444007	0.0852975	TATDN3	+	protein_coding	chr1:212815253-212816657	-0.194558	-0.225827	0.303478	TRUE	FALSE	FALSE	TRUE	FALSE	FALSE	FALSE	FALSE	FALSE	FALSE
ENSG00000049883	PTCD2.5:72359161-72359236.-	PTCD2.5:72368331-72368392.-	chr5:72359148-72359247	chr5:72368312-72368411	165	190	244	257	214	119	183	270	-0.373153	0.670538	0.413076	-0.0709218	PTCD2	+	protein_coding	chr5:72359148-72368411	1.04369	0.786229	0.302232	TRUE	FALSE	FALSE	TRUE	TRUE	FALSE	FALSE	FALSE	FALSE	FALSE
ENSG00000069966	GNB5.15:52122208-52122273.+	GNB5.15:52120920-52121004.+	chr15:52122190-52122289	chr15:52120912-52121011	93	146	289	286	901	1328	1734	2233	-3.26239	-3.17645	-2.58081	-2.96051	GNB5	-	protein_coding	chr15:52120912-52122289	0.0859417	0.681584	0.301888	TRUE	FALSE	FALSE	TRUE	FALSE	FALSE	FALSE	FALSE	FALSE	FALSE
ENSG00000117620	SLC35A3.1:100024541-100024620.-	SLC35A3.1:100026836-100026892.-	chr1:100024530-100024629	chr1:100026814-100026913	99	164	215	207	751	438	1267	1271	-2.91073	-1.41175	-2.55345	-2.61244	SLC35A3	+	protein_coding	chr1:100024530-100026913	1.49898	0.357281	0.298289	TRUE	FALSE	FALSE	FALSE	FALSE	FALSE	TRUE	FALSE	FALSE	FALSE
ENSG00000211460	TSN.2:121765900-121765968.-	TSN.2:121767804-121767848.-	chr2:121765884-121765983	chr2:121767776-121767875	446	809	714	908	734	623	915	1215	-0.717469	0.376376	-0.357404	-0.419791	TSN	+	protein_coding	chr2:121765884-121767875	1.09385	0.360065	0.297678	TRUE	FALSE	FALSE	FALSE	FALSE	FALSE	TRUE	FALSE	FALSE	FALSE
ENSG00000114446	IFT57.3:108162268-108162341.+	IFT57.3:108160812-108160876.+	chr3:108162254-108162353	chr3:108160794-108160893	790	1253	1995	1801	668	858	1372	1239	0.241671	0.545807	0.53978	0.539259	IFT57	-	protein_coding	chr3:108160794-108162353	0.304136	0.298109	0.297587	TRUE	FALSE	FALSE	TRUE	FALSE	FALSE	FALSE	TRUE	TRUE	TRUE
ENSG00000198157	HMGN5.X:81114853-81115163.+	HMGN5.X:81114691-81114850.+	chrX:81114958-81115057	chrX:81114720-81114819	7962	11993	8622	12777	1756	1263	1135	2295	2.1802	3.24624	2.92423	2.47647	HMGN5	-	protein_coding	chrX:81114720-81115057	1.06605	0.744029	0.29627	TRUE	FALSE	FALSE	FALSE	FALSE	FALSE	TRUE	FALSE	FALSE	FALSE
ENSG00000278540	ACACA.17:37087217-37087282.+	ACACA.17:37084992-37085061.+	chr17:37087200-37087299	chr17:37084976-37085075	260	278	266	311	192	186	168	187	0.435449	0.577227	0.659816	0.730813	ACACA	-	protein_coding	chr17:37084976-37087299	0.141778	0.224368	0.295364	TRUE	FALSE	FALSE	TRUE	FALSE	FALSE	FALSE	FALSE	FALSE	FALSE
ENSG00000065809	FAM107B.10:14602457-14602524.+	FAM107B.10:14518557-14518658.+	chr10:14602440-14602539	chr10:14518558-14518657	304	660	702	731	1436	1636	3079	2815	-2.23618	-1.30833	-2.13133	-1.94373	FAM107B	-	protein_coding	chr10:14518558-14602539	0.927847	0.104845	0.292447	TRUE	FALSE	FALSE	TRUE	FALSE	FALSE	TRUE	TRUE	TRUE	TRUE
ENSG00000130414	NDUFA10.2:239959683-239959704.+	NDUFA10.2:239959573-239959655.+	chr2:239959644-239959743	chr2:239959564-239959663	652	784	1234	1024	2242	1662	3436	2884	-1.78027	-1.08302	-1.47664	-1.49295	NDUFA10	-	protein_coding	chr2:239959564-239959743	0.697251	0.303636	0.287327	TRUE	FALSE	FALSE	TRUE	FALSE	FALSE	FALSE	FALSE	FALSE	FALSE
ENSG00000117620	SLC35A3.1:100024023-100024069.-	SLC35A3.1:100026836-100026892.-	chr1:100023996-100024095	chr1:100026814-100026913	174	190	283	360	751	438	1267	1271	-2.10338	-1.20065	-2.15859	-1.81703	SLC35A3	+	protein_coding	chr1:100023996-100026913	0.902729	-0.0552142	0.28635	TRUE	FALSE	FALSE	FALSE	FALSE	FALSE	TRUE	FALSE	FALSE	FALSE
ENSG00000138018	EPT1.2:26391915-26391983.-	EPT1.2:26395814-26395876.-	chr2:26391899-26391998	chr2:26395795-26395894	265	341	458	631	156	232	374	305	0.760662	0.553666	0.291604	1.04639	EPT1	+	protein_coding	chr2:26391899-26395894	-0.206995	-0.469058	0.285731	TRUE	FALSE	FALSE	TRUE	FALSE	FALSE	FALSE	FALSE	FALSE	FALSE
ENSG00000140199	SLC12A6.15:34231554-34231619.+	SLC12A6.15:34229996-34230067.+	chr15:34231536-34231635	chr15:34229982-34230081	192	322	361	384	1014	1044	1512	1660	-2.39481	-1.6939	-2.06335	-2.10912	SLC12A6	-	protein_coding	chr15:34229982-34231635	0.70091	0.331457	0.285685	TRUE	FALSE	FALSE	FALSE	FALSE	FALSE	TRUE	FALSE	FALSE	FALSE
ENSG00000121749	TBC1D15.12:71924256-71924309.-	TBC1D15.12:71926787-71926849.-	chr12:71924232-71924331	chr12:71926768-71926867	457	288	625	755	179	134	258	243	1.34735	1.09811	1.27321	1.63151	TBC1D15	+	protein_coding	chr12:71924232-71926867	-0.249241	-0.0741401	0.284154	TRUE	FALSE	FALSE	FALSE	TRUE	FALSE	FALSE	TRUE	TRUE	TRUE
ENSG00000122490	PQLC1.18:79903703-79903769.+	PQLC1.18:79902420-79902536.+	chr18:79903686-79903785	chr18:79902428-79902527	812	1671	1419	2661	5149	8750	9591	13855	-2.66325	-2.38787	-2.75594	-2.37993	PQLC1	-	protein_coding	chr18:79902428-79903785	0.275372	-0.0926956	0.283317	TRUE	FALSE	FALSE	FALSE	FALSE	FALSE	TRUE	FALSE	FALSE	FALSE
ENSG00000127483	HP1BP3.1:20776597-20776711.+	HP1BP3.1:20742673-20742743.+	chr1:20776604-20776703	chr1:20742658-20742757	315	660	700	925	1082	1467	2312	2624	-1.77704	-1.15113	-1.72228	-1.50323	HP1BP3	-	protein_coding	chr1:20742658-20776703	0.625907	0.0547579	0.273803	TRUE	FALSE	FALSE	FALSE	FALSE	FALSE	TRUE	FALSE	FALSE	FALSE
ENSG00000112182	BACH2.6:89930093-89930186.+	BACH2.6:89926546-89926608.+	chr6:89930090-89930189	chr6:89926527-89926626	74	62	162	136	83	62	112	126	-0.163499	0	0.528549	0.109347	BACH2	-	protein_coding	chr6:89926527-89930189	0.163499	0.692048	0.272846	TRUE	FALSE	FALSE	FALSE	FALSE	FALSE	TRUE	FALSE	FALSE	FALSE
ENSG00000111642	CHD4.12:6570327-6570417.+	CHD4.12:6570082-6570219.+	chr12:6570322-6570421	chr12:6570100-6570199	2966	5609	5022	7330	4089	5697	7691	8390	-0.463096	-0.0224549	-0.614809	-0.194833	CHD4	-	protein_coding	chr12:6570100-6570421	0.440641	-0.151714	0.268263	TRUE	FALSE	FALSE	FALSE	FALSE	TRUE	FALSE	TRUE	TRUE	TRUE
ENSG00000084676	NCOA1.2:24770436-24770498.-	NCOA1.2:24770502-24770588.-	chr2:24770417-24770516	chr2:24770495-24770594	502	1070	1192	1428	1222	2204	2734	2886	-1.28179	-1.04182	-1.19695	-1.01457	NCOA1	+	protein_coding	chr2:24770417-24770594	0.239974	0.0848473	0.267229	TRUE	FALSE	FALSE	FALSE	FALSE	FALSE	TRUE	FALSE	FALSE	FALSE
ENSG00000138095	LRPPRC.2:43888267-43888346.+	LRPPRC.2:43887743-43887817.+	chr2:43888256-43888355	chr2:43887730-43887829	3149	4639	6074	6458	2810	2745	4887	4798	0.164268	0.756793	0.31364	0.428577	LRPPRC	-	protein_coding	chr2:43887730-43888355	0.592525	0.149372	0.264309	TRUE	FALSE	FALSE	TRUE	FALSE	FALSE	FALSE	TRUE	TRUE	TRUE
ENSG00000116151	MORN1.1:2385524-2385598.+	MORN1.1:2321253-2321319.+	chr1:2385511-2385610	chr1:2321236-2321335	239	586	503	866	190	126	729	575	0.329462	2.20853	-0.534473	0.589963	MORN1	-	protein_coding	chr1:2321236-2385610	1.87907	-0.863934	0.260501	TRUE	FALSE	FALSE	TRUE	FALSE	FALSE	FALSE	TRUE	TRUE	TRUE
ENSG00000148498	PARD3.10:34312261-34312329.+	PARD3.10:34109560-34109631.+	chr10:34312245-34312344	chr10:34109546-34109645	3039	1641	4613	6683	689	988	1147	1267	2.1394	0.731412	2.0069	2.39816	PARD3	-	protein_coding	chr10:34109546-34312344	-1.40799	-0.132508	0.258754	TRUE	FALSE	FALSE	FALSE	FALSE	FALSE	TRUE	FALSE	FALSE	FALSE
ENSG00000197299	BLM.15:90815399-90815462.-	BLM.15:90816080-90816166.-	chr15:90815380-90815479	chr15:90816073-90816172	420	398	659	633	264	247	507	333	0.667828	0.686049	0.377638	0.924635	BLM	+	protein_coding	chr15:90815380-90816172	0.0182208	-0.29019	0.256807	TRUE	FALSE	FALSE	TRUE	FALSE	FALSE	FALSE	TRUE	TRUE	TRUE
ENSG00000040341	STAU2.8:73549601-73549667.+	STAU2.8:73420369-73420435.+	chr8:73549584-73549683	chr8:73420352-73420451	355	266	557	866	241	1037	180	494	0.55687	-1.95889	1.62428	0.808603	STAU2	-	protein_coding	chr8:73420352-73549683	-2.51576	1.06741	0.251733	TRUE	FALSE	FALSE	TRUE	FALSE	FALSE	FALSE	TRUE	TRUE	TRUE
ENSG00000198003	CCDC151.19:11430508-11430625.+	CCDC151.19:11420605-11420672.+	chr19:11430516-11430615	chr19:11420588-11420687	988	3763	1376	3723	208	384	583	660	2.24247	3.28934	1.23749	2.49413	CCDC151	-	protein_coding	chr19:11420588-11430615	1.04687	-1.00498	0.251663	TRUE	FALSE	FALSE	TRUE	FALSE	FALSE	FALSE	TRUE	TRUE	TRUE
ENSG00000116171	SCP2.1:53051332-53051395.-	SCP2.1:53051553-53051604.-	chr1:53051314-53051413	chr1:53051528-53051627	93	160	141	190	1485	2182	3046	2548	-3.98263	-3.76118	-4.42343	-3.73829	SCP2	+	protein_coding	chr1:53051314-53051627	0.22145	-0.440797	0.244343	TRUE	FALSE	FALSE	FALSE	TRUE	FALSE	FALSE	FALSE	FALSE	FALSE
ENSG00000136152	COG3.13:45466561-45466625.-	COG3.13:45536571-45536633.-	chr13:45466543-45466642	chr13:45536552-45536651	395	582	602	857	333	401	554	610	0.245652	0.5363	0.11967	0.489805	COG3	+	protein_coding	chr13:45466543-45536651	0.290648	-0.125982	0.244153	TRUE	FALSE	FALSE	TRUE	FALSE	FALSE	FALSE	FALSE	FALSE	FALSE
ENSG00000103942	HOMER2.15:82848977-82849056.+	HOMER2.15:82841082-82841150.+	chr15:82848966-82849065	chr15:82841066-82841165	744	958	1284	1931	390	338	771	856	0.930072	1.50025	0.735096	1.17273	HOMER2	-	protein_coding	chr15:82841066-82849065	0.570174	-0.194976	0.242656	TRUE	FALSE	FALSE	TRUE	FALSE	FALSE	FALSE	TRUE	TRUE	TRUE
ENSG00000176871	WSB2.12:118033175-118033284.+	WSB2.12:118032905-118032976.+	chr12:118033180-118033279	chr12:118032890-118032989	322	306	459	544	3240	3456	5192	4632	-3.32683	-3.49321	-3.49686	-3.08762	WSB2	-	protein_coding	chr12:118032890-118033279	-0.166377	-0.17003	0.239214	TRUE	FALSE	FALSE	TRUE	FALSE	FALSE	FALSE	FALSE	FALSE	FALSE
ENSG00000123600	METTL8.2:171319401-171319466.+	METTL8.2:171317402-171317470.+	chr2:171319384-171319483	chr2:171317386-171317485	199	254	446	308	338	244	569	443	-0.761285	0.0577155	-0.350687	-0.522953	METTL8	-	protein_coding	chr2:171317386-171319483	0.819001	0.410598	0.238332	TRUE	FALSE	FALSE	FALSE	TRUE	FALSE	TRUE	FALSE	FALSE	FALSE
ENSG00000159658	EFCAB14.1:46676557-46676658.+	EFCAB14.1:46675159-46675226.+	chr1:46676558-46676657	chr1:46675142-46675241	2686	4191	4583	7050	1983	3013	4461	4442	0.437584	0.475959	0.0389165	0.666294	EFCAB14	-	protein_coding	chr1:46675142-46676657	0.038375	-0.398668	0.228709	TRUE	FALSE	FALSE	TRUE	FALSE	FALSE	FALSE	FALSE	FALSE	FALSE
ENSG00000197555	SIPA1L1.14:71739317-71739402.-	SIPA1L1.14:71741141-71741203.-	chr14:71739310-71739409	chr14:71741122-71741221	898	1183	1944	1917	75	79	137	138	3.56425	3.88753	3.81703	3.78645	SIPA1L1	+	protein_coding	chr14:71739310-71741221	0.323275	0.25278	0.222196	TRUE	FALSE	FALSE	TRUE	FALSE	FALSE	FALSE	FALSE	FALSE	FALSE
ENSG00000111364	DDX55.12:123619962-123620015.-	DDX55.12:123620867-123620944.-	chr12:123619938-123620037	chr12:123620856-123620955	227	390	367	497	2210	2734	3646	4146	-3.27759	-2.8063	-3.30893	-3.05785	DDX55	+	protein_coding	chr12:123619938-123620955	0.471293	-0.0313392	0.219743	TRUE	FALSE	FALSE	TRUE	FALSE	FALSE	FALSE	FALSE	FALSE	FALSE
ENSG00000145391	SETD7.4:139508991-139509022.+	SETD7.4:139506036-139506104.+	chr4:139508956-139509055	chr4:139506020-139506119	67	145	143	164	1148	1655	2857	2396	-4.0787	-3.50366	-4.31087	-3.86069	SETD7	-	protein_coding	chr4:139506020-139509055	0.575038	-0.232165	0.218008	TRUE	FALSE	FALSE	TRUE	FALSE	FALSE	FALSE	FALSE	FALSE	FALSE
ENSG00000122417	ODF2L.1:86348737-86348794.+	ODF2L.1:86348121-86348175.+	chr1:86348716-86348815	chr1:86348098-86348197	55	92	178	167	116	126	211	302	-1.06301	-0.449526	-0.244105	-0.850857	ODF2L	-	protein_coding	chr1:86348098-86348815	0.613484	0.818905	0.212153	TRUE	FALSE	FALSE	FALSE	TRUE	FALSE	TRUE	TRUE	TRUE	TRUE
ENSG00000101384	JAG1.20:10637976-10638035.+	JAG1.20:10637684-10637759.+	chr20:10637956-10638055	chr20:10637672-10637771	145	110	250	345	1114	1293	1783	2287	-2.933	-3.54321	-2.82936	-2.72524	JAG1	-	protein_coding	chr20:10637672-10638055	-0.610203	0.103647	0.20776	TRUE	FALSE	FALSE	TRUE	FALSE	FALSE	FALSE	TRUE	TRUE	TRUE
ENSG00000162174	ASRGL1.11:62392582-62392652.-	ASRGL1.11:62393353-62393412.-	chr11:62392567-62392666	chr11:62393332-62393431	315	590	492	687	817	908	1417	1558	-1.37218	-0.621122	-1.5242	-1.18014	ASRGL1	+	protein_coding	chr11:62392567-62393431	0.751054	-0.152022	0.192036	TRUE	FALSE	FALSE	TRUE	FALSE	FALSE	FALSE	FALSE	FALSE	FALSE
ENSG00000117155	SSX2IP.1:84646027-84646095.+	SSX2IP.1:84643913-84643976.+	chr1:84646011-84646110	chr1:84643894-84643993	1843	2974	3972	5692	580	720	1163	1571	1.66623	2.04482	1.77114	1.85659	SSX2IP	-	protein_coding	chr1:84643894-84646110	0.37859	0.104909	0.190359	TRUE	FALSE	FALSE	FALSE	FALSE	FALSE	TRUE	FALSE	FALSE	FALSE
ENSG00000070785	EIF2B3.1:44874528-44874595.+	EIF2B3.1:44850776-44850927.+	chr1:44874512-44874611	chr1:44850802-44850901	203	426	431	380	4361	5532	6649	7154	-4.41835	-3.69575	-3.94425	-4.23109	EIF2B3	-	protein_coding	chr1:44850802-44874611	0.722595	0.474098	0.18726	TRUE	FALSE	FALSE	TRUE	FALSE	FALSE	FALSE	TRUE	TRUE	TRUE
ENSG00000269556	TMEM185A.X:149603709-149603773.+	TMEM185A.X:149598017-149598082.+	chrX:149603691-149603790	chrX:149598000-149598099	30	75	95	121	91	195	163	317	-1.56937	-1.36678	-0.77259	-1.38215	TMEM185A	-	protein_coding	chrX:149598000-149603790	0.202583	0.796776	0.18722	TRUE	FALSE	FALSE	TRUE	FALSE	FALSE	FALSE	FALSE	FALSE	FALSE
ENSG00000129292	PHF20L1.8:132825308-132825371.-	PHF20L1.8:132848758-132848807.-	chr8:132825290-132825389	chr8:132848732-132848831	1330	2711	2624	3852	4949	7384	9448	12595	-1.89492	-1.44524	-1.84784	-1.70891	PHF20L1	+	protein_coding	chr8:132825290-132848831	0.449677	0.0470737	0.186006	TRUE	FALSE	FALSE	TRUE	FALSE	FALSE	FALSE	FALSE	FALSE	FALSE
ENSG00000154889	MPPE1.18:11884045-11884121.+	MPPE1.18:11883478-11883544.+	chr18:11884033-11884132	chr18:11883461-11883560	1268	1859	2049	3266	242	379	486	549	2.38466	2.29123	2.07363	2.57046	MPPE1	-	protein_coding	chr18:11883461-11884132	-0.0934326	-0.311034	0.185799	TRUE	FALSE	FALSE	FALSE	FALSE	FALSE	TRUE	TRUE	TRUE	TRUE
ENSG00000204138	PHACTR4.1:28497814-28497853.-	PHACTR4.1:28499058-28499123.-	chr1:28497784-28497883	chr1:28499040-28499139	338	887	646	963	198	442	289	497	0.768517	1.00325	1.15771	0.952887	PHACTR4	+	protein_coding	chr1:28497784-28499139	0.234736	0.389196	0.184371	TRUE	FALSE	FALSE	FALSE	FALSE	FALSE	TRUE	FALSE	FALSE	FALSE
ENSG00000159140	SON.21:33577275-33577343.-	SON.21:33577427-33577521.-	chr21:33577259-33577358	chr21:33577424-33577523	1889	2671	3349	4281	6804	9584	13384	13593	-1.84821	-1.84286	-1.99838	-1.66661	SON	+	protein_coding	chr21:33577259-33577523	0.0053505	-0.150175	0.181596	TRUE	FALSE	FALSE	TRUE	FALSE	FALSE	FALSE	FALSE	FALSE	FALSE
ENSG00000169057	MECP2.X:154023153-154023262.+	MECP2.X:154021573-154021647.+	chrX:154023158-154023257	chrX:154021560-154021659	476	535	1002	1105	641	956	978	1316	-0.428584	-0.836286	0.0349408	-0.251904	MECP2	-	protein_coding	chrX:154021560-154023257	-0.407702	0.463525	0.17668	TRUE	FALSE	FALSE	TRUE	FALSE	FALSE	FALSE	FALSE	FALSE	FALSE
ENSG00000015133	CCDC88C.14:91384457-91384535.+	CCDC88C.14:91271323-91271389.+	chr14:91384446-91384545	chr14:91271306-91271405	779	1339	1207	1615	734	991	1092	1351	0.0857299	0.433821	0.144327	0.257332	CCDC88C	-	protein_coding	chr14:91271306-91384545	0.348091	0.0585972	0.171602	TRUE	FALSE	FALSE	TRUE	FALSE	FALSE	FALSE	FALSE	FALSE	FALSE
ENSG00000141564	RPTOR.17:80966201-80966280.-	RPTOR.17:80966301-80966376.-	chr17:80966190-80966289	chr17:80966288-80966387	3220	5440	7370	5772	5380	8286	10296	8564	-0.740366	-0.606978	-0.482292	-0.569132	RPTOR	+	protein_coding	chr17:80966190-80966387	0.133388	0.258074	0.171234	TRUE	FALSE	FALSE	TRUE	FALSE	FALSE	FALSE	TRUE	TRUE	TRUE
ENSG00000115825	PRKD3.2:37250708-37250774.+	PRKD3.2:37250502-37250568.+	chr2:37250691-37250790	chr2:37250485-37250584	401	645	881	868	494	869	1020	950	-0.300233	-0.429481	-0.211132	-0.130089	PRKD3	-	protein_coding	chr2:37250485-37250790	-0.129248	0.0891007	0.170144	TRUE	FALSE	FALSE	TRUE	FALSE	FALSE	FALSE	FALSE	FALSE	FALSE
ENSG00000166532	RIMKLB.12:8775670-8775732.-	RIMKLB.12:8783018-8783088.-	chr12:8775651-8775750	chr12:8783003-8783102	176	304	722	338	514	556	860	879	-1.54082	-0.868868	-0.252018	-1.37622	RIMKLB	+	protein_coding	chr12:8775651-8783102	0.671955	1.28881	0.164605	TRUE	FALSE	FALSE	TRUE	FALSE	FALSE	FALSE	FALSE	FALSE	FALSE
ENSG00000110321	EIF4G2.11:10807355-10807365.+	EIF4G2.11:10797049-10797119.+	chr11:10807310-10807409	chr11:10797034-10797133	196	410	470	508	1540	2125	2751	3553	-2.9676	-2.37093	-2.54668	-2.80371	EIF4G2	-	protein_coding	chr11:10797034-10807409	0.596668	0.420918	0.163893	TRUE	FALSE	FALSE	TRUE	FALSE	FALSE	FALSE	FALSE	FALSE	FALSE
ENSG00000143549	TPM3.1:154157461-154157616.+	TPM3.1:154156356-154156429.+	chr1:154157488-154157587	chr1:154156342-154156441	255	484	499	702	5895	9950	12708	14461	-4.52552	-4.35878	-4.66778	-4.3626	TPM3	-	protein_coding	chr1:154156342-154157587	0.166736	-0.142258	0.162922	TRUE	FALSE	FALSE	TRUE	FALSE	FALSE	FALSE	TRUE	TRUE	TRUE
ENSG00000124788	ATXN1.6:16306256-16306310.+	ATXN1.6:16299112-16299179.+	chr6:16306233-16306332	chr6:16299096-16299195	60	108	77	81	163	153	226	196	-1.42681	-0.498602	-1.54115	-1.2645	ATXN1	-	protein_coding	chr6:16299096-16306332	0.928212	-0.114332	0.162315	TRUE	FALSE	FALSE	TRUE	FALSE	FALSE	FALSE	FALSE	FALSE	FALSE
ENSG00000068745	IP6K2.3:48693525-48693596.+	IP6K2.3:48688003-48688068.+	chr3:48693510-48693609	chr3:48687986-48688085	445	600	772	1047	558	504	795	1175	-0.325805	0.251082	-0.0423	-0.166249	IP6K2	-	protein_coding	chr3:48687986-48693609	0.576886	0.283505	0.159555	TRUE	TRUE	FALSE	FALSE	TRUE	FALSE	FALSE	FALSE	FALSE	FALSE
ENSG00000119559	C19orf25.19:1474160-1474239.+	C19orf25.19:1473200-1473270.+	chr19:1474150-1474249	chr19:1473185-1473284	2805	5412	4345	6967	5941	10611	10299	13219	-1.08243	-0.971196	-1.24488	-0.923906	C19orf25	-	protein_coding	chr19:1473185-1474249	0.111237	-0.162451	0.158528	TRUE	FALSE	FALSE	TRUE	FALSE	FALSE	FALSE	TRUE	TRUE	TRUE
ENSG00000163412	EIF4E3.3:71684431-71684515.+	EIF4E3.3:71681851-71681915.+	chr3:71684423-71684522	chr3:71681833-71681932	260	436	717	729	62	58	159	157	2.05063	2.88885	2.16591	2.20797	EIF4E3	-	protein_coding	chr3:71681833-71684522	0.83822	0.115286	0.157346	TRUE	FALSE	FALSE	TRUE	FALSE	FALSE	FALSE	FALSE	FALSE	FALSE
ENSG00000100941	PNN.14:39182183-39182251.-	PNN.14:39182880-39182941.-	chr14:39182167-39182266	chr14:39182860-39182959	826	1251	1236	1834	1373	1666	2835	2740	-0.732423	-0.41302	-1.19701	-0.578922	PNN	+	protein_coding	chr14:39182167-39182959	0.319403	-0.464589	0.153501	TRUE	FALSE	FALSE	TRUE	FALSE	FALSE	FALSE	TRUE	TRUE	TRUE
ENSG00000115207	GTF3C2.2:27326323-27326391.+	GTF3C2.2:27325851-27325956.+	chr2:27326307-27326406	chr2:27325854-27325953	839	753	1333	1500	5413	6731	10714	8697	-2.68823	-3.1584	-3.0058	-2.53476	GTF3C2	-	protein_coding	chr2:27325854-27326406	-0.470165	-0.317568	0.153474	TRUE	FALSE	FALSE	TRUE	FALSE	FALSE	FALSE	FALSE	FALSE	FALSE
ENSG00000117682	DHDDS.1:26469354-26469408.-	DHDDS.1:26471260-26471306.-	chr1:26469331-26469430	chr1:26471233-26471332	354	772	857	960	351	645	790	857	0.0122436	0.258934	0.1173	0.163559	DHDDS	+	protein_coding	chr1:26469331-26471332	0.246691	0.105056	0.151315	TRUE	FALSE	FALSE	TRUE	FALSE	FALSE	FALSE	FALSE	FALSE	FALSE
ENSG00000166199	ALKBH3.11:43920110-43920170.-	ALKBH3.11:43920205-43920274.-	chr11:43920090-43920189	chr11:43920190-43920289	788	1108	1242	1682	1340	1688	2390	2576	-0.765212	-0.60691	-0.943788	-0.614657	ALKBH3	+	protein_coding	chr11:43920090-43920289	0.158302	-0.178576	0.150555	TRUE	FALSE	FALSE	FALSE	FALSE	FALSE	TRUE	FALSE	FALSE	FALSE
ENSG00000187741	FANCA.16:89738483-89738602.+	FANCA.16:89737544-89737685.+	chr16:89738492-89738591	chr16:89737564-89737663	6686	10448	10314	13680	2687	3430	3882	4963	1.31483	1.60666	1.4095	1.4626	FANCA	-	protein_coding	chr16:89737564-89738591	0.291838	0.0946742	0.147773	TRUE	FALSE	FALSE	TRUE	FALSE	FALSE	FALSE	TRUE	TRUE	TRUE
ENSG00000106459	NRF1.7:129756681-129756729.-	NRF1.7:129757029-129757070.-	chr7:129756655-129756754	chr7:129757000-129757099	2815	4701	4605	6424	407	405	518	843	2.78701	3.53372	3.14971	2.92838	NRF1	+	protein_coding	chr7:129756655-129757099	0.746717	0.362702	0.141375	TRUE	FALSE	FALSE	TRUE	TRUE	FALSE	FALSE	TRUE	TRUE	TRUE
ENSG00000197217	ENTPD4.8:23434094-23434161.+	ENTPD4.8:23429155-23429243.+	chr8:23434078-23434177	chr8:23429149-23429248	315	399	374	768	706	1130	1322	1559	-1.16179	-1.49953	-1.81885	-1.02049	ENTPD4	-	protein_coding	chr8:23429149-23434177	-0.337741	-0.657065	0.141295	TRUE	FALSE	FALSE	FALSE	FALSE	FALSE	TRUE	FALSE	FALSE	FALSE
ENSG00000137776	SLTM.15:58879421-58879486.+	SLTM.15:58879049-58879124.+	chr15:58879404-58879503	chr15:58879036-58879135	289	503	375	708	399	381	566	887	-0.463947	0.399851	-0.592616	-0.324774	SLTM	-	protein_coding	chr15:58879036-58879503	0.863798	-0.128669	0.139173	TRUE	FALSE	FALSE	TRUE	FALSE	FALSE	FALSE	TRUE	TRUE	TRUE
ENSG00000165752	STK32C.10:132330283-132330357.+	STK32C.10:132207489-132207556.+	chr10:132330270-132330369	chr10:132207472-132207571	2144	4400	4260	7444	1474	3037	2997	4660	0.540263	0.53471	0.507192	0.675632	STK32C	-	protein_coding	chr10:132207472-132330369	-0.00555319	-0.033071	0.13537	TRUE	FALSE	FALSE	TRUE	FALSE	FALSE	FALSE	FALSE	FALSE	FALSE
ENSG00000105983	LMBR1.7:156680884-156680945.+	LMBR1.7:156677840-156677905.+	chr7:156680864-156680963	chr7:156677822-156677921	154	149	301	365	108	169	154	234	0.50794	-0.180572	0.96228	0.639183	LMBR1	-	protein_coding	chr7:156677822-156680963	-0.688512	0.45434	0.131243	TRUE	FALSE	FALSE	FALSE	FALSE	FALSE	TRUE	FALSE	FALSE	FALSE
ENSG00000181396	OGFOD3.17:82392210-82392292.+	OGFOD3.17:82389210-82389318.+	chr17:82392201-82392300	chr17:82389214-82389313	1274	2089	1753	3031	1497	2117	2448	3255	-0.23254	-0.0191996	-0.481544	-0.102831	OGFOD3	-	protein_coding	chr17:82389214-82392300	0.213341	-0.249004	0.129709	TRUE	FALSE	FALSE	TRUE	FALSE	FALSE	FALSE	TRUE	TRUE	TRUE
ENSG00000100941	PNN.14:39180547-39180704.-	PNN.14:39182880-39182941.-	chr14:39180576-39180675	chr14:39182860-39182959	1322	2268	1984	2885	1373	1666	2835	2740	-0.0545689	0.444803	-0.514719	0.074369	PNN	+	protein_coding	chr14:39180576-39182959	0.499371	-0.46015	0.128938	TRUE	FALSE	FALSE	TRUE	FALSE	FALSE	FALSE	TRUE	TRUE	TRUE
ENSG00000125447	GGA3.17:75239925-75240023.+	GGA3.17:75236599-75236667.+	chr17:75239924-75240023	chr17:75236583-75236682	133	232	138	276	323	300	671	615	-1.27376	-0.369434	-2.27338	-1.15304	GGA3	-	protein_coding	chr17:75236583-75240023	0.904327	-0.999616	0.120716	TRUE	FALSE	FALSE	TRUE	FALSE	FALSE	FALSE	FALSE	FALSE	FALSE
ENSG00000197622	CDC42SE1.1:151052653-151052729.+	CDC42SE1.1:151050985-151051052.+	chr1:151052641-151052740	chr1:151050968-151051067	1424	2100	2363	2401	509	485	703	795	1.48239	2.11205	1.74758	1.5934	CDC42SE1	-	protein_coding	chr1:151050968-151052740	0.629655	0.26519	0.111003	TRUE	FALSE	TRUE	FALSE	FALSE	FALSE	FALSE	TRUE	TRUE	TRUE
ENSG00000134250	NOTCH2.1:119912170-119912242.+	NOTCH2.1:119912055-119912126.+	chr1:119912156-119912255	chr1:119912040-119912139	1710	3340	3284	3692	6534	9858	14670	13072	-1.93335	-1.56116	-2.159	-1.82373	NOTCH2	-	protein_coding	chr1:119912040-119912255	0.372186	-0.225654	0.109622	TRUE	FALSE	FALSE	TRUE	FALSE	FALSE	FALSE	TRUE	TRUE	TRUE
ENSG00000141551	CSNK1D.17:82244296-82244459.+	CSNK1D.17:82242655-82242739.+	chr17:82244328-82244427	chr17:82242647-82242746	3073	5608	4384	8681	31262	48325	53930	82167	-3.34627	-3.10698	-3.62047	-3.24248	CSNK1D	-	protein_coding	chr17:82242647-82244427	0.239283	-0.274199	0.10379	TRUE	FALSE	FALSE	TRUE	FALSE	FALSE	FALSE	TRUE	TRUE	TRUE
ENSG00000146416	AIG1.6:143339976-143340016.-	AIG1.6:143340239-143340306.-	chr6:143339946-143340045	chr6:143340222-143340321	512	656	814	953	3852	6349	6381	6684	-2.90895	-3.27279	-2.96914	-2.80887	AIG1	+	protein_coding	chr6:143339946-143340321	-0.36384	-0.0601852	0.100085	TRUE	FALSE	FALSE	TRUE	FALSE	FALSE	FALSE	FALSE	FALSE	FALSE
ENSG00000182473	EXOC7.17:76082384-76082483.+	EXOC7.17:76080990-76081086.+	chr17:76082384-76082483	chr17:76080988-76081087	1402	2461	2267	3220	6211	10346	12227	13320	-2.14654	-2.07131	-2.4307	-2.04812	EXOC7	-	protein_coding	chr17:76080988-76082483	0.075233	-0.284153	0.098421	TRUE	FALSE	FALSE	TRUE	FALSE	FALSE	FALSE	FALSE	FALSE	FALSE
ENSG00000085224	ATRX.X:77599409-77599580.+	ATRX.X:77505703-77505767.+	chrX:77599444-77599543	chrX:77505685-77505784	551	835	513	1016	765	1351	779	1324	-0.472676	-0.69352	-0.601706	-0.381673	ATRX	-	protein_coding	chrX:77505685-77599543	-0.220844	-0.12903	0.0910034	TRUE	FALSE	FALSE	TRUE	FALSE	FALSE	FALSE	FALSE	FALSE	FALSE
ENSG00000142856	ITGB3BP.1:63449458-63449525.+	ITGB3BP.1:63440770-63440837.+	chr1:63449442-63449541	chr1:63440754-63440853	505	643	791	768	3395	3739	4491	4859	-2.74663	-2.53791	-2.50379	-2.6599	ITGB3BP	-	protein_coding	chr1:63440754-63449541	0.208721	0.242842	0.0867264	TRUE	FALSE	FALSE	TRUE	FALSE	FALSE	FALSE	FALSE	FALSE	FALSE
ENSG00000167699	GLOD4.17:759453-759518.+	GLOD4.17:759320-759392.+	chr17:759436-759535	chr17:759306-759405	3826	4375	6774	9087	616	600	1274	1380	2.63287	2.86418	2.40972	2.71825	GLOD4	-	protein_coding	chr17:759306-759535	0.231304	-0.223148	0.085378	TRUE	FALSE	FALSE	TRUE	FALSE	FALSE	FALSE	FALSE	FALSE	FALSE
ENSG00000197563	PIGN.18:62045341-62045411.+	PIGN.18:62044233-62044338.+	chr18:62045326-62045425	chr18:62044236-62044335	236	372	534	527	218	335	534	460	0.113956	0.150714	0	0.195771	PIGN	-	protein_coding	chr18:62044236-62045425	0.0367582	-0.113956	0.081815	TRUE	FALSE	TRUE	FALSE	FALSE	FALSE	TRUE	TRUE	TRUE	TRUE
ENSG00000149294	NCAM1.11:113275370-113275397.-	NCAM1.11:113278372-113278436.-	chr11:113275334-113275433	chr11:113278354-113278453	152	303	152	285	309	347	382	550	-1.01874	-0.195016	-1.32381	-0.946037	NCAM1	+	protein_coding	chr11:113275334-113278453	0.823721	-0.305076	0.0726994	TRUE	FALSE	FALSE	TRUE	FALSE	FALSE	FALSE	TRUE	TRUE	TRUE
ENSG00000028203	VEZT.12:95300859-95300916.-	VEZT.12:95301153-95301214.-	chr12:95300838-95300937	chr12:95301134-95301233	256	262	413	444	326	500	841	539	-0.347522	-0.929748	-1.02419	-0.279154	VEZT	+	protein_coding	chr12:95300838-95301233	-0.582226	-0.676667	0.0683682	TRUE	FALSE	FALSE	FALSE	FALSE	FALSE	TRUE	FALSE	FALSE	FALSE
ENSG00000101191	DIDO1.20:62888705-62888775.+	DIDO1.20:62887213-62887282.+	chr20:62888690-62888789	chr20:62887198-62887297	287	276	316	340	293	93	516	332	-0.0297473	1.55915	-0.705681	0.0342496	DIDO1	-	protein_coding	chr20:62887198-62888789	1.5889	-0.675934	0.0639969	TRUE	FALSE	FALSE	TRUE	FALSE	FALSE	FALSE	TRUE	TRUE	TRUE
ENSG00000102710	SUPT20H.13:37022203-37022272.+	SUPT20H.13:37009323-37009386.+	chr13:37022188-37022287	chr13:37009304-37009403	101	242	126	189	517	649	937	923	-2.34438	-1.41948	-2.88476	-2.28189	SUPT20H	-	protein_coding	chr13:37009304-37022287	0.9249	-0.540376	0.0624895	TRUE	FALSE	FALSE	TRUE	FALSE	FALSE	FALSE	FALSE	FALSE	FALSE
ENSG00000132128	LRRC41.1:46284162-46284243.+	LRRC41.1:46278396-46278544.+	chr1:46284152-46284251	chr1:46278420-46278519	12333	24873	25431	29661	20698	28330	41198	47768	-0.74692	-0.187743	-0.695964	-0.687459	LRRC41	-	protein_coding	chr1:46278420-46284251	0.559177	0.0509559	0.0594615	TRUE	FALSE	FALSE	TRUE	FALSE	FALSE	FALSE	TRUE	TRUE	TRUE
ENSG00000181090	EHMT1.9:137835673-137835739.-	EHMT1.9:137836077-137836122.-	chr9:137835656-137835755	chr9:137836050-137836149	1578	2260	3125	2896	169	202	355	299	3.2154	3.47741	3.13437	3.27153	EHMT1	+	protein_coding	chr9:137835656-137836149	0.262005	-0.0810359	0.0561208	TRUE	FALSE	FALSE	TRUE	FALSE	FALSE	FALSE	FALSE	FALSE	FALSE
ENSG00000075413	MARK3.14:103503209-103503288.-	MARK3.14:103503296-103503358.-	chr14:103503198-103503297	chr14:103503277-103503376	4968	8206	9140	13556	2826	5170	5262	7418	0.813684	0.666412	0.796467	0.869741	MARK3	+	protein_coding	chr14:103503198-103503376	-0.147272	-0.0172171	0.0560577	TRUE	FALSE	FALSE	FALSE	FALSE	FALSE	TRUE	FALSE	FALSE	FALSE
ENSG00000176871	WSB2.12:118034187-118034299.+	WSB2.12:118032905-118032976.+	chr12:118034193-118034292	chr12:118032890-118032989	1464	1399	2156	2176	3240	3456	5192	4632	-1.14554	-1.30409	-1.26754	-1.08961	WSB2	-	protein_coding	chr12:118032890-118034292	-0.158555	-0.122004	0.0559331	TRUE	FALSE	FALSE	TRUE	FALSE	FALSE	FALSE	FALSE	FALSE	FALSE
ENSG00000175224	ATG13.11:46673023-46673032.-	ATG13.11:46674452-46674520.-	chr11:46672978-46673077	chr11:46674436-46674535	4084	5079	6667	8057	1149	1049	1928	2183	1.8287	2.27444	1.7894	1.88345	ATG13	+	protein_coding	chr11:46672978-46674535	0.445737	-0.0393013	0.0547467	TRUE	TRUE	FALSE	FALSE	FALSE	FALSE	TRUE	TRUE	TRUE	TRUE
ENSG00000149294	NCAM1.11:113277850-113277916.-	NCAM1.11:113278372-113278436.-	chr11:113277833-113277932	chr11:113278354-113278453	307	420	468	566	309	347	382	550	-0.00933786	0.274733	0.292244	0.0412964	NCAM1	+	protein_coding	chr11:113277833-113278453	0.284071	0.301581	0.0506343	TRUE	FALSE	FALSE	TRUE	FALSE	FALSE	FALSE	TRUE	TRUE	TRUE
ENSG00000115415	STAT1.2:190975540-190975602.+	STAT1.2:190969149-190969215.+	chr2:190975521-190975620	chr2:190969132-190969231	117	165	158	244	1200	1422	2352	2408	-3.34738	-3.09968	-3.8874	-3.29758	STAT1	-	protein_coding	chr2:190969132-190975620	0.247697	-0.540025	0.0497966	TRUE	FALSE	FALSE	TRUE	FALSE	FALSE	FALSE	TRUE	TRUE	TRUE
ENSG00000164038	SLC9B2.4:103025495-103025561.+	SLC9B2.4:103020230-103020251.+	chr4:103025478-103025577	chr4:103020190-103020289	190	295	585	561	89	105	340	255	1.08558	1.48153	0.781129	1.13443	SLC9B2	-	protein_coding	chr4:103020190-103025577	0.395957	-0.304447	0.0488506	TRUE	FALSE	FALSE	TRUE	FALSE	FALSE	FALSE	FALSE	FALSE	FALSE
ENSG00000001460	STPG1.1:24358096-24358164.+	STPG1.1:24356999-24357071.+	chr1:24358080-24358179	chr1:24356985-24357084	1268	1216	1916	1381	464	349	849	489	1.44839	1.7979	1.17332	1.4959	STPG1	-	protein_coding	chr1:24356985-24358179	0.349513	-0.275074	0.0475145	TRUE	FALSE	FALSE	TRUE	FALSE	FALSE	FALSE	TRUE	TRUE	TRUE
ENSG00000099622	CIRBP.19:1273108-1273174.-	CIRBP.19:1274760-1274810.-	chr19:1273091-1273190	chr19:1274735-1274834	20123	31047	37848	72685	10091	18450	22067	35303	0.995705	0.750801	0.778299	1.04185	CIRBP	+	protein_coding	chr19:1273091-1274834	-0.244904	-0.217406	0.0461409	TRUE	FALSE	FALSE	FALSE	FALSE	TRUE	FALSE	FALSE	FALSE	FALSE
ENSG00000168397	ATG4B.2:241672571-241672626.-	ATG4B.2:241673756-241673799.-	chr2:241672548-241672647	chr2:241673728-241673827	18216	23881	30107	25909	2526	2040	4153	3493	2.84979	3.54858	2.85757	2.89056	ATG4B	+	protein_coding	chr2:241672548-241673827	0.698788	0.00778593	0.0407697	TRUE	FALSE	FALSE	TRUE	FALSE	FALSE	FALSE	FALSE	FALSE	FALSE
ENSG00000163703	CRELD1.3:9944986-9945026.-	CRELD1.3:9945333-9945395.-	chr3:9944956-9945055	chr3:9945314-9945413	1209	1561	1528	2327	226	149	296	424	2.41424	3.38036	2.36405	2.45356	CRELD1	+	protein_coding	chr3:9944956-9945413	0.966117	-0.0501893	0.0393135	TRUE	FALSE	FALSE	TRUE	FALSE	FALSE	FALSE	TRUE	TRUE	TRUE
ENSG00000005812	FBXL3.13:77005260-77005324.+	FBXL3.13:77000747-77000815.+	chr13:77005242-77005341	chr13:77000731-77000830	258	306	408	610	164	310	295	379	0.650486	-0.0186759	0.466504	0.685173	FBXL3	-	protein_coding	chr13:77000731-77005341	-0.669162	-0.183982	0.0346869	TRUE	FALSE	FALSE	TRUE	FALSE	FALSE	FALSE	TRUE	TRUE	TRUE
ENSG00000101935	AMMECR1.X:110196301-110196419.+	AMMECR1.X:110194186-110194251.+	chrX:110196310-110196409	chrX:110194168-110194267	437	1103	937	676	578	1081	1215	874	-0.402632	0.0290397	-0.374483	-0.370127	AMMECR1	-	protein_coding	chrX:110194168-110196409	0.431672	0.0281491	0.0325053	TRUE	FALSE	FALSE	TRUE	FALSE	FALSE	TRUE	FALSE	FALSE	FALSE
ENSG00000121067	SPOP.17:49599953-49600063.+	SPOP.17:49599281-49599398.+	chr17:49599958-49600057	chr17:49599290-49599389	971	1772	1407	2283	5824	8849	10257	13424	-2.58323	-2.31948	-2.86503	-2.55529	SPOP	-	protein_coding	chr17:49599290-49600057	0.263745	-0.2818	0.0279423	TRUE	FALSE	FALSE	FALSE	TRUE	FALSE	TRUE	TRUE	TRUE	TRUE
ENSG00000153015	CWC27.5:65018538-65018585.-	CWC27.5:65018588-65018650.-	chr5:65018512-65018611	chr5:65018569-65018668	1564	2794	2996	2982	1564	2776	2944	2928	0	0.00932111	0.0252514	0.0263558	CWC27	+	protein_coding	chr5:65018512-65018668	0.00932111	0.0252514	0.0263558	TRUE	FALSE	FALSE	TRUE	FALSE	FALSE	FALSE	TRUE	TRUE	TRUE
ENSG00000072041	SLC6A15.12:84882391-84882456.+	SLC6A15.12:84859704-84859776.+	chr12:84882374-84882473	chr12:84859690-84859789	457	327	700	437	382	436	546	359	0.258003	-0.413937	0.357874	0.282934	SLC6A15	-	protein_coding	chr12:84859690-84882473	-0.671941	0.0998704	0.0249308	TRUE	FALSE	FALSE	TRUE	FALSE	FALSE	FALSE	TRUE	TRUE	TRUE
ENSG00000173402	DAG1.3:49534397-49534459.-	DAG1.3:49535549-49535612.-	chr3:49534378-49534477	chr3:49535530-49535629	418	560	830	960	3567	6837	7850	8045	-3.09009	-3.6075	-3.23996	-3.06566	DAG1	+	protein_coding	chr3:49534378-49535629	-0.517408	-0.149863	0.0244301	TRUE	FALSE	FALSE	TRUE	TRUE	FALSE	FALSE	FALSE	FALSE	FALSE
ENSG00000163110	PDLIM5.4:94665481-94665584.-	PDLIM5.4:94668134-94668223.-	chr4:94665482-94665581	chr4:94668128-94668227	241	328	272	403	732	526	855	1205	-1.59881	-0.679715	-1.64871	-1.5778	PDLIM5	+	protein_coding	chr4:94665482-94668227	0.919091	-0.0499037	0.0210034	TRUE	FALSE	FALSE	TRUE	FALSE	FALSE	FALSE	TRUE	TRUE	TRUE
ENSG00000181396	OGFOD3.17:82390116-82390269.+	OGFOD3.17:82389210-82389318.+	chr17:82390142-82390241	chr17:82389214-82389313	2251	3403	4564	4963	1497	2117	2448	3255	0.588169	0.684528	0.898422	0.608402	OGFOD3	-	protein_coding	chr17:82389214-82390241	0.0963592	0.310253	0.0202332	TRUE	FALSE	FALSE	TRUE	FALSE	FALSE	FALSE	TRUE	TRUE	TRUE
ENSG00000120533	ENY2.8:109344394-109344451.-	ENY2.8:109345890-109345954.-	chr8:109344372-109344471	chr8:109345872-109345971	3216	4117	5104	6203	1390	1299	2128	2645	1.20959	1.66343	1.26174	1.22939	ENY2	+	protein_coding	chr8:109344372-109345971	0.453839	0.0521415	0.0197921	TRUE	FALSE	FALSE	TRUE	FALSE	FALSE	FALSE	FALSE	FALSE	FALSE
ENSG00000151612	ZNF827.4:145760744-145760822.+	ZNF827.4:145760718-145760729.+	chr4:145760733-145760832	chr4:145760674-145760773	988	2710	3186	2700	1000	2748	3344	2696	-0.0173995	-0.0200818	-0.0698072	0.00213812	ZNF827	-	protein_coding	chr4:145760674-145760832	-0.00268225	-0.0524076	0.0195377	TRUE	FALSE	FALSE	TRUE	FALSE	FALSE	FALSE	FALSE	FALSE	FALSE
ENSG00000133961	NUMB.14:73275214-73275275.+	NUMB.14:73275205-73275212.+	chr14:73275194-73275293	chr14:73275158-73275257	216	340	534	464	216	332	534	458	0	0.0342496	0	0.0187366	NUMB	-	protein_coding	chr14:73275158-73275293	0.0342496	0	0.0187366	TRUE	FALSE	FALSE	FALSE	FALSE	FALSE	TRUE	FALSE	FALSE	FALSE
ENSG00000100941	PNN.14:39180725-39180793.-	PNN.14:39182880-39182941.-	chr14:39180709-39180808	chr14:39182860-39182959	705	999	910	1425	1373	1666	2835	2740	-0.960642	-0.737254	-1.63833	-0.942728	PNN	+	protein_coding	chr14:39180709-39182959	0.223388	-0.677693	0.0179136	TRUE	FALSE	FALSE	TRUE	FALSE	FALSE	FALSE	TRUE	TRUE	TRUE
ENSG00000116151	MORN1.1:2388007-2388074.+	MORN1.1:2321253-2321319.+	chr1:2387990-2388089	chr1:2321236-2321335	353	903	412	1079	190	126	729	575	0.890177	2.83149	-0.821755	0.906891	MORN1	-	protein_coding	chr1:2321236-2388089	1.94132	-1.71193	0.0167139	TRUE	FALSE	FALSE	TRUE	FALSE	FALSE	FALSE	TRUE	TRUE	TRUE
ENSG00000102893	PHKB.16:47699617-47699764.-	PHKB.16:47700349-47700454.-	chr16:47699640-47699739	chr16:47700352-47700451	615	874	1122	1255	408	554	902	824	0.59083	0.656795	0.31456	0.60637	PHKB	+	protein_coding	chr16:47699640-47700451	0.0659657	-0.276269	0.0155409	TRUE	FALSE	FALSE	TRUE	FALSE	FALSE	FALSE	TRUE	TRUE	TRUE
ENSG00000135365	PHF21A.11:45932682-45932741.+	PHF21A.11:45929322-45929389.+	chr11:45932662-45932761	chr11:45929306-45929405	154	244	294	314	501	894	1009	1009	-1.69542	-1.86911	-1.77557	-1.68093	PHF21A	-	protein_coding	chr11:45929306-45932761	-0.173687	-0.0801493	0.0144876	TRUE	FALSE	FALSE	TRUE	FALSE	FALSE	FALSE	FALSE	FALSE	FALSE
ENSG00000110075	PPP6R3.11:68614528-68614590.-	PPP6R3.11:68615264-68615334.-	chr11:68614509-68614608	chr11:68615249-68615348	1556	2997	3472	4167	5519	6610	8526	14654	-1.8259	-1.14087	-1.29586	-1.81397	PPP6R3	+	protein_coding	chr11:68614509-68615348	0.685031	0.530043	0.0119335	TRUE	FALSE	FALSE	FALSE	FALSE	FALSE	TRUE	FALSE	FALSE	FALSE
ENSG00000110321	EIF4G2.11:10807343-10807348.+	EIF4G2.11:10797049-10797119.+	chr11:10807296-10807395	chr11:10797034-10797133	218	424	470	508	1540	2125	2751	3553	-2.81486	-2.32261	-2.54668	-2.80371	EIF4G2	-	protein_coding	chr11:10797034-10807395	0.492257	0.268183	0.011158	TRUE	FALSE	FALSE	TRUE	FALSE	FALSE	FALSE	FALSE	FALSE	FALSE
ENSG00000134864	GGACT.13:100530272-100530336.+	GGACT.13:100530184-100530248.+	chr13:100530254-100530353	chr13:100530166-100530265	88	140	170	286	138	140	240	444	-0.643208	0	-0.495037	-0.632755	GGACT	-	protein_coding	chr13:100530166-100530353	0.643208	0.148171	0.010453	TRUE	FALSE	FALSE	FALSE	FALSE	FALSE	TRUE	FALSE	FALSE	FALSE
ENSG00000172262	ZNF131.5:43176120-43176181.-	ZNF131.5:43176184-43176247.-	chr5:43176100-43176199	chr5:43176166-43176265	1572	2458	3334	3502	1738	2664	3594	3846	-0.144739	-0.116064	-0.108305	-0.135143	ZNF131	+	protein_coding	chr5:43176100-43176265	0.0286755	0.0364343	0.00959642	TRUE	FALSE	FALSE	FALSE	FALSE	FALSE	TRUE	TRUE	TRUE	TRUE
ENSG00000099968	BCL2L13.22:17729066-17729128.-	BCL2L13.22:17729168-17729219.-	chr22:17729047-17729146	chr22:17729144-17729243	1206	1762	2666	2680	770	1346	1638	1704	0.646623	0.388283	0.702402	0.652999	BCL2L13	+	protein_coding	chr22:17729047-17729243	-0.25834	0.0557791	0.00637657	TRUE	FALSE	FALSE	FALSE	FALSE	FALSE	TRUE	TRUE	TRUE	TRUE
ENSG00000174099	MSRB3.12:65463334-65463389.-	MSRB3.12:65464460-65464522.-	chr12:65463312-65463411	chr12:65464441-65464540	441	573	683	1050	143	257	170	340	1.61798	1.15368	2	1.62392	MSRB3	+	protein_coding	chr12:65463312-65464540	-0.464298	0.382022	0.00594147	TRUE	FALSE	FALSE	TRUE	FALSE	FALSE	FALSE	TRUE	TRUE	TRUE
ENSG00000117155	SSX2IP.1:84644957-84645041.+	SSX2IP.1:84643913-84643976.+	chr1:84644949-84645048	chr1:84643894-84643993	250	474	765	680	580	720	1163	1571	-1.21085	-0.602072	-0.603675	-1.20687	SSX2IP	-	protein_coding	chr1:84643894-84645048	0.608779	0.607176	0.00397629	TRUE	FALSE	FALSE	FALSE	FALSE	FALSE	TRUE	FALSE	FALSE	FALSE
ENSG00000118873	RAB3GAP2.1:220150047-220150165.+	RAB3GAP2.1:220148292-220148357.+	chr1:220150056-220150155	chr1:220148274-220148373	3853	6226	7070	7588	986	1503	2160	1943	1.96523	2.04973	1.71022	1.96488	RAB3GAP2	-	protein_coding	chr1:220148274-220150155	0.0844981	-0.255019	-0.000353006	TRUE	FALSE	FALSE	TRUE	FALSE	FALSE	FALSE	FALSE	FALSE	FALSE
ENSG00000028203	VEZT.12:95296941-95297009.-	VEZT.12:95301153-95301214.-	chr12:95296925-95297024	chr12:95301134-95301233	125	151	234	207	326	500	841	539	-1.37587	-1.72074	-1.84116	-1.37638	VEZT	+	protein_coding	chr12:95296925-95301233	-0.344872	-0.465293	-0.000508977	TRUE	FALSE	FALSE	FALSE	FALSE	FALSE	TRUE	FALSE	FALSE	FALSE
ENSG00000156273	BACH1.21:29345973-29346033.-	BACH1.21:29630686-29630751.-	chr21:29345953-29346052	chr21:29630668-29630767	470	588	1370	1306	75	365	80	210	2.63166	0.686424	4.08116	2.63094	BACH1	+	protein_coding	chr21:29345953-29630767	-1.94523	1.44951	-0.000711499	TRUE	FALSE	FALSE	TRUE	FALSE	FALSE	FALSE	TRUE	TRUE	TRUE
ENSG00000108848	LUC7L3.17:50752577-50752644.-	LUC7L3.17:50752662-50752707.-	chr17:50752560-50752659	chr17:50752634-50752733	6928	9080	16376	16146	6922	9126	16328	16164	0.00124981	-0.00728956	0.00423466	-0.00160736	LUC7L3	+	protein_coding	chr17:50752560-50752733	-0.00853936	0.00298485	-0.00285717	TRUE	FALSE	FALSE	FALSE	FALSE	FALSE	TRUE	TRUE	TRUE	TRUE
ENSG00000173402	DAG1.3:49534468-49534530.-	DAG1.3:49535549-49535612.-	chr3:49534449-49534548	chr3:49535530-49535629	412	546	808	926	3567	6837	7850	8045	-3.1109	-3.64396	-3.27866	-3.11763	DAG1	+	protein_coding	chr3:49534449-49535629	-0.53306	-0.167763	-0.00672857	TRUE	FALSE	FALSE	TRUE	TRUE	FALSE	FALSE	FALSE	FALSE	FALSE
ENSG00000111642	CHD4.12:6602030-6602095.+	CHD4.12:6570082-6570219.+	chr12:6602012-6602111	chr12:6570100-6570199	546	684	480	1115	4089	5697	7691	8390	-2.90249	-3.05628	-3.99925	-2.91051	CHD4	-	protein_coding	chr12:6570100-6602111	-0.153792	-1.09676	-0.00801762	TRUE	FALSE	FALSE	FALSE	FALSE	TRUE	FALSE	TRUE	TRUE	TRUE
ENSG00000122966	CIT.12:119686127-119686188.+	CIT.12:119685791-119685858.+	chr12:119686108-119686207	chr12:119685774-119685873	77	142	135	231	901	1101	2038	2698	-3.53158	-2.94604	-3.90618	-3.54023	CIT	-	protein_coding	chr12:119685774-119686207	0.585544	-0.374602	-0.00864686	TRUE	FALSE	FALSE	TRUE	FALSE	FALSE	FALSE	FALSE	FALSE	FALSE
ENSG00000146733	PSPH.7:56011138-56011193.+	PSPH.7:56011045-56011132.+	chr7:56011116-56011215	chr7:56011038-56011137	1020	1046	1828	1508	1214	1464	2250	1812	-0.250973	-0.484639	-0.299511	-0.264786	PSPH	-	protein_coding	chr7:56011038-56011215	-0.233666	-0.0485375	-0.0138127	TRUE	FALSE	FALSE	TRUE	FALSE	FALSE	FALSE	FALSE	FALSE	FALSE
ENSG00000159592	GPBP1L1.1:45627822-45627890.+	GPBP1L1.1:45627304-45627376.+	chr1:45627806-45627905	chr1:45627290-45627389	112	199	246	235	783	907	1494	1654	-2.79453	-2.18269	-2.59756	-2.80997	GPBP1L1	-	protein_coding	chr1:45627290-45627905	0.611839	0.196968	-0.0154416	TRUE	FALSE	FALSE	FALSE	FALSE	FALSE	TRUE	FALSE	FALSE	FALSE
ENSG00000176454	LPCAT4.15:34359143-34359274.+	LPCAT4.15:34358905-34358956.+	chr15:34359158-34359257	chr15:34358880-34358979	106	194	129	173	62	118	106	103	0.764187	0.712513	0.280901	0.742504	LPCAT4	-	protein_coding	chr15:34358880-34359257	-0.0516745	-0.483286	-0.0216833	TRUE	FALSE	FALSE	FALSE	FALSE	FALSE	TRUE	FALSE	FALSE	FALSE
ENSG00000176871	WSB2.12:118034058-118034123.+	WSB2.12:118032905-118032976.+	chr12:118034040-118034139	chr12:118032890-118032989	388	288	628	546	3240	3456	5192	4632	-3.0586	-3.58038	-3.04544	-3.08233	WSB2	-	protein_coding	chr12:118032890-118034139	-0.521782	0.0131607	-0.023737	TRUE	FALSE	FALSE	TRUE	FALSE	FALSE	FALSE	FALSE	FALSE	FALSE
ENSG00000118564	FBXL5.4:15605009-15605076.+	FBXL5.4:15604539-15604600.+	chr4:15604992-15605091	chr4:15604520-15604619	365	469	669	706	113	152	314	223	1.68281	1.61913	1.08881	1.65821	FBXL5	-	protein_coding	chr4:15604520-15605091	-0.0636807	-0.594001	-0.0245983	TRUE	FALSE	FALSE	TRUE	FALSE	FALSE	FALSE	FALSE	FALSE	FALSE
ENSG00000116497	S100PBP.1:32856164-32856228.-	S100PBP.1:32858827-32858872.-	chr1:32856146-32856245	chr1:32858800-32858899	534	469	735	1232	1431	1726	2312	3357	-1.42042	-1.87754	-1.65199	-1.44543	S100PBP	+	protein_coding	chr1:32856146-32858899	-0.457115	-0.231567	-0.0250087	TRUE	FALSE	FALSE	TRUE	FALSE	FALSE	FALSE	TRUE	TRUE	TRUE
ENSG00000005882	PDK2.17:50111029-50111054.-	PDK2.17:50111303-50111392.-	chr17:50110992-50111091	chr17:50111298-50111397	3483	4084	4814	8275	2552	3892	4286	6190	0.448551	0.0694537	0.167567	0.418761	PDK2	+	protein_coding	chr17:50110992-50111397	-0.379097	-0.280984	-0.0297899	TRUE	FALSE	FALSE	TRUE	FALSE	FALSE	FALSE	TRUE	TRUE	TRUE
ENSG00000145147	SLIT2.4:20620243-20620311.-	SLIT2.4:20620509-20620554.-	chr4:20620227-20620326	chr4:20620482-20620581	503	719	448	666	1555	2440	2000	2106	-1.62635	-1.7614	-2.15593	-1.65943	SLIT2	+	protein_coding	chr4:20620227-20620581	-0.135057	-0.529587	-0.0330852	TRUE	FALSE	FALSE	FALSE	FALSE	FALSE	TRUE	FALSE	FALSE	FALSE
ENSG00000068745	IP6K2.3:48693714-48693855.+	IP6K2.3:48688003-48688068.+	chr3:48693734-48693833	chr3:48687986-48688085	1399	2496	1979	2877	558	504	795	1175	1.32451	2.30584	1.31466	1.29118	IP6K2	-	protein_coding	chr3:48687986-48693833	0.981334	-0.00984654	-0.0333281	TRUE	TRUE	FALSE	FALSE	TRUE	FALSE	FALSE	FALSE	FALSE	FALSE
ENSG00000138398	PPIG.2:169637042-169637110.-	PPIG.2:169641334-169641405.-	chr2:169637026-169637125	chr2:169641320-169641419	454	482	469	558	150	176	356	189	1.59132	1.44827	0.396737	1.55685	PPIG	+	protein_coding	chr2:169637026-169641419	-0.143044	-1.19458	-0.0344691	TRUE	FALSE	FALSE	TRUE	FALSE	FALSE	TRUE	FALSE	FALSE	FALSE
ENSG00000123600	METTL8.2:171323791-171323859.+	METTL8.2:171317402-171317470.+	chr2:171323775-171323874	chr2:171317386-171317485	340	274	502	435	338	244	569	443	0.00848647	0.16665	-0.180404	-0.0262315	METTL8	-	protein_coding	chr2:171317386-171323874	0.158163	-0.18889	-0.034718	TRUE	FALSE	FALSE	FALSE	TRUE	FALSE	TRUE	FALSE	FALSE	FALSE
ENSG00000107614	TRDMT1.10:17146739-17146818.+	TRDMT1.10:17146623-17146679.+	chr10:17146728-17146827	chr10:17146601-17146700	302	206	564	410	158	262	282	220	0.930291	-0.345432	0.997449	0.895092	TRDMT1	-	protein_coding	chr10:17146601-17146827	-1.27572	0.0671578	-0.035199	TRUE	FALSE	FALSE	TRUE	FALSE	FALSE	FALSE	FALSE	FALSE	FALSE
ENSG00000079387	SENP1.12:48043562-48043626.+	SENP1.12:48043194-48043262.+	chr12:48043544-48043643	chr12:48043178-48043277	478	369	838	668	229	255	462	329	1.05839	0.531381	0.857659	1.01954	SENP1	-	protein_coding	chr12:48043178-48043643	-0.52701	-0.200733	-0.0388516	TRUE	FALSE	FALSE	TRUE	FALSE	FALSE	FALSE	FALSE	FALSE	FALSE
ENSG00000115947	ORC4.2:147935258-147935328.+	ORC4.2:147932887-147932954.+	chr2:147935243-147935342	chr2:147932870-147932969	1161	1824	2306	3008	108	185	292	289	3.41421	3.29452	2.97705	3.37516	ORC4	-	protein_coding	chr2:147932870-147935342	-0.119688	-0.437165	-0.0390507	TRUE	FALSE	FALSE	TRUE	FALSE	FALSE	FALSE	FALSE	FALSE	FALSE
ENSG00000138709	LARP1B.4:128108218-128108291.-	LARP1B.4:128108838-128108898.-	chr4:128108204-128108303	chr4:128108818-128108917	113	160	305	547	619	1278	2476	3074	-2.44323	-2.98988	-3.01699	-2.48834	LARP1B	+	protein_coding	chr4:128108204-128108917	-0.546649	-0.573756	-0.0451042	TRUE	FALSE	FALSE	TRUE	FALSE	FALSE	FALSE	FALSE	FALSE	FALSE
ENSG00000182134	TDRKH.1:151774275-151774334.+	TDRKH.1:151771568-151771634.+	chr1:151774254-151774353	chr1:151771551-151771650	93	184	96	141	88	134	162	138	0.0788554	0.454566	-0.748815	0.030806	TDRKH	-	protein_coding	chr1:151771551-151774353	0.37571	-0.827671	-0.0480494	TRUE	FALSE	TRUE	FALSE	FALSE	FALSE	FALSE	TRUE	TRUE	TRUE
ENSG00000185842	DNAH14.1:224967748-224967816.-	DNAH14.1:224969770-224969832.-	chr1:224967732-224967831	chr1:224969751-224969850	344	422	1172	998	1288	874	3964	3875	-1.90158	-1.04863	-1.75712	-1.95601	DNAH14	+	protein_coding	chr1:224967732-224969850	0.852959	0.144466	-0.054428	TRUE	FALSE	FALSE	TRUE	FALSE	FALSE	FALSE	TRUE	TRUE	TRUE
ENSG00000175322	ZNF519.18:14099944-14100011.+	ZNF519.18:14071239-14071313.+	chr18:14099928-14100027	chr18:14071226-14071325	200	122	472	459	240	531	266	573	-0.261838	-2.11277	0.825	-0.319417	ZNF519	-	protein_coding	chr18:14071226-14100027	-1.85093	1.08684	-0.0575792	TRUE	FALSE	FALSE	TRUE	FALSE	FALSE	FALSE	TRUE	TRUE	TRUE
ENSG00000114383	TUSC2.3:50325964-50326061.+	TUSC2.3:50324907-50324976.+	chr3:50325962-50326061	chr3:50324892-50324991	5040	9327	9354	10189	5224	7387	8584	10994	-0.0517211	0.336384	0.12392	-0.109694	TUSC2	-	protein_coding	chr3:50324892-50326061	0.388105	0.175641	-0.0579725	TRUE	FALSE	TRUE	FALSE	FALSE	FALSE	FALSE	TRUE	TRUE	TRUE
ENSG00000261824	LINC00662.19:27777235-27777303.+	LINC00662.19:27777170-27777180.+	chr19:27777219-27777318	chr19:27777125-27777224	186	378	561	1269	120	525	354	855	0.628031	-0.472865	0.662751	0.569146	LINC00662	-	lincRNA	chr19:27777125-27777318	-1.1009	0.0347199	-0.0588854	TRUE	FALSE	FALSE	TRUE	FALSE	FALSE	FALSE	FALSE	FALSE	FALSE
ENSG00000185842	DNAH14.1:224967858-224967924.-	DNAH14.1:224969770-224969832.-	chr1:224967841-224967940	chr1:224969751-224969850	156	124	570	452	1288	874	3964	3875	-3.03742	-2.80735	-2.79576	-3.09699	DNAH14	+	protein_coding	chr1:224967841-224969850	0.230061	0.241658	-0.0595698	TRUE	FALSE	FALSE	TRUE	FALSE	FALSE	FALSE	TRUE	TRUE	TRUE
ENSG00000103037	SETD6.16:58520470-58520533.-	SETD6.16:58521132-58521178.-	chr16:58520452-58520551	chr16:58521105-58521204	410	534	693	873	295	511	511	655	0.473541	0.0633951	0.438792	0.413937	SETD6	+	protein_coding	chr16:58520452-58521204	-0.410146	-0.0347494	-0.0596038	TRUE	TRUE	FALSE	FALSE	FALSE	FALSE	FALSE	FALSE	FALSE	FALSE
ENSG00000155508	CNOT8.5:154875727-154875777.-	CNOT8.5:154876725-154876787.-	chr5:154875702-154875801	chr5:154876706-154876805	1010	1393	1291	1899	561	647	1103	1106	0.847141	1.10516	0.226866	0.779344	CNOT8	+	protein_coding	chr5:154875702-154876805	0.258024	-0.620275	-0.0677968	TRUE	FALSE	FALSE	TRUE	FALSE	FALSE	FALSE	FALSE	FALSE	FALSE
ENSG00000211460	TSN.2:121767440-121767499.-	TSN.2:121767804-121767848.-	chr2:121767420-121767519	chr2:121767776-121767875	380	393	514	599	734	623	915	1215	-0.947953	-0.66335	-0.830775	-1.01911	TSN	+	protein_coding	chr2:121767420-121767875	0.284603	0.117178	-0.0711556	TRUE	FALSE	FALSE	FALSE	FALSE	FALSE	TRUE	FALSE	FALSE	FALSE
ENSG00000102710	SUPT20H.13:37009493-37009562.+	SUPT20H.13:37009323-37009386.+	chr13:37009478-37009577	chr13:37009304-37009403	841	812	1599	1420	517	649	937	923	0.700868	0.322816	0.770412	0.620942	SUPT20H	-	protein_coding	chr13:37009304-37009577	-0.378053	0.0695439	-0.0799263	TRUE	FALSE	FALSE	TRUE	FALSE	FALSE	FALSE	FALSE	FALSE	FALSE
ENSG00000117523	PRRC2C.1:171532485-171532908.-	PRRC2C.1:171593446-171593508.-	chr1:171532646-171532745	chr1:171593427-171593526	6025	20154	8940	12699	3138	4607	6103	7053	0.940896	2.12893	0.550681	0.848315	PRRC2C	+	protein_coding	chr1:171532646-171593526	1.18803	-0.390214	-0.0925806	TRUE	FALSE	FALSE	TRUE	FALSE	FALSE	FALSE	FALSE	FALSE	FALSE
ENSG00000141252	VPS53.17:517678-517745.+	VPS53.17:515042-515130.+	chr17:517662-517761	chr17:515036-515135	249	339	384	270	825	1257	1604	956	-1.72421	-1.88753	-2.05964	-1.82023	VPS53	-	protein_coding	chr17:515036-517761	-0.163312	-0.335429	-0.0960124	TRUE	FALSE	FALSE	TRUE	FALSE	FALSE	FALSE	TRUE	TRUE	TRUE
ENSG00000261824	LINC00662.19:27777184-27777233.+	LINC00662.19:27777170-27777180.+	chr19:27777158-27777257	chr19:27777125-27777224	222	681	636	1473	120	525	354	855	0.882037	0.374709	0.843474	0.784054	LINC00662	-	lincRNA	chr19:27777125-27777257	-0.507328	-0.0385623	-0.0979828	TRUE	FALSE	FALSE	TRUE	FALSE	FALSE	FALSE	FALSE	FALSE	FALSE
ENSG00000151276	MAGI1.3:65354926-65354935.+	MAGI1.3:65353523-65353596.+	chr3:65354880-65354979	chr3:65353510-65353609	185	258	276	337	929	1273	1680	1808	-2.32193	-2.29834	-2.60136	-2.4201	MAGI1	-	protein_coding	chr3:65353510-65354979	0.0235868	-0.279434	-0.0981692	TRUE	FALSE	FALSE	TRUE	FALSE	FALSE	FALSE	FALSE	FALSE	FALSE
ENSG00000060138	YBX3.12:10710351-10710415.+	YBX3.12:10699077-10699207.+	chr12:10710333-10710432	chr12:10699092-10699191	491	590	348	892	2785	3829	5346	5440	-2.50147	-2.69611	-3.93743	-2.60714	YBX3	-	protein_coding	chr12:10699092-10710432	-0.194649	-1.43597	-0.105675	TRUE	FALSE	FALSE	TRUE	FALSE	FALSE	FALSE	FALSE	FALSE	FALSE
ENSG00000166925	TSC22D4.7:100473796-100473863.+	TSC22D4.7:100466515-100466596.+	chr7:100473780-100473879	chr7:100466506-100466605	664	1118	1054	1521	1497	2190	2744	3689	-1.17161	-0.969379	-1.37956	-1.27765	TSC22D4	-	protein_coding	chr7:100466506-100473879	0.202232	-0.207952	-0.106041	TRUE	FALSE	FALSE	TRUE	FALSE	FALSE	FALSE	FALSE	FALSE	FALSE
ENSG00000169410	PTPN9.15:75468503-75468580.+	PTPN9.15:75467123-75467190.+	chr15:75468492-75468591	chr15:75467106-75467205	292	427	497	682	443	1067	1356	1113	-0.599659	-1.31923	-1.4462	-0.705792	PTPN9	-	protein_coding	chr15:75467106-75468591	-0.71957	-0.846544	-0.106133	TRUE	FALSE	FALSE	TRUE	FALSE	TRUE	FALSE	TRUE	TRUE	TRUE
ENSG00000114544	SLC41A3.3:126006473-126006538.+	SLC41A3.3:126006357-126006428.+	chr3:126006456-126006555	chr3:126006342-126006441	218	418	555	516	2322	2254	4230	5919	-3.40699	-2.42811	-2.92784	-3.51736	SLC41A3	-	protein_coding	chr3:126006342-126006555	0.978881	0.479144	-0.110375	TRUE	FALSE	FALSE	FALSE	FALSE	FALSE	TRUE	FALSE	FALSE	FALSE
ENSG00000115234	SNX17.2:27377086-27377128.-	SNX17.2:27377256-27377347.-	chr2:27377057-27377156	chr2:27377252-27377351	84461	154395	125847	190911	1810	2677	3118	4418	5.54344	5.84934	5.33445	5.43304	SNX17	+	protein_coding	chr2:27377057-27377351	0.305892	-0.208989	-0.1104	TRUE	FALSE	FALSE	TRUE	FALSE	FALSE	FALSE	FALSE	FALSE	FALSE
ENSG00000166532	RIMKLB.12:8775555-8775620.-	RIMKLB.12:8783018-8783088.-	chr12:8775538-8775637	chr12:8783003-8783102	416	524	822	658	514	556	860	879	-0.304525	-0.0853599	-0.0651208	-0.417225	RIMKLB	+	protein_coding	chr12:8775538-8783102	0.219165	0.239404	-0.1127	TRUE	FALSE	FALSE	TRUE	FALSE	FALSE	FALSE	FALSE	FALSE	FALSE
ENSG00000112031	MTRF1L.6:152989646-152989710.+	MTRF1L.6:152987363-152987424.+	chr6:152989628-152989727	chr6:152987344-152987443	245	300	366	338	491	630	627	733	-1	-1.06788	-0.774984	-1.11449	MTRF1L	-	protein_coding	chr6:152987344-152989727	-0.0678765	0.225016	-0.114495	TRUE	FALSE	TRUE	FALSE	FALSE	FALSE	FALSE	FALSE	FALSE	FALSE
ENSG00000113658	SMAD5.5:136153822-136153956.-	SMAD5.5:136182667-136182734.-	chr5:136153839-136153938	chr5:136182650-136182749	2990	4871	4170	6466	6738	7859	13703	15783	-1.17191	-0.690015	-1.71613	-1.28729	SMAD5	+	protein_coding	chr5:136153839-136182749	0.481891	-0.544225	-0.115388	TRUE	FALSE	FALSE	FALSE	FALSE	FALSE	TRUE	FALSE	FALSE	FALSE
ENSG00000049759	NEDD4L.18:58396516-58396578.-	NEDD4L.18:58398150-58398211.-	chr18:58396497-58396596	chr18:58398130-58398229	1965	2840	2945	4521	1111	1476	1958	2795	0.822107	0.943729	0.58864	0.693597	NEDD4L	+	protein_coding	chr18:58396497-58398229	0.121622	-0.233467	-0.12851	TRUE	FALSE	FALSE	TRUE	FALSE	FALSE	FALSE	FALSE	FALSE	FALSE
ENSG00000162980	ARL5A.2:151800980-151801045.+	ARL5A.2:151798806-151798867.+	chr2:151800962-151801061	chr2:151798786-151798885	523	624	1049	1051	100	168	347	221	2.37521	1.88683	1.59323	2.2445	ARL5A	-	protein_coding	chr2:151798786-151801061	-0.488379	-0.781981	-0.130708	TRUE	FALSE	FALSE	TRUE	FALSE	FALSE	FALSE	TRUE	TRUE	TRUE
ENSG00000106638	TBL2.7:73570349-73570415.+	TBL2.7:73568947-73569012.+	chr7:73570332-73570431	chr7:73568930-73569029	312	981	531	1208	340	857	931	1444	-0.123609	0.194745	-0.808904	-0.257255	TBL2	-	protein_coding	chr7:73568930-73570431	0.318354	-0.685295	-0.133646	TRUE	FALSE	FALSE	TRUE	FALSE	FALSE	FALSE	TRUE	TRUE	TRUE
ENSG00000100592	DAAM1.14:59371056-59371120.-	DAAM1.14:59371356-59371439.-	chr14:59371038-59371137	chr14:59371348-59371447	33	46	77	72	251	322	490	593	-2.88982	-2.7808	-2.65418	-3.02449	DAAM1	+	protein_coding	chr14:59371038-59371447	0.109016	0.23564	-0.134677	TRUE	FALSE	FALSE	TRUE	FALSE	FALSE	FALSE	FALSE	FALSE	FALSE
ENSG00000144744	UBA3.3:69055384-69055446.+	UBA3.3:69054724-69054796.+	chr3:69055365-69055464	chr3:69054710-69054809	40	58	153	79	193	160	430	415	-2.24236	-1.44827	-1.48476	-2.37851	UBA3	-	protein_coding	chr3:69054710-69055464	0.794087	0.757603	-0.136151	TRUE	FALSE	FALSE	TRUE	FALSE	FALSE	FALSE	FALSE	FALSE	FALSE
ENSG00000137500	CCDC90B.11:83261762-83261850.+	CCDC90B.11:83261456-83261526.+	chr11:83261756-83261855	chr11:83261441-83261540	383	471	535	656	221	383	446	419	0.790547	0.297681	0.261958	0.645504	CCDC90B	-	protein_coding	chr11:83261441-83261855	-0.492866	-0.528588	-0.145043	TRUE	FALSE	FALSE	TRUE	FALSE	FALSE	TRUE	FALSE	FALSE	FALSE
ENSG00000115947	ORC4.2:147934397-147934477.+	ORC4.2:147932887-147932954.+	chr2:147934387-147934486	chr2:147932870-147932969	776	1124	1684	1868	108	185	292	289	2.83359	2.59655	2.52378	2.68814	ORC4	-	protein_coding	chr2:147932870-147934486	-0.237036	-0.30981	-0.145445	TRUE	FALSE	FALSE	TRUE	FALSE	FALSE	FALSE	FALSE	FALSE	FALSE
ENSG00000072803	FBXW11.5:171861624-171861755.+	FBXW11.5:171861548-171861615.+	chr5:171861640-171861739	chr5:171861532-171861631	1438	2092	3168	3100	2596	3564	5190	6196	-0.851779	-0.76833	-0.711985	-0.998836	FBXW11	-	protein_coding	chr5:171861532-171861739	0.0834497	0.139795	-0.147057	TRUE	FALSE	FALSE	FALSE	FALSE	FALSE	TRUE	FALSE	FALSE	FALSE
ENSG00000160584	SIK3.11:116858496-116858510.+	SIK3.11:116843405-116843481.+	chr11:116858453-116858552	chr11:116843393-116843492	96	66	128	174	367	493	668	736	-1.92365	-2.88228	-2.37464	-2.07431	SIK3	-	protein_coding	chr11:116843393-116858552	-0.958629	-0.450986	-0.150661	TRUE	FALSE	FALSE	FALSE	FALSE	FALSE	TRUE	FALSE	FALSE	FALSE
ENSG00000120071	KANSL1.17:46030741-46030816.+	KANSL1.17:46029916-46029985.+	chr17:46030728-46030827	chr17:46029900-46029999	77	153	189	157	267	333	511	602	-1.78069	-1.11692	-1.43014	-1.93223	KANSL1	-	protein_coding	chr17:46029900-46030827	0.663769	0.350543	-0.151546	TRUE	FALSE	FALSE	TRUE	FALSE	FALSE	FALSE	FALSE	FALSE	FALSE
ENSG00000182473	EXOC7.17:76083554-76083643.+	EXOC7.17:76080990-76081086.+	chr17:76083548-76083647	chr17:76080988-76081087	1697	2774	2265	3274	6211	10346	12227	13320	-1.87122	-1.89865	-2.43197	-2.02414	EXOC7	-	protein_coding	chr17:76080988-76083647	-0.0274315	-0.560747	-0.152914	TRUE	FALSE	FALSE	TRUE	FALSE	FALSE	FALSE	FALSE	FALSE	FALSE
ENSG00000169057	MECP2.X:154024699-154024784.+	MECP2.X:154021573-154021647.+	chrX:154024692-154024791	chrX:154021560-154021659	285	620	429	524	641	956	978	1316	-1.16656	-0.623926	-1.18697	-1.32687	MECP2	-	protein_coding	chrX:154021560-154024791	0.542632	-0.020414	-0.160308	TRUE	FALSE	FALSE	TRUE	FALSE	FALSE	FALSE	FALSE	FALSE	FALSE
ENSG00000165959	CLMN.14:95188403-95188462.+	CLMN.14:95181942-95182006.+	chr14:95188382-95188481	chr14:95181924-95182023	92	185	185	145	259	249	507	458	-1.48321	-0.426625	-1.44953	-1.65253	CLMN	-	protein_coding	chr14:95181924-95188481	1.05658	0.0336831	-0.169317	TRUE	FALSE	TRUE	FALSE	FALSE	FALSE	FALSE	TRUE	TRUE	TRUE
ENSG00000079387	SENP1.12:48043769-48043907.+	SENP1.12:48043194-48043262.+	chr12:48043788-48043887	chr12:48043178-48043277	294	374	493	375	229	255	462	329	0.359081	0.550747	0.0934988	0.188267	SENP1	-	protein_coding	chr12:48043178-48043887	0.191666	-0.265582	-0.170814	TRUE	FALSE	FALSE	TRUE	FALSE	FALSE	FALSE	FALSE	FALSE	FALSE
ENSG00000027847	B4GALT7.5:177610209-177610275.-	B4GALT7.5:177610296-177610317.-	chr5:177610192-177610291	chr5:177610256-177610355	9636	11822	16984	20442	4526	5798	7078	10872	1.09003	1.02772	1.26264	0.910857	B4GALT7	+	protein_coding	chr5:177610192-177610355	-0.0623087	0.172615	-0.179172	TRUE	FALSE	FALSE	TRUE	FALSE	FALSE	FALSE	TRUE	TRUE	TRUE
ENSG00000197386	HTT.4:3240611-3240659.-	HTT.4:3243867-3243957.-	chr4:3240585-3240684	chr4:3243862-3243961	4139	6455	8650	8756	3241	4380	6674	7779	0.352747	0.55938	0.374099	0.170667	HTT	+	protein_coding	chr4:3240585-3243961	0.206634	0.0213524	-0.18208	TRUE	FALSE	FALSE	TRUE	FALSE	FALSE	FALSE	TRUE	TRUE	TRUE
ENSG00000115415	STAT1.2:190969266-190969359.+	STAT1.2:190969149-190969215.+	chr2:190969262-190969361	chr2:190969132-190969231	1480	1605	2869	2609	1200	1422	2352	2408	0.302335	0.174536	0.286549	0.115615	STAT1	-	protein_coding	chr2:190969132-190969361	-0.127799	-0.0157861	-0.18672	TRUE	FALSE	FALSE	TRUE	FALSE	FALSE	FALSE	TRUE	TRUE	TRUE
ENSG00000070081	NUCB2.11:17331460-17331523.-	NUCB2.11:17331797-17331858.-	chr11:17331442-17331541	chr11:17331778-17331877	1733	1839	2183	2867	180	238	196	340	3.26004	2.94462	3.47071	3.0722	NUCB2	+	protein_coding	chr11:17331442-17331877	-0.315419	0.210663	-0.187841	TRUE	FALSE	FALSE	TRUE	FALSE	FALSE	FALSE	FALSE	FALSE	FALSE
ENSG00000073350	LLGL2.17:75564661-75564723.-	LLGL2.17:75575142-75575210.-	chr17:75564642-75564741	chr17:75575126-75575225	883	1684	1664	2654	1575	2103	2943	5407	-0.834149	-0.320386	-0.822255	-1.02638	LLGL2	+	protein_coding	chr17:75564642-75575225	0.513763	0.0118938	-0.192234	TRUE	FALSE	FALSE	FALSE	FALSE	TRUE	FALSE	FALSE	FALSE	FALSE
ENSG00000119866	BCL11A.2:60457193-60457257.+	BCL11A.2:60452158-60452224.+	chr2:60457175-60457274	chr2:60452141-60452240	449	391	845	539	198	168	92	272	1.17716	1.21383	3.18536	0.984058	BCL11A	-	protein_coding	chr2:60452141-60457274	0.0366738	2.0082	-0.193098	TRUE	FALSE	FALSE	FALSE	FALSE	FALSE	TRUE	FALSE	FALSE	FALSE
ENSG00000154277	UCHL1.4:41268121-41268232.-	UCHL1.4:41268334-41268429.-	chr4:41268126-41268225	chr4:41268332-41268431	905	1380	1344	1767	15038	19911	26885	33584	-4.05305	-3.84985	-4.32118	-4.24763	UCHL1	+	protein_coding	chr4:41268126-41268431	0.203201	-0.268123	-0.194573	TRUE	TRUE	FALSE	FALSE	FALSE	FALSE	FALSE	TRUE	TRUE	TRUE
ENSG00000198467	TPM2.9:35682926-35683004.+	TPM2.9:35681998-35682099.+	chr9:35682915-35683014	chr9:35681998-35682097	1363	2350	2130	3229	6271	11888	9384	17122	-2.20108	-2.33828	-2.13883	-2.40633	TPM2	-	protein_coding	chr9:35681998-35683014	-0.137199	0.0622558	-0.205248	TRUE	FALSE	FALSE	FALSE	TRUE	FALSE	FALSE	FALSE	FALSE	FALSE
ENSG00000204138	PHACTR4.1:28497509-28497607.-	PHACTR4.1:28499058-28499123.-	chr1:28497508-28497607	chr1:28499040-28499139	385	949	786	835	198	442	289	497	0.955832	1.10062	1.44031	0.747357	PHACTR4	+	protein_coding	chr1:28497508-28499139	0.144788	0.484478	-0.208475	TRUE	FALSE	FALSE	FALSE	FALSE	FALSE	TRUE	FALSE	FALSE	FALSE
ENSG00000244754	N4BP2L2.13:32517783-32517850.+	N4BP2L2.13:32517621-32517681.+	chr13:32517766-32517865	chr13:32517601-32517700	820	556	1285	1550	129	62	199	288	2.65887	3.14425	2.68482	2.42406	N4BP2L2	-	protein_coding	chr13:32517601-32517865	0.485383	0.0259481	-0.234813	TRUE	FALSE	FALSE	TRUE	FALSE	FALSE	FALSE	TRUE	TRUE	TRUE
ENSG00000007372	PAX6.11:31789877-31789935.+	PAX6.11:31788912-31788977.+	chr11:31789856-31789955	chr11:31788894-31788993	1662	1628	2728	3404	1834	2118	3836	4448	-0.141992	-0.379397	-0.491606	-0.385826	PAX6	-	protein_coding	chr11:31788894-31789955	-0.237405	-0.349614	-0.243834	TRUE	FALSE	FALSE	FALSE	FALSE	FALSE	TRUE	FALSE	FALSE	FALSE
ENSG00000055147	FAM114A2.5:153991765-153991831.+	FAM114A2.5:153990128-153990195.+	chr5:153991748-153991847	chr5:153990112-153990211	469	324	559	713	99	133	241	179	2.23266	1.27821	1.21042	1.98793	FAM114A2	-	protein_coding	chr5:153990112-153991847	-0.954454	-1.02224	-0.244734	TRUE	FALSE	TRUE	FALSE	FALSE	FALSE	FALSE	TRUE	TRUE	TRUE
ENSG00000182473	EXOC7.17:76081316-76081393.+	EXOC7.17:76080990-76081086.+	chr17:76081304-76081403	chr17:76080988-76081087	1986	3171	2936	3595	6211	10346	12227	13320	-1.64447	-1.70575	-2.05777	-1.88924	EXOC7	-	protein_coding	chr17:76080988-76081403	-0.0612819	-0.413307	-0.244772	TRUE	FALSE	FALSE	TRUE	FALSE	FALSE	FALSE	FALSE	FALSE	FALSE
ENSG00000197302	ZNF720.16:31759823-31759886.-	ZNF720.16:31761505-31761565.-	chr16:31759804-31759903	chr16:31761485-31761584	127	145	283	177	245	202	589	406	-0.942515	-0.475511	-1.05482	-1.19315	ZNF720	+	protein_coding	chr16:31759804-31761584	0.467003	-0.11231	-0.250637	TRUE	FALSE	FALSE	TRUE	FALSE	FALSE	FALSE	TRUE	TRUE	TRUE
ENSG00000197603	C5orf42.5:37107276-37107341.+	C5orf42.5:37106235-37106295.+	chr5:37107258-37107357	chr5:37106215-37106314	416	822	1144	1192	41	82	98	142	3.31159	3.30971	3.53178	3.06051	C5orf42	-	protein_coding	chr5:37106215-37107357	-0.00187696	0.220189	-0.251079	TRUE	TRUE	FALSE	FALSE	FALSE	FALSE	FALSE	TRUE	TRUE	TRUE
ENSG00000160584	SIK3.11:116858472-116858486.+	SIK3.11:116843405-116843481.+	chr11:116858429-116858528	chr11:116843393-116843492	90	78	88	152	367	493	668	736	-2.01577	-2.64459	-2.91013	-2.26813	SIK3	-	protein_coding	chr11:116843393-116858528	-0.628819	-0.894362	-0.252366	TRUE	FALSE	FALSE	FALSE	FALSE	FALSE	TRUE	FALSE	FALSE	FALSE
ENSG00000143493	INTS7.1:211941346-211941420.+	INTS7.1:211941192-211941258.+	chr1:211941333-211941432	chr1:211941175-211941274	8070	11931	14972	13745	187	445	599	382	5.42394	4.74165	4.64126	5.16552	INTS7	-	protein_coding	chr1:211941175-211941432	-0.682295	-0.782686	-0.258419	TRUE	FALSE	FALSE	TRUE	FALSE	FALSE	FALSE	FALSE	FALSE	FALSE
ENSG00000182648	LINC01006.7:156639422-156639534.+	LINC01006.7:156638374-156638435.+	chr7:156639428-156639527	chr7:156638354-156638453	408	712	857	1130	183	289	504	609	1.1524	1.29785	0.764694	0.890718	LINC01006	-	lincRNA	chr7:156638354-156639527	0.145454	-0.387701	-0.261677	TRUE	FALSE	FALSE	TRUE	FALSE	FALSE	FALSE	TRUE	TRUE	TRUE
ENSG00000141655	TNFRSF11A.18:62387334-62387401.-	TNFRSF11A.18:62387611-62387620.-	chr18:62387318-62387417	chr18:62387566-62387665	140	180	273	233	214	233	376	427	-0.608641	-0.370519	-0.460389	-0.871102	TNFRSF11A	+	protein_coding	chr18:62387318-62387665	0.238123	0.148253	-0.262461	TRUE	FALSE	FALSE	FALSE	FALSE	FALSE	TRUE	FALSE	FALSE	FALSE
ENSG00000177058	SLC38A9.5:55625960-55626022.+	SLC38A9.5:55625845-55625917.+	chr5:55625941-55626040	chr5:55625831-55625930	160	140	246	176	924	1166	1778	1220	-2.52239	-3.04904	-2.84848	-2.78624	SLC38A9	-	protein_coding	chr5:55625831-55626040	-0.526645	-0.326091	-0.263849	TRUE	FALSE	FALSE	FALSE	FALSE	FALSE	TRUE	TRUE	TRUE	TRUE
ENSG00000133612	AGAP3.7:151123596-151123636.-	AGAP3.7:151144348-151144479.-	chr7:151123566-151123665	chr7:151144364-151144463	38674	55901	48275	62768	20566	29441	27958	40225	0.91107	0.925024	0.787993	0.641924	AGAP3	+	protein_coding	chr7:151123566-151144463	0.0139543	-0.123077	-0.269146	TRUE	FALSE	FALSE	TRUE	FALSE	FALSE	FALSE	TRUE	TRUE	TRUE
ENSG00000204138	PHACTR4.1:28497687-28497730.-	PHACTR4.1:28499058-28499123.-	chr1:28497658-28497757	chr1:28499040-28499139	1278	2416	1813	2649	198	442	289	497	2.68418	2.44784	2.64505	2.41177	PHACTR4	+	protein_coding	chr1:28497658-28499139	-0.236337	-0.0391263	-0.272401	TRUE	FALSE	FALSE	FALSE	FALSE	FALSE	TRUE	FALSE	FALSE	FALSE
ENSG00000060138	YBX3.12:10699548-10699657.+	YBX3.12:10699077-10699207.+	chr12:10699552-10699651	chr12:10699092-10699191	695	1181	1237	1119	2785	3829	5346	5440	-2.00104	-1.69611	-2.11072	-2.28037	YBX3	-	protein_coding	chr12:10699092-10699651	0.304922	-0.109682	-0.279337	TRUE	FALSE	FALSE	TRUE	FALSE	FALSE	FALSE	FALSE	FALSE	FALSE
ENSG00000007372	PAX6.11:31789943-31790011.+	PAX6.11:31788912-31788977.+	chr11:31789927-31790026	chr11:31788894-31788993	1664	1614	2706	3316	1834	2118	3836	4448	-0.140258	-0.391849	-0.503284	-0.423602	PAX6	-	protein_coding	chr11:31788894-31790026	-0.251592	-0.363026	-0.283344	TRUE	FALSE	FALSE	FALSE	FALSE	FALSE	TRUE	FALSE	FALSE	FALSE
ENSG00000275066	SYNRG.17:37518461-37518532.+	SYNRG.17:37514800-37514856.+	chr17:37518446-37518545	chr17:37514778-37514877	999	1142	1547	2149	146	294	330	388	2.76611	1.95404	2.2255	2.46649	SYNRG	-	protein_coding	chr17:37514778-37518545	-0.812073	-0.54061	-0.299617	TRUE	FALSE	FALSE	TRUE	FALSE	FALSE	TRUE	FALSE	FALSE	FALSE
ENSG00000169057	MECP2.X:154021800-154021887.+	MECP2.X:154021573-154021647.+	chrX:154021794-154021893	chrX:154021560-154021659	724	1212	1187	1206	641	956	978	1316	0.175408	0.341989	0.279154	-0.12583	MECP2	-	protein_coding	chrX:154021560-154021893	0.166581	0.103746	-0.301237	TRUE	FALSE	FALSE	TRUE	FALSE	FALSE	FALSE	FALSE	FALSE	FALSE
ENSG00000110321	EIF4G2.11:10805907-10805965.+	EIF4G2.11:10797049-10797119.+	chr11:10805886-10805985	chr11:10797034-10797133	210	467	287	393	1540	2125	2751	3553	-2.86855	-2.18356	-3.25634	-3.17318	EIF4G2	-	protein_coding	chr11:10797034-10805985	0.684991	-0.387788	-0.304624	TRUE	FALSE	FALSE	TRUE	FALSE	FALSE	FALSE	FALSE	FALSE	FALSE
ENSG00000115977	AAK1.2:69643018-69643108.+	AAK1.2:69457997-69458070.+	chr2:69643013-69643112	chr2:69457984-69458083	182	550	639	508	630	857	1532	2167	-1.7858	-0.638925	-1.26021	-2.09063	AAK1	-	protein_coding	chr2:69457984-69643112	1.14687	0.525582	-0.304831	TRUE	FALSE	FALSE	TRUE	FALSE	FALSE	FALSE	FALSE	FALSE	FALSE
ENSG00000167699	GLOD4.17:760064-760138.+	GLOD4.17:759320-759392.+	chr17:760051-760150	chr17:759306-759405	587	707	989	1063	616	600	1274	1380	-0.0694543	0.236384	-0.364997	-0.376215	GLOD4	-	protein_coding	chr17:759306-760150	0.305839	-0.295542	-0.306761	TRUE	FALSE	FALSE	TRUE	FALSE	FALSE	FALSE	FALSE	FALSE	FALSE
ENSG00000151914	DST.6:56458880-56458947.+	DST.6:56458238-56458310.+	chr6:56458864-56458963	chr6:56458224-56458323	888	702	829	1192	792	869	1060	1317	0.164863	-0.307491	-0.354241	-0.143756	DST	-	protein_coding	chr6:56458224-56458963	-0.472353	-0.519104	-0.308619	TRUE	FALSE	FALSE	TRUE	FALSE	FALSE	FALSE	TRUE	TRUE	TRUE
ENSG00000196693	ZNF33B.10:42582691-42582757.+	ZNF33B.10:42581592-42581668.+	chr10:42582674-42582773	chr10:42581580-42581679	285	655	514	1464	160	525	343	1021	0.828954	0.318633	0.582164	0.519505	ZNF33B	-	protein_coding	chr10:42581580-42582773	-0.510321	-0.246791	-0.309449	TRUE	FALSE	FALSE	TRUE	FALSE	FALSE	FALSE	TRUE	TRUE	TRUE
ENSG00000169410	PTPN9.15:75467498-75467565.+	PTPN9.15:75467123-75467190.+	chr15:75467482-75467581	chr15:75467106-75467205	1102	1424	1532	2224	443	1067	1356	1113	1.3128	0.41605	0.175937	0.998056	PTPN9	-	protein_coding	chr15:75467106-75467581	-0.896751	-1.13686	-0.314745	TRUE	FALSE	FALSE	TRUE	FALSE	TRUE	FALSE	TRUE	TRUE	TRUE
ENSG00000116151	MORN1.1:2372012-2372079.+	MORN1.1:2321253-2321319.+	chr1:2371996-2372095	chr1:2321236-2321335	249	385	503	605	190	126	729	575	0.388355	1.60377	-0.534473	0.073249	MORN1	-	protein_coding	chr1:2321236-2372095	1.21542	-0.922828	-0.315106	TRUE	FALSE	FALSE	TRUE	FALSE	FALSE	FALSE	TRUE	TRUE	TRUE
ENSG00000006530	AGK.7:141653934-141653998.-	AGK.7:141655194-141655239.-	chr7:141653916-141654015	chr7:141655166-141655265	651	858	1248	1069	175	124	340	361	1.8893	2.78073	1.87293	1.56355	AGK	+	protein_coding	chr7:141653916-141655265	0.891434	-0.0163667	-0.325747	TRUE	FALSE	FALSE	TRUE	FALSE	FALSE	FALSE	FALSE	FALSE	FALSE
ENSG00000128656	CHN1.2:174799491-174799579.+	CHN1.2:174799382-174799452.+	chr2:174799485-174799584	chr2:174799367-174799466	1666	2741	3235	3244	143	333	292	352	3.53311	3.03731	3.46524	3.20048	CHN1	-	protein_coding	chr2:174799367-174799584	-0.495805	-0.0678743	-0.332635	TRUE	FALSE	FALSE	FALSE	FALSE	FALSE	TRUE	FALSE	FALSE	FALSE
ENSG00000131373	HACL1.3:15560831-15560899.+	HACL1.3:15560744-15560810.+	chr3:15560815-15560914	chr3:15560727-15560826	676	790	1352	1314	2008	2840	4498	4930	-1.56925	-1.84465	-1.73344	-1.90682	HACL1	-	protein_coding	chr3:15560727-15560914	-0.275399	-0.164193	-0.337568	TRUE	FALSE	FALSE	FALSE	TRUE	FALSE	FALSE	TRUE	TRUE	TRUE
ENSG00000168350	DEGS2.14:100146416-100146486.+	DEGS2.14:100143957-100144031.+	chr14:100146401-100146500	chr14:100143944-100144043	1284	2077	2919	3002	246	425	375	735	2.37919	2.28627	2.95716	2.02863	DEGS2	-	protein_coding	chr14:100143944-100146500	-0.0929151	0.577978	-0.350559	TRUE	FALSE	FALSE	FALSE	FALSE	FALSE	TRUE	FALSE	FALSE	FALSE
ENSG00000100592	DAAM1.14:59367538-59367599.-	DAAM1.14:59371356-59371439.-	chr14:59367518-59367617	chr14:59371348-59371447	108	110	115	200	251	322	490	593	-1.2091	-1.54097	-2.0816	-1.56327	DAAM1	+	protein_coding	chr14:59367518-59371447	-0.331879	-0.872503	-0.354172	TRUE	FALSE	FALSE	TRUE	FALSE	FALSE	FALSE	FALSE	FALSE	FALSE
ENSG00000079156	OSBPL6.2:178395566-178395628.-	OSBPL6.2:178395785-178395810.-	chr2:178395547-178395646	chr2:178395748-178395847	187	393	262	262	932	1201	1219	1675	-2.31114	-1.60917	-2.21375	-2.67189	OSBPL6	+	protein_coding	chr2:178395547-178395847	0.701975	0.097398	-0.360743	TRUE	FALSE	FALSE	FALSE	FALSE	FALSE	TRUE	FALSE	FALSE	FALSE
ENSG00000137871	ZNF280D.15:56700972-56701049.+	ZNF280D.15:56630180-56630246.+	chr15:56700960-56701059	chr15:56630163-56630262	1428	1369	3194	3827	131	374	256	455	3.4364	1.86921	3.63598	3.06949	ZNF280D	-	protein_coding	chr15:56630163-56701059	-1.56718	0.19958	-0.366911	TRUE	FALSE	FALSE	TRUE	FALSE	FALSE	FALSE	TRUE	TRUE	TRUE
ENSG00000198363	ASPH.8:61501223-61501295.+	ASPH.8:61500556-61500620.+	chr8:61501209-61501308	chr8:61500538-61500637	462	707	972	575	196	434	381	317	1.23282	0.702734	1.34887	0.857042	ASPH	-	protein_coding	chr8:61500538-61501308	-0.530083	0.116051	-0.375775	TRUE	FALSE	FALSE	TRUE	FALSE	FALSE	FALSE	FALSE	FALSE	FALSE
ENSG00000102893	PHKB.16:47699949-47699995.-	PHKB.16:47700349-47700454.-	chr16:47699922-47700021	chr16:47700352-47700451	728	731	1339	1132	408	554	902	824	0.833818	0.399356	0.569435	0.457682	PHKB	+	protein_coding	chr16:47699922-47700451	-0.434462	-0.264383	-0.376136	TRUE	FALSE	FALSE	TRUE	FALSE	FALSE	FALSE	TRUE	TRUE	TRUE
ENSG00000275066	SYNRG.17:37514902-37514980.+	SYNRG.17:37514800-37514856.+	chr17:37514891-37514990	chr17:37514778-37514877	1224	1658	1824	2490	146	294	330	388	3.05889	2.49153	2.46299	2.67888	SYNRG	-	protein_coding	chr17:37514778-37514990	-0.567367	-0.5959	-0.380011	TRUE	FALSE	FALSE	TRUE	FALSE	FALSE	TRUE	FALSE	FALSE	FALSE
ENSG00000123600	METTL8.2:171319652-171319770.+	METTL8.2:171317402-171317470.+	chr2:171319661-171319760	chr2:171317386-171317485	168	151	304	169	338	244	569	443	-1.00426	-0.68871	-0.902153	-1.38502	METTL8	-	protein_coding	chr2:171317386-171319760	0.315552	0.102109	-0.380763	TRUE	FALSE	FALSE	FALSE	TRUE	FALSE	TRUE	FALSE	FALSE	FALSE
ENSG00000140995	DEF8.16:89959291-89959365.-	DEF8.16:89968012-89968057.-	chr16:89959278-89959377	chr16:89967984-89968083	3264	5077	3891	4292	7330	8921	9899	12618	-1.16693	-0.813107	-1.34692	-1.55554	DEF8	+	protein_coding	chr16:89959278-89968083	0.35382	-0.17999	-0.388612	TRUE	FALSE	FALSE	FALSE	TRUE	FALSE	FALSE	TRUE	TRUE	TRUE
ENSG00000137776	SLTM.15:58899561-58899638.+	SLTM.15:58879049-58879124.+	chr15:58899550-58899649	chr15:58879036-58879135	71	135	172	121	399	381	566	887	-2.47393	-1.48997	-1.71258	-2.86368	SLTM	-	protein_coding	chr15:58879036-58899649	0.983965	0.761354	-0.389747	TRUE	FALSE	FALSE	TRUE	FALSE	FALSE	FALSE	TRUE	TRUE	TRUE
ENSG00000115947	ORC4.2:147935384-147935459.+	ORC4.2:147932887-147932954.+	chr2:147935372-147935471	chr2:147932870-147932969	258	220	302	524	108	185	292	289	1.24862	0.248744	0.0484171	0.856265	ORC4	-	protein_coding	chr2:147932870-147935471	-0.99988	-1.20021	-0.392359	TRUE	FALSE	FALSE	TRUE	FALSE	FALSE	FALSE	FALSE	FALSE	FALSE
ENSG00000061676	NCKAP1.2:182924881-182924965.+	NCKAP1.2:182921701-182921766.+	chr2:182924873-182924972	chr2:182921684-182921783	3622	4732	7252	4011	351	217	543	513	3.36354	4.44035	3.7369	2.96448	NCKAP1	-	protein_coding	chr2:182921684-182924972	1.07682	0.373362	-0.399056	TRUE	FALSE	FALSE	TRUE	FALSE	FALSE	FALSE	TRUE	TRUE	TRUE
ENSG00000164877	MICALL2.7:1434359-1434434.+	MICALL2.7:1428468-1428531.+	chr7:1434346-1434445	chr7:1428450-1428549	225	293	400	577	114	235	371	387	0.974689	0.317029	0.1083	0.575013	MICALL2	-	protein_coding	chr7:1428450-1434445	-0.65766	-0.866389	-0.399676	TRUE	FALSE	FALSE	FALSE	FALSE	TRUE	FALSE	FALSE	FALSE	FALSE
ENSG00000111450	STX2.12:130789700-130789766.+	STX2.12:130789600-130789660.+	chr12:130789683-130789782	chr12:130789580-130789679	570	744	1336	1124	286	174	330	746	0.99244	2.08989	2.0141	0.590745	STX2	-	protein_coding	chr12:130789580-130789782	1.09745	1.02166	-0.401695	TRUE	FALSE	FALSE	FALSE	FALSE	FALSE	TRUE	FALSE	FALSE	FALSE
ENSG00000120071	KANSL1.17:46031418-46031479.+	KANSL1.17:46029916-46029985.+	chr17:46031398-46031497	chr17:46029900-46029999	135	138	108	230	267	333	511	602	-0.978626	-1.26476	-2.23182	-1.38427	KANSL1	-	protein_coding	chr17:46029900-46031497	-0.286137	-1.25319	-0.405639	TRUE	FALSE	FALSE	TRUE	FALSE	FALSE	FALSE	FALSE	FALSE	FALSE
ENSG00000115947	ORC4.2:147934313-147934376.+	ORC4.2:147932887-147932954.+	chr2:147934294-147934393	chr2:147932870-147932969	120	138	298	242	108	185	292	289	0.150679	-0.420218	0.0292448	-0.255097	ORC4	-	protein_coding	chr2:147932870-147934393	-0.570897	-0.121434	-0.405775	TRUE	FALSE	FALSE	TRUE	FALSE	FALSE	FALSE	FALSE	FALSE	FALSE
ENSG00000169410	PTPN9.15:75467431-75467496.+	PTPN9.15:75467123-75467190.+	chr15:75467414-75467513	chr15:75467106-75467205	1386	1920	1862	2616	443	1067	1356	1113	1.64334	0.846946	0.457207	1.23216	PTPN9	-	protein_coding	chr15:75467106-75467513	-0.79639	-1.18613	-0.411172	TRUE	FALSE	FALSE	TRUE	FALSE	TRUE	FALSE	TRUE	TRUE	TRUE
ENSG00000040341	STAU2.8:73420892-73420948.+	STAU2.8:73420369-73420435.+	chr8:73420870-73420969	chr8:73420352-73420451	54	275	49	83	241	1037	180	494	-2.1375	-1.91107	-1.85599	-2.55897	STAU2	-	protein_coding	chr8:73420352-73420969	0.226437	0.281514	-0.421464	TRUE	FALSE	FALSE	TRUE	FALSE	FALSE	FALSE	TRUE	TRUE	TRUE
ENSG00000099284	H2AFY2.10:70112043-70112109.-	H2AFY2.10:70112227-70112277.-	chr10:70112026-70112125	chr10:70112202-70112301	2930	4100	4845	5355	848	1186	1866	2078	1.78756	1.78866	1.37607	1.36527	H2AFY2	+	protein_coding	chr10:70112026-70112301	0.0010993	-0.411484	-0.42229	TRUE	FALSE	FALSE	TRUE	FALSE	FALSE	FALSE	TRUE	TRUE	TRUE
ENSG00000161249	DMKN.19:35503303-35503399.+	DMKN.19:35497216-35497311.+	chr19:35503301-35503400	chr19:35497214-35497313	196680	395808	357884	333274	63158	85278	114985	144271	1.6388	2.21454	1.63804	1.20792	DMKN	-	protein_coding	chr19:35497214-35503400	0.575745	-0.000759502	-0.430876	TRUE	FALSE	FALSE	FALSE	FALSE	TRUE	FALSE	TRUE	TRUE	TRUE
ENSG00000126215	XRCC3.14:103704992-103705067.+	XRCC3.14:103697566-103697737.+	chr14:103704980-103705079	chr14:103697602-103697701	1237	2600	1862	1812	15775	23462	23894	31535	-3.67165	-3.17325	-3.68101	-4.12055	XRCC3	-	protein_coding	chr14:103697602-103705079	0.498399	-0.00936095	-0.448901	TRUE	FALSE	FALSE	TRUE	FALSE	FALSE	TRUE	FALSE	FALSE	FALSE
ENSG00000165055	METTL2B.7:128502068-128502129.-	METTL2B.7:128505247-128505316.-	chr7:128502048-128502147	chr7:128505232-128505331	203	197	267	380	315	412	706	813	-0.631355	-1.06064	-1.39948	-1.09524	METTL2B	+	protein_coding	chr7:128502048-128505331	-0.429286	-0.768122	-0.463882	TRUE	FALSE	FALSE	TRUE	FALSE	FALSE	FALSE	TRUE	TRUE	TRUE
ENSG00000145414	NAF1.4:163157124-163157225.+	NAF1.4:163156964-163157029.+	chr4:163157124-163157223	chr4:163156946-163157045	41	74	222	225	620	1311	2723	4613	-3.88613	-4.12873	-3.61061	-4.35162	NAF1	-	protein_coding	chr4:163156946-163157223	-0.242601	0.275521	-0.465491	TRUE	FALSE	FALSE	TRUE	FALSE	FALSE	FALSE	FALSE	FALSE	FALSE
ENSG00000164038	SLC9B2.4:103065702-103065764.+	SLC9B2.4:103020230-103020251.+	chr4:103065683-103065782	chr4:103020190-103020289	69	38	120	142	89	105	340	255	-0.36257	-1.44252	-1.49476	-0.840129	SLC9B2	-	protein_coding	chr4:103020190-103065782	-1.07995	-1.13219	-0.477559	TRUE	FALSE	FALSE	TRUE	FALSE	FALSE	FALSE	FALSE	FALSE	FALSE
ENSG00000007402	CACNA2D2.3:50362888-50362947.+	CACNA2D2.3:50362799-50362867.+	chr3:50362868-50362967	chr3:50362783-50362882	170	352	310	338	278	610	586	772	-0.706269	-0.791504	-0.916446	-1.18918	CACNA2D2	-	protein_coding	chr3:50362783-50362967	-0.0852354	-0.210177	-0.482914	TRUE	FALSE	FALSE	TRUE	FALSE	FALSE	FALSE	TRUE	TRUE	TRUE
ENSG00000182985	CADM1.11:115176099-115176169.+	CADM1.11:115173625-115173699.+	chr11:115176084-115176183	chr11:115173612-115173711	112	112	210	165	622	774	1132	1287	-2.46291	-2.77787	-2.42483	-2.95588	CADM1	-	protein_coding	chr11:115173612-115176183	-0.314964	0.0380764	-0.492968	TRUE	FALSE	FALSE	FALSE	FALSE	FALSE	TRUE	FALSE	FALSE	FALSE
ENSG00000137177	KIF13A.6:17950406-17950477.+	KIF13A.6:17759245-17759319.+	chr6:17950392-17950491	chr6:17759232-17759331	343	150	1349	651	120	268	296	324	1.5074	-0.833058	2.18442	1.00443	KIF13A	-	protein_coding	chr6:17759232-17950491	-2.34046	0.677023	-0.502969	TRUE	FALSE	FALSE	TRUE	FALSE	FALSE	FALSE	FALSE	FALSE	FALSE
ENSG00000132182	NUP210.3:13317694-13317781.+	NUP210.3:13316213-13316301.+	chr3:13317688-13317787	chr3:13316207-13316306	476	548	534	258	659	336	536	507	-0.468477	0.704058	-0.0053832	-0.971876	NUP210	-	protein_coding	chr3:13316207-13317787	1.17253	0.463094	-0.5034	TRUE	FALSE	FALSE	TRUE	FALSE	FALSE	FALSE	TRUE	TRUE	TRUE
ENSG00000198561	CTNND1.11:57818389-57818445.-	CTNND1.11:57819112-57819177.-	chr11:57818367-57818466	chr11:57819094-57819193	1308	1091	2224	2654	499	910	1024	1439	1.38847	0.26145	1.11818	0.882643	CTNND1	+	protein_coding	chr11:57818367-57819193	-1.12702	-0.270284	-0.505822	TRUE	TRUE	FALSE	FALSE	FALSE	FALSE	TRUE	FALSE	FALSE	FALSE
ENSG00000090097	PCBP4.3:51958152-51958277.+	PCBP4.3:51957454-51957527.+	chr3:51958164-51958263	chr3:51957440-51957539	210	380	343	587	1647	3415	3806	6533	-2.9654	-3.16445	-3.46817	-3.47408	PCBP4	-	protein_coding	chr3:51957440-51958263	-0.199044	-0.502773	-0.508677	TRUE	FALSE	FALSE	FALSE	FALSE	FALSE	TRUE	FALSE	FALSE	FALSE
ENSG00000198625	MDM4.1:204551988-204552050.-	MDM4.1:204558057-204558119.-	chr1:204551969-204552068	chr1:204558038-204558137	518	745	558	929	1951	2553	3676	4998	-1.91115	-1.77551	-2.71761	-2.42634	MDM4	+	protein_coding	chr1:204551969-204558137	0.135636	-0.806462	-0.51519	TRUE	FALSE	FALSE	TRUE	FALSE	FALSE	FALSE	FALSE	FALSE	FALSE
ENSG00000141252	VPS53.17:517939-517994.+	VPS53.17:515042-515130.+	chr17:517916-518015	chr17:515036-515135	272	294	440	218	825	1257	1604	956	-1.59724	-2.09235	-1.86372	-2.12759	VPS53	-	protein_coding	chr17:515036-518015	-0.495104	-0.266482	-0.530347	TRUE	FALSE	FALSE	TRUE	FALSE	FALSE	FALSE	TRUE	TRUE	TRUE
ENSG00000171953	ATPAF2.17:18018021-18018088.+	ATPAF2.17:17977559-17977621.+	chr17:18018004-18018103	chr17:17977540-17977639	189	269	377	316	135	552	98	328	0.482393	-1.03432	1.93289	-0.0536047	ATPAF2	-	protein_coding	chr17:17977540-18018103	-1.51671	1.45049	-0.535998	TRUE	FALSE	FALSE	TRUE	FALSE	FALSE	FALSE	TRUE	TRUE	TRUE
ENSG00000108946	PRKAR1A.17:68530421-68530470.-	PRKAR1A.17:68551253-68551320.-	chr17:68530396-68530495	chr17:68551236-68551335	156	277	301	377	149	284	411	524	0.0658021	-0.035877	-0.448096	-0.473931	PRKAR1A	+	protein_coding	chr17:68530396-68551335	-0.101679	-0.513898	-0.539733	TRUE	FALSE	FALSE	TRUE	FALSE	FALSE	FALSE	FALSE	FALSE	FALSE
ENSG00000137177	KIF13A.6:17759332-17759404.+	KIF13A.6:17759245-17759319.+	chr6:17759318-17759417	chr6:17759232-17759331	184	314	460	340	120	268	296	324	0.612518	0.227746	0.634304	0.069332	KIF13A	-	protein_coding	chr6:17759232-17759417	-0.384773	0.0217856	-0.543186	TRUE	FALSE	FALSE	TRUE	FALSE	FALSE	FALSE	FALSE	FALSE	FALSE
ENSG00000163781	TOPBP1.3:133601043-133601110.+	TOPBP1.3:133600606-133600718.+	chr3:133601026-133601125	chr3:133600612-133600711	252	332	272	365	2216	3322	3750	4681	-3.1314	-3.31889	-3.7803	-3.67721	TOPBP1	-	protein_coding	chr3:133600612-133601125	-0.187493	-0.648903	-0.54581	TRUE	FALSE	FALSE	TRUE	FALSE	FALSE	FALSE	FALSE	FALSE	FALSE
ENSG00000099284	H2AFY2.10:70111937-70111996.-	H2AFY2.10:70112227-70112277.-	chr10:70111916-70112015	chr10:70112202-70112301	1380	1424	2362	2280	848	1186	1866	2078	0.701877	0.263642	0.339898	0.133777	H2AFY2	+	protein_coding	chr10:70111916-70112301	-0.438235	-0.361979	-0.5681	TRUE	FALSE	FALSE	TRUE	FALSE	FALSE	FALSE	TRUE	TRUE	TRUE
ENSG00000130940	CASZ1.1:10647952-10647980.+	CASZ1.1:10647203-10647286.+	chr1:10647916-10648015	chr1:10647194-10647293	48	100	93	130	371	663	887	1488	-2.92445	-2.71683	-3.23983	-3.50671	CASZ1	-	protein_coding	chr1:10647194-10648015	0.207621	-0.315378	-0.582256	TRUE	FALSE	FALSE	TRUE	FALSE	FALSE	FALSE	TRUE	TRUE	TRUE
ENSG00000139625	MAP3K12.12:53480896-53480941.+	MAP3K12.12:53480492-53480562.+	chr12:53480868-53480967	chr12:53480477-53480576	150	172	349	429	287	553	917	1232	-0.93152	-1.67911	-1.39114	-1.51976	MAP3K12	-	protein_coding	chr12:53480477-53480967	-0.747594	-0.459619	-0.588244	TRUE	FALSE	FALSE	TRUE	FALSE	TRUE	FALSE	TRUE	TRUE	TRUE
ENSG00000106571	GLI3.7:41964022-41964081.+	GLI3.7:41960949-41961016.+	chr7:41964002-41964101	chr7:41960932-41961031	218	293	222	245	369	238	421	624	-0.756594	0.298806	-0.920199	-1.3452	GLI3	-	protein_coding	chr7:41960932-41964101	1.0554	-0.163605	-0.588603	TRUE	FALSE	FALSE	TRUE	FALSE	FALSE	FALSE	TRUE	TRUE	TRUE
ENSG00000105983	LMBR1.7:156682939-156683005.+	LMBR1.7:156677840-156677905.+	chr7:156682922-156683021	chr7:156677822-156677921	175	206	209	247	108	169	154	234	0.691247	0.284096	0.438121	0.0776794	LMBR1	-	protein_coding	chr7:156677822-156683021	-0.407151	-0.253126	-0.613568	TRUE	FALSE	FALSE	FALSE	FALSE	FALSE	TRUE	FALSE	FALSE	FALSE
ENSG00000184226	PCDH9.13:67225813-67225878.+	PCDH9.13:67224506-67224571.+	chr13:67225796-67225895	chr13:67224488-67224587	272	495	469	549	109	160	293	340	1.3114	1.62328	0.676845	0.68966	PCDH9	-	protein_coding	chr13:67224488-67225895	0.311882	-0.634553	-0.621738	TRUE	FALSE	FALSE	TRUE	FALSE	FALSE	FALSE	TRUE	TRUE	TRUE
ENSG00000106638	TBL2.7:73569663-73569757.+	TBL2.7:73568947-73569012.+	chr7:73569660-73569759	chr7:73568930-73569029	816	1513	1996	2247	340	857	931	1444	1.26056	0.819316	1.09943	0.637573	TBL2	-	protein_coding	chr7:73568930-73569759	-0.441249	-0.161132	-0.622992	TRUE	FALSE	FALSE	TRUE	FALSE	FALSE	FALSE	TRUE	TRUE	TRUE
ENSG00000114098	ARMC8.3:138296447-138296468.-	ARMC8.3:138297567-138297638.-	chr3:138296408-138296507	chr3:138297552-138297651	112	155	161	217	88	232	195	264	0.344446	-0.578784	-0.27486	-0.281664	ARMC8	+	protein_coding	chr3:138296408-138297651	-0.923229	-0.619305	-0.62611	TRUE	FALSE	FALSE	TRUE	FALSE	FALSE	FALSE	TRUE	TRUE	TRUE
ENSG00000197969	VPS13A.9:77417294-77417380.-	VPS13A.9:77417513-77417574.-	chr9:77417287-77417386	chr9:77417494-77417593	565	885	1010	1429	61	202	257	241	3.19046	2.12583	1.97034	2.56294	VPS13A	+	protein_coding	chr9:77417287-77417593	-1.06463	-1.22012	-0.627526	TRUE	FALSE	FALSE	TRUE	FALSE	FALSE	FALSE	TRUE	TRUE	TRUE
ENSG00000113163	COL4A3BP.5:75372384-75372445.+	COL4A3BP.5:75368486-75368550.+	chr5:75372364-75372463	chr5:75368468-75368567	40	93	196	164	22	129	115	142	0.83399	-0.467779	0.764071	0.206451	COL4A3BP	-	protein_coding	chr5:75368468-75372463	-1.30177	-0.0699192	-0.627539	TRUE	FALSE	FALSE	FALSE	FALSE	FALSE	TRUE	FALSE	FALSE	FALSE
ENSG00000118961	LDAH.2:20685060-20685121.+	LDAH.2:20684023-20684094.+	chr2:20685040-20685139	chr2:20684008-20684107	186	160	322	191	415	262	1003	663	-1.15355	-0.708002	-1.63615	-1.79008	LDAH	-	protein_coding	chr2:20684008-20685139	0.445543	-0.482608	-0.636532	TRUE	FALSE	FALSE	TRUE	FALSE	FALSE	TRUE	FALSE	FALSE	FALSE
ENSG00000116747	TROVE2.1:193084877-193084929.-	TROVE2.1:193091630-193091688.-	chr1:193084853-193084952	chr1:193091609-193091708	120	178	257	158	194	293	323	400	-0.688467	-0.715857	-0.328623	-1.33458	TROVE2	+	protein_coding	chr1:193084853-193091708	-0.0273895	0.359844	-0.646108	TRUE	FALSE	FALSE	TRUE	FALSE	FALSE	FALSE	TRUE	TRUE	TRUE
ENSG00000070423	RNF126.19:647809-647876.+	RNF126.19:647526-647672.+	chr19:647792-647891	chr19:647549-647648	4311	7380	11023	10368	387	887	1199	1461	3.47423	3.05518	3.19954	2.82626	RNF126	-	protein_coding	chr19:647549-647891	-0.419044	-0.274687	-0.647967	TRUE	TRUE	FALSE	FALSE	FALSE	FALSE	FALSE	TRUE	TRUE	TRUE
ENSG00000027847	B4GALT7.5:177605170-177605223.-	B4GALT7.5:177610296-177610317.-	chr5:177605146-177605245	chr5:177610256-177610355	5533	18882	4368	8480	4526	5798	7078	10872	0.289767	1.70321	-0.696242	-0.358444	B4GALT7	+	protein_coding	chr5:177605146-177610355	1.41344	-0.98601	-0.648211	TRUE	FALSE	FALSE	TRUE	FALSE	FALSE	FALSE	TRUE	TRUE	TRUE
ENSG00000085224	ATRX.X:77673955-77674021.+	ATRX.X:77505703-77505767.+	chrX:77673938-77674037	chrX:77505685-77505784	400	636	399	437	765	1351	779	1324	-0.933742	-1.08573	-0.963474	-1.59699	ATRX	-	protein_coding	chrX:77505685-77674037	-0.151988	-0.029732	-0.663247	TRUE	FALSE	FALSE	TRUE	FALSE	FALSE	FALSE	FALSE	FALSE	FALSE
ENSG00000143776	CDC42BPA.1:226992038-226992087.+	CDC42BPA.1:226989864-226989939.+	chr1:226992012-226992111	chr1:226989852-226989951	59	82	78	46	132	226	182	164	-1.14839	-1.45151	-1.21192	-1.81173	CDC42BPA	-	protein_coding	chr1:226989852-226992111	-0.303117	-0.0635273	-0.663342	TRUE	FALSE	FALSE	TRUE	FALSE	FALSE	FALSE	FALSE	FALSE	FALSE
ENSG00000117697	NSL1.1:212737742-212737824.+	NSL1.1:212736971-212737037.+	chr1:212737733-212737832	chr1:212736954-212737053	2012	2770	4708	4518	118	139	574	423	4.08031	4.30691	3.03379	3.41387	NSL1	-	protein_coding	chr1:212736954-212737832	0.226594	-1.04653	-0.666446	TRUE	FALSE	FALSE	TRUE	FALSE	FALSE	FALSE	FALSE	FALSE	FALSE
ENSG00000147044	CASK.X:41743559-41743626.+	CASK.X:41514934-41515004.+	chrX:41743542-41743641	chrX:41514919-41515018	387	152	786	676	982	1947	2627	2734	-1.34113	-3.67039	-1.73953	-2.01431	CASK	-	protein_coding	chrX:41514919-41743641	-2.32926	-0.398395	-0.673178	TRUE	FALSE	FALSE	TRUE	FALSE	FALSE	TRUE	FALSE	FALSE	FALSE
ENSG00000017260	ATP2C1.3:131003043-131003105.-	ATP2C1.3:131016611-131016712.-	chr3:131003024-131003123	chr3:131016612-131016711	387	312	679	564	625	944	1261	1457	-0.690106	-1.59415	-0.892105	-1.36767	ATP2C1	+	protein_coding	chr3:131003024-131016711	-0.904046	-0.201999	-0.677562	TRUE	FALSE	FALSE	FALSE	FALSE	FALSE	TRUE	FALSE	FALSE	FALSE
ENSG00000168137	SETD5.3:9445261-9445301.-	SETD5.3:9476460-9476530.-	chr3:9445231-9445330	chr3:9476445-9476544	196	218	171	261	358	606	757	763	-0.865788	-1.47077	-2.13979	-1.54401	SETD5	+	protein_coding	chr3:9445231-9476544	-0.604977	-1.274	-0.678218	TRUE	FALSE	FALSE	TRUE	FALSE	FALSE	FALSE	TRUE	TRUE	TRUE
ENSG00000148516	ZEB1.10:31526995-31526996.-	ZEB1.10:31529153-31529198.-	chr10:31526946-31527045	chr10:31529126-31529225	652	727	556	816	7938	11290	11163	16021	-3.6038	-3.95509	-4.32503	-4.29357	ZEB1	+	protein_coding	chr10:31526946-31529225	-0.351289	-0.72123	-0.689772	TRUE	FALSE	FALSE	FALSE	FALSE	FALSE	TRUE	FALSE	FALSE	FALSE
ENSG00000091136	LAMB1.7:107942431-107942501.+	LAMB1.7:107923799-107923869.+	chr7:107942416-107942515	chr7:107923784-107923883	424	342	460	351	171	134	308	229	1.30505	1.34525	0.57716	0.613942	LAMB1	-	protein_coding	chr7:107923784-107942515	0.0401949	-0.727894	-0.691113	TRUE	FALSE	FALSE	TRUE	FALSE	FALSE	FALSE	FALSE	FALSE	FALSE
ENSG00000117682	DHDDS.1:26469200-26469269.-	DHDDS.1:26471260-26471306.-	chr1:26469184-26469283	chr1:26471233-26471332	1382	1345	1612	2083	351	645	790	857	1.97415	1.05907	1.028	1.28031	DHDDS	+	protein_coding	chr1:26469184-26471332	-0.915081	-0.946157	-0.693848	TRUE	FALSE	FALSE	TRUE	FALSE	FALSE	FALSE	FALSE	FALSE	FALSE
ENSG00000228794	LINC01128.1:854323-854385.-	LINC01128.1:857120-857190.-	chr1:854304-854403	chr1:857105-857204	703	835	1262	1122	363	619	677	940	0.951637	0.431235	0.897497	0.255091	LINC01128	+	processed_transcript	chr1:854304-857204	-0.520402	-0.0541395	-0.696546	TRUE	FALSE	FALSE	TRUE	FALSE	FALSE	FALSE	FALSE	FALSE	FALSE
ENSG00000066136	NFYC.1:40771042-40771104.-	NFYC.1:40771534-40771603.-	chr1:40771023-40771122	chr1:40771518-40771617	345	500	541	677	249	427	614	799	0.468844	0.2272	-0.182294	-0.238715	NFYC	+	protein_coding	chr1:40771023-40771617	-0.241644	-0.651138	-0.707559	TRUE	FALSE	FALSE	FALSE	TRUE	FALSE	FALSE	FALSE	FALSE	FALSE
ENSG00000148429	USP6NL.10:11564124-11564189.+	USP6NL.10:11456034-11456098.+	chr10:11564106-11564205	chr10:11456016-11456115	114	112	568	113	152	222	203	254	-0.411898	-0.980721	1.47986	-1.16146	USP6NL	-	protein_coding	chr10:11456016-11564205	-0.568823	1.89176	-0.749566	TRUE	FALSE	FALSE	TRUE	FALSE	FALSE	FALSE	TRUE	TRUE	TRUE
ENSG00000162542	TMCO4.1:19682600-19682663.+	TMCO4.1:19682236-19682301.+	chr1:19682582-19682681	chr1:19682218-19682317	79	122	93	189	157	303	389	637	-0.981853	-1.30541	-2.05274	-1.74756	TMCO4	-	protein_coding	chr1:19682218-19682681	-0.32356	-1.07089	-0.765704	TRUE	FALSE	FALSE	TRUE	FALSE	FALSE	FALSE	FALSE	FALSE	FALSE
ENSG00000137871	ZNF280D.15:56699819-56699884.+	ZNF280D.15:56630180-56630246.+	chr15:56699802-56699901	chr15:56630163-56630262	96	79	289	196	131	374	256	455	-0.444481	-2.22882	0.174285	-1.21084	ZNF280D	-	protein_coding	chr15:56630163-56699901	-1.78434	0.618766	-0.766357	TRUE	FALSE	FALSE	TRUE	FALSE	FALSE	FALSE	TRUE	TRUE	TRUE
ENSG00000156959	LHFPL4.3:9500000-9500119.+	LHFPL4.3:9498360-9498430.+	chr3:9500010-9500109	chr3:9498345-9498444	142	244	125	121	2900	4421	4125	4247	-4.34246	-4.17385	-5.03325	-5.12183	LHFPL4	-	protein_coding	chr3:9498345-9500109	0.168618	-0.690785	-0.779367	TRUE	FALSE	FALSE	TRUE	FALSE	FALSE	FALSE	FALSE	FALSE	FALSE
ENSG00000068305	MEF2A.15:99716329-99716401.-	MEF2A.15:99716424-99716486.-	chr15:99716315-99716414	chr15:99716405-99716504	322	692	1202	1140	84	352	518	516	1.926	0.973187	1.21283	1.14206	MEF2A	+	protein_coding	chr15:99716315-99716504	-0.952812	-0.713169	-0.783937	TRUE	FALSE	FALSE	FALSE	FALSE	FALSE	TRUE	FALSE	FALSE	FALSE
ENSG00000129636	ITFG1.16:47155562-47155608.+	ITFG1.16:47154387-47154455.+	chr16:47155535-47155634	chr16:47154371-47154470	132	55	221	83	170	151	286	185	-0.36257	-1.44057	-0.370491	-1.14684	ITFG1	-	protein_coding	chr16:47154371-47155634	-1.078	-0.00792098	-0.784271	TRUE	FALSE	FALSE	TRUE	FALSE	FALSE	FALSE	FALSE	FALSE	FALSE
ENSG00000107679	PLEKHA1.10:122432280-122432349.-	PLEKHA1.10:122442545-122442606.-	chr10:122432264-122432363	chr10:122442526-122442625	69	122	148	157	53	203	83	210	0.374396	-0.729911	0.826851	-0.417318	PLEKHA1	+	protein_coding	chr10:122432264-122442625	-1.10431	0.452456	-0.791714	TRUE	FALSE	FALSE	FALSE	FALSE	FALSE	TRUE	FALSE	FALSE	FALSE
ENSG00000152147	GEMIN6.2:38781909-38781971.-	GEMIN6.2:38782392-38782453.-	chr2:38781890-38781989	chr2:38782372-38782471	86	125	198	192	89	237	296	346	-0.0489096	-0.917538	-0.577695	-0.846335	GEMIN6	+	protein_coding	chr2:38781890-38782471	-0.868628	-0.528785	-0.797425	TRUE	FALSE	TRUE	FALSE	FALSE	FALSE	FALSE	TRUE	TRUE	TRUE
ENSG00000261824	LINC00662.19:27790496-27790533.+	LINC00662.19:27777170-27777180.+	chr19:27790464-27790563	chr19:27777125-27777224	73	156	204	300	120	525	354	855	-0.70941	-1.7443	-0.792195	-1.50785	LINC00662	-	lincRNA	chr19:27777125-27790563	-1.03489	-0.0827852	-0.798437	TRUE	FALSE	FALSE	TRUE	FALSE	FALSE	FALSE	FALSE	FALSE	FALSE
ENSG00000060138	YBX3.12:10713210-10713304.+	YBX3.12:10699077-10699207.+	chr12:10713207-10713306	chr12:10699092-10699191	299	706	712	328	2785	3829	5346	5440	-3.21516	-2.43756	-2.90676	-4.04771	YBX3	-	protein_coding	chr12:10699092-10713306	0.777599	0.308405	-0.832551	TRUE	FALSE	FALSE	TRUE	FALSE	FALSE	FALSE	FALSE	FALSE	FALSE
ENSG00000163412	EIF4E3.3:71682722-71682793.+	EIF4E3.3:71681851-71681915.+	chr3:71682708-71682807	chr3:71681833-71681932	161	169	249	227	62	58	159	157	1.36257	1.52675	0.643856	0.529109	EIF4E3	-	protein_coding	chr3:71681833-71682807	0.164178	-0.718714	-0.833461	TRUE	FALSE	FALSE	TRUE	FALSE	FALSE	FALSE	FALSE	FALSE	FALSE
ENSG00000100461	RBM23.14:22901473-22901553.+	RBM23.14:22900648-22900750.+	chr14:22901463-22901562	chr14:22900649-22900748	217	159	212	165	764	1031	1250	1047	-1.81113	-2.6893	-2.55416	-2.65838	RBM23	-	protein_coding	chr14:22900649-22901562	-0.878168	-0.743025	-0.847252	TRUE	FALSE	FALSE	TRUE	FALSE	FALSE	TRUE	FALSE	FALSE	FALSE
ENSG00000175662	TOM1L2.17:17846825-17846925.+	TOM1L2.17:17843508-17843599.+	chr17:17846825-17846924	chr17:17843504-17843603	1073	1422	1237	1217	1512	2828	2859	3114	-0.494418	-0.991357	-1.208	-1.35472	TOM1L2	-	protein_coding	chr17:17843504-17846924	-0.496939	-0.713586	-0.8603	TRUE	FALSE	FALSE	TRUE	FALSE	FALSE	FALSE	FALSE	FALSE	FALSE
ENSG00000007372	PAX6.11:31789021-31789089.+	PAX6.11:31788912-31788977.+	chr11:31789005-31789104	chr11:31788894-31788993	160	238	302	214	1834	2118	3836	4448	-3.51065	-3.1483	-3.66259	-4.37107	PAX6	-	protein_coding	chr11:31788894-31789104	0.362346	-0.151942	-0.860425	TRUE	FALSE	FALSE	FALSE	FALSE	FALSE	TRUE	FALSE	FALSE	FALSE
ENSG00000139174	PRICKLE1.12:42458801-42458855.+	PRICKLE1.12:42456757-42456823.+	chr12:42458778-42458877	chr12:42456740-42456839	47	69	93	106	125	228	297	510	-1.39232	-1.70992	-1.66458	-2.25571	PRICKLE1	-	protein_coding	chr12:42456740-42458877	-0.317603	-0.272262	-0.863395	TRUE	FALSE	FALSE	TRUE	FALSE	FALSE	FALSE	TRUE	TRUE	TRUE
ENSG00000138640	FAM13A.4:88726476-88726543.+	FAM13A.4:88726345-88726442.+	chr4:88726460-88726559	chr4:88726344-88726443	330	520	412	766	42	96	104	182	2.94442	2.42523	1.97575	2.06738	FAM13A	-	protein_coding	chr4:88726344-88726559	-0.519196	-0.96867	-0.87704	TRUE	FALSE	FALSE	TRUE	FALSE	FALSE	TRUE	TRUE	TRUE	TRUE
ENSG00000005175	RPAP3.12:47663288-47663358.+	RPAP3.12:47661932-47662039.+	chr12:47663273-47663372	chr12:47661936-47662035	209	179	365	315	311	367	534	872	-0.571157	-1.03171	-0.547695	-1.46606	RPAP3	-	protein_coding	chr12:47661936-47663372	-0.460552	0.0234615	-0.8949	TRUE	FALSE	FALSE	TRUE	FALSE	FALSE	FALSE	TRUE	TRUE	TRUE
ENSG00000114098	ARMC8.3:138245634-138245680.-	ARMC8.3:138297567-138297638.-	chr3:138245607-138245706	chr3:138297552-138297651	511	225	879	808	88	232	195	264	2.52427	-0.0440072	2.16665	1.61015	ARMC8	+	protein_coding	chr3:138245607-138297651	-2.56827	-0.357617	-0.914119	TRUE	FALSE	FALSE	TRUE	FALSE	FALSE	FALSE	TRUE	TRUE	TRUE
ENSG00000132182	NUP210.3:13317625-13317692.+	NUP210.3:13316213-13316301.+	chr3:13317608-13317707	chr3:13316207-13316306	340	336	222	138	659	336	536	507	-0.952694	0	-1.26788	-1.86974	NUP210	-	protein_coding	chr3:13316207-13317707	0.952694	-0.315184	-0.917049	TRUE	FALSE	FALSE	TRUE	FALSE	FALSE	FALSE	TRUE	TRUE	TRUE
ENSG00000112339	HBS1L.6:134965019-134965087.+	HBS1L.6:134964629-134964749.+	chr6:134965003-134965102	chr6:134964639-134964738	844	606	1414	1122	145	202	334	366	2.53298	1.58022	2.07857	1.61351	HBS1L	-	protein_coding	chr6:134964639-134965102	-0.952766	-0.454414	-0.919477	TRUE	FALSE	FALSE	TRUE	FALSE	FALSE	FALSE	FALSE	FALSE	FALSE
ENSG00000182093	WRB.21:39397668-39397690.-	WRB.21:39397821-39397892.-	chr21:39397629-39397728	chr21:39397806-39397905	898	889	1349	1066	3721	5263	8000	8421	-2.04969	-2.56428	-2.56722	-2.9806	WRB	+	protein_coding	chr21:39397629-39397905	-0.514597	-0.517536	-0.930918	TRUE	FALSE	FALSE	TRUE	FALSE	FALSE	FALSE	FALSE	FALSE	FALSE
ENSG00000071189	SNX13.7:17793424-17793498.+	SNX13.7:17792841-17792906.+	chr7:17793411-17793510	chr7:17792824-17792923	169	193	327	295	77	163	198	258	1.12399	0.242361	0.720927	0.192645	SNX13	-	protein_coding	chr7:17792824-17793510	-0.881628	-0.403061	-0.931344	TRUE	FALSE	FALSE	TRUE	FALSE	FALSE	FALSE	FALSE	FALSE	FALSE
ENSG00000100505	TRIM9.14:50996067-50996131.+	TRIM9.14:50975266-50975336.+	chr14:50996049-50996148	chr14:50975251-50975350	185	211	499	244	123	268	201	311	0.584963	-0.343542	1.30757	-0.348764	TRIM9	-	protein_coding	chr14:50975251-50996148	-0.928504	0.72261	-0.933727	TRUE	FALSE	FALSE	TRUE	FALSE	FALSE	FALSE	TRUE	TRUE	TRUE
ENSG00000165752	STK32C.10:132324201-132324277.+	STK32C.10:132207489-132207556.+	chr10:132324189-132324288	chr10:132207472-132207571	1410	1581	1905	2240	1474	3037	2997	4660	-0.063997	-0.941372	-0.653452	-1.0565	STK32C	-	protein_coding	chr10:132207472-132324288	-0.877375	-0.589455	-0.9925	TRUE	FALSE	FALSE	TRUE	FALSE	FALSE	FALSE	FALSE	FALSE	FALSE
ENSG00000182093	WRB.21:39397699-39397788.-	WRB.21:39397821-39397892.-	chr21:39397694-39397793	chr21:39397806-39397905	809	726	1176	882	3721	5263	8000	8421	-2.20008	-2.85613	-2.76507	-3.25368	WRB	+	protein_coding	chr21:39397694-39397905	-0.656048	-0.564982	-1.05359	TRUE	FALSE	FALSE	TRUE	FALSE	FALSE	FALSE	FALSE	FALSE	FALSE
ENSG00000079150	FKBP7.2:178465603-178465665.+	FKBP7.2:178465005-178465071.+	chr2:178465584-178465683	chr2:178464988-178465087	164	108	275	120	90	47	110	139	0.858528	1.18322	1.31411	-0.21042	FKBP7	-	protein_coding	chr2:178464988-178465683	0.324694	0.455581	-1.06895	TRUE	FALSE	FALSE	FALSE	FALSE	FALSE	TRUE	TRUE	TRUE	TRUE
ENSG00000119866	BCL11A.2:60461436-60461560.+	BCL11A.2:60452158-60452224.+	chr2:60461448-60461547	chr2:60452141-60452240	120	93	47	78	198	168	92	272	-0.717761	-0.846291	-0.954196	-1.78898	BCL11A	-	protein_coding	chr2:60452141-60461547	-0.128529	-0.236435	-1.07122	TRUE	FALSE	FALSE	FALSE	FALSE	FALSE	TRUE	FALSE	FALSE	FALSE
ENSG00000108946	PRKAR1A.17:68532708-68532762.-	PRKAR1A.17:68551253-68551320.-	chr17:68532685-68532784	chr17:68551236-68551335	1766	2145	3479	2887	149	284	411	524	3.55827	2.91262	3.07837	2.45968	PRKAR1A	+	protein_coding	chr17:68532685-68551335	-0.645651	-0.479897	-1.09859	TRUE	FALSE	FALSE	TRUE	FALSE	FALSE	FALSE	FALSE	FALSE	FALSE
ENSG00000106012	IQCE.7:2610864-2610930.-	IQCE.7:2614685-2614719.-	chr7:2610847-2610946	chr7:2614652-2614751	473	606	458	606	1522	1616	2990	4313	-1.68396	-1.41355	-2.70406	-2.82926	IQCE	+	protein_coding	chr7:2610847-2614751	0.270406	-1.0201	-1.1453	TRUE	FALSE	FALSE	FALSE	FALSE	FALSE	TRUE	FALSE	FALSE	FALSE
ENSG00000112339	HBS1L.6:134964948-134964988.+	HBS1L.6:134964629-134964749.+	chr6:134964918-134965017	chr6:134964639-134964738	242	118	286	270	145	202	334	366	0.734988	-0.770518	-0.22311	-0.437487	HBS1L	-	protein_coding	chr6:134964639-134965017	-1.50551	-0.958098	-1.17248	TRUE	FALSE	FALSE	TRUE	FALSE	FALSE	FALSE	FALSE	FALSE	FALSE
ENSG00000088448	ANKRD10.13:110892692-110892772.+	ANKRD10.13:110878540-110878606.+	chr13:110892682-110892781	chr13:110878523-110878622	2598	1161	6132	5062	629	3336	1428	2864	2.04453	-1.52194	2.10159	0.821457	ANKRD10	-	protein_coding	chr13:110878523-110892781	-3.56647	0.0570541	-1.22308	TRUE	FALSE	FALSE	TRUE	FALSE	FALSE	FALSE	TRUE	TRUE	TRUE
ENSG00000146872	TLK2.17:62613614-62613663.-	TLK2.17:62615430-62615457.-	chr17:62613588-62613687	chr17:62615394-62615493	809	1046	1080	677	778	761	1382	1550	0.0562986	0.458399	-0.355435	-1.19384	TLK2	+	protein_coding	chr17:62613588-62615493	0.4021	-0.411733	-1.25014	TRUE	FALSE	FALSE	FALSE	FALSE	FALSE	TRUE	FALSE	FALSE	FALSE
ENSG00000101191	DIDO1.20:62905606-62905706.+	DIDO1.20:62887213-62887282.+	chr20:62905606-62905705	chr20:62887198-62887297	425	85	1040	201	293	93	516	332	0.535037	-0.128324	1.00973	-0.721167	DIDO1	-	protein_coding	chr20:62887198-62905705	-0.663361	0.474697	-1.2562	TRUE	FALSE	FALSE	TRUE	FALSE	FALSE	FALSE	TRUE	TRUE	TRUE
ENSG00000158711	ELK4.1:205620210-205620315.+	ELK4.1:205619300-205619353.+	chr1:205620212-205620311	chr1:205619276-205619375	137	269	238	289	295	1036	835	1511	-1.10093	-1.94138	-1.80649	-2.38233	ELK4	-	protein_coding	chr1:205619276-205620311	-0.840456	-0.705563	-1.2814	TRUE	FALSE	FALSE	TRUE	FALSE	FALSE	FALSE	FALSE	FALSE	FALSE
ENSG00000095794	CREM.10:35212364-35212426.-	CREM.10:35212888-35212950.-	chr10:35212345-35212444	chr10:35212869-35212968	196	270	174	186	209	518	366	485	-0.0921937	-0.937442	-1.06843	-1.37792	CREM	+	protein_coding	chr10:35212345-35212968	-0.845248	-0.976231	-1.28572	TRUE	FALSE	FALSE	TRUE	FALSE	FALSE	FALSE	TRUE	TRUE	TRUE
ENSG00000143164	DCAF6.1:168075394-168075455.-	DCAF6.1:168075766-168075832.-	chr1:168075374-168075473	chr1:168075749-168075848	897	1491	1085	1172	449	975	939	1446	0.99679	0.612294	0.208291	-0.302862	DCAF6	+	protein_coding	chr1:168075374-168075848	-0.384496	-0.788499	-1.29965	TRUE	FALSE	FALSE	TRUE	FALSE	FALSE	FALSE	TRUE	TRUE	TRUE
ENSG00000117697	NSL1.1:212737619-212737685.+	NSL1.1:212736971-212737037.+	chr1:212737602-212737701	chr1:212736954-212737053	692	716	1356	1000	118	139	574	423	2.54189	2.35655	1.23879	1.23931	NSL1	-	protein_coding	chr1:212736954-212737701	-0.185347	-1.30311	-1.30259	TRUE	FALSE	FALSE	TRUE	FALSE	FALSE	FALSE	FALSE	FALSE	FALSE
ENSG00000159445	THEM4.1:151874055-151874127.+	THEM4.1:151873584-151873647.+	chr1:151874041-151874140	chr1:151873566-151873665	213	106	312	147	333	231	742	571	-0.642237	-1.11651	-1.2472	-1.95042	THEM4	-	protein_coding	chr1:151873566-151874140	-0.474277	-0.604962	-1.30818	TRUE	FALSE	FALSE	TRUE	FALSE	FALSE	FALSE	TRUE	TRUE	TRUE
ENSG00000157890	MEGF11.15:65921690-65921755.+	MEGF11.15:65898727-65898797.+	chr15:65921672-65921771	chr15:65898712-65898811	102	141	138	87	194	274	194	415	-0.92083	-0.953541	-0.488389	-2.24101	MEGF11	-	protein_coding	chr15:65898712-65921771	-0.0327109	0.432441	-1.32018	TRUE	FALSE	FALSE	TRUE	FALSE	FALSE	FALSE	FALSE	FALSE	FALSE
ENSG00000159445	THEM4.1:151874234-151874386.+	THEM4.1:151873584-151873647.+	chr1:151874260-151874359	chr1:151873566-151873665	432	180	669	294	333	231	742	571	0.374519	-0.358135	-0.149201	-0.9553	THEM4	-	protein_coding	chr1:151873566-151874359	-0.732654	-0.52372	-1.32982	TRUE	FALSE	FALSE	TRUE	FALSE	FALSE	FALSE	TRUE	TRUE	TRUE
ENSG00000233593	RP4-665J23.1.1:90831871-90831938.+	RP4-665J23.1.1:90782984-90783048.+	chr1:90831854-90831953	chr1:90782966-90783065	2053	3217	3057	1887	271	1343	178	654	2.91676	1.25963	4.09456	1.52729	RP4-665J23.1	-	processed_transcript	chr1:90782966-90831953	-1.65713	1.1778	-1.38947	TRUE	FALSE	FALSE	FALSE	FALSE	FALSE	TRUE	FALSE	FALSE	FALSE
ENSG00000144504	ANKMY1.2:240521938-240522003.+	ANKMY1.2:240479422-240479490.+	chr2:240521920-240522019	chr2:240479406-240479505	1833	1196	3356	1733	721	1230	1325	1807	1.34492	-0.0404076	1.34009	-0.0602908	ANKMY1	-	protein_coding	chr2:240479406-240522019	-1.38533	-0.00483114	-1.40521	TRUE	FALSE	FALSE	TRUE	FALSE	FALSE	FALSE	TRUE	TRUE	TRUE
ENSG00000006607	FARP2.2:241445173-241445320.-	FARP2.2:241494775-241494841.-	chr2:241445196-241445295	chr2:241494758-241494857	2123	2985	3818	3558	942	4364	1164	4276	1.17145	-0.547767	1.71286	-0.265127	FARP2	+	protein_coding	chr2:241445196-241494857	-1.71922	0.541411	-1.43658	TRUE	FALSE	FALSE	TRUE	FALSE	FALSE	FALSE	TRUE	TRUE	TRUE
ENSG00000233593	RP4-665J23.1.1:90831954-90832022.+	RP4-665J23.1.1:90782984-90783048.+	chr1:90831938-90832037	chr1:90782966-90783065	990	1139	1363	878	271	1343	178	654	1.86528	-0.237499	2.92981	0.424368	RP4-665J23.1	-	processed_transcript	chr1:90782966-90832037	-2.10278	1.06453	-1.44091	TRUE	FALSE	FALSE	FALSE	FALSE	FALSE	TRUE	FALSE	FALSE	FALSE
ENSG00000101191	DIDO1.20:62905075-62905190.+	DIDO1.20:62887213-62887282.+	chr20:62905082-62905181	chr20:62887198-62887297	1324	246	2020	522	293	93	516	332	2.1721	1.39378	1.96683	0.651289	DIDO1	-	protein_coding	chr20:62887198-62905181	-0.778326	-0.205271	-1.52082	TRUE	FALSE	FALSE	TRUE	FALSE	FALSE	FALSE	TRUE	TRUE	TRUE
ENSG00000178401	DNAJC22.12:49351879-49351985.-	DNAJC22.12:49352067-49352099.-	chr12:49351882-49351981	chr12:49352033-49352132	524	1871	1005	997	34	114	287	199	3.90689	4.02487	1.80449	2.31904	DNAJC22	+	protein_coding	chr12:49351882-49352132	0.117984	-2.1024	-1.58785	TRUE	FALSE	FALSE	TRUE	FALSE	FALSE	FALSE	TRUE	TRUE	TRUE
ENSG00000085224	ATRX.X:77599732-77599788.+	ATRX.X:77505703-77505767.+	chrX:77599710-77599809	chrX:77505685-77505784	396	817	224	222	765	1351	779	1324	-0.948205	-0.724922	-1.79355	-2.57088	ATRX	-	protein_coding	chrX:77505685-77599809	0.223283	-0.845344	-1.62267	TRUE	FALSE	FALSE	TRUE	FALSE	FALSE	FALSE	FALSE	FALSE	FALSE
ENSG00000101191	DIDO1.20:62905003-62905072.+	DIDO1.20:62887213-62887282.+	chr20:62904988-62905087	chr20:62887198-62887297	2044	360	4322	744	293	93	516	332	2.79821	1.94127	3.0638	1.16172	DIDO1	-	protein_coding	chr20:62887198-62905087	-0.856947	0.265584	-1.63649	TRUE	FALSE	FALSE	TRUE	FALSE	FALSE	FALSE	TRUE	TRUE	TRUE
ENSG00000139174	PRICKLE1.12:42458345-42458422.+	PRICKLE1.12:42456757-42456823.+	chr12:42458334-42458433	chr12:42456740-42456839	297	365	456	386	125	228	297	510	1.24189	0.676496	0.616882	-0.40099	PRICKLE1	-	protein_coding	chr12:42456740-42458433	-0.565393	-0.625007	-1.64288	TRUE	FALSE	FALSE	TRUE	FALSE	FALSE	FALSE	TRUE	TRUE	TRUE
ENSG00000152061	RABGAP1L.1:174958123-174958186.-	RABGAP1L.1:174995259-174995299.-	chr1:174958104-174958203	chr1:174995229-174995328	93	124	114	29	698	729	837	697	-2.89456	-2.54597	-2.86532	-4.54019	RABGAP1L	+	protein_coding	chr1:174958104-174995328	0.348591	0.0292434	-1.64563	TRUE	FALSE	TRUE	TRUE	FALSE	FALSE	FALSE	TRUE	TRUE	TRUE
ENSG00000196693	ZNF33B.10:42589105-42589178.+	ZNF33B.10:42581592-42581668.+	chr10:42589092-42589191	chr10:42581580-42581679	949	785	1508	1496	160	525	343	1021	2.56087	0.579467	2.13311	0.550679	ZNF33B	-	protein_coding	chr10:42581580-42589191	-1.9814	-0.427754	-2.01019	TRUE	FALSE	FALSE	TRUE	FALSE	FALSE	FALSE	TRUE	TRUE	TRUE
ENSG00000185658	BRWD1.21:39298077-39298141.+	BRWD1.21:39184176-39184242.+	chr21:39298059-39298158	chr21:39184159-39184258	190	312	298	295	254	1144	544	1688	-0.416925	-1.87111	-0.866111	-2.5125	BRWD1	-	protein_coding	chr21:39184159-39298158	-1.45419	-0.449186	-2.09558	TRUE	FALSE	FALSE	TRUE	FALSE	FALSE	FALSE	TRUE	TRUE	TRUE
ENSG00000196295	AC005154.6.7:30561428-30561490.+	AC005154.6.7:30558277-30558343.+	chr7:30561409-30561508	chr7:30558260-30558359	76	81	93	129	57	183	236	450	0.408806	-1.16601	-1.33415	-1.79462	AC005154.6	-	processed_transcript	chr7:30558260-30561508	-1.57482	-1.74296	-2.20342	TRUE	FALSE	FALSE	TRUE	FALSE	FALSE	FALSE	TRUE	TRUE	TRUE
ENSG00000231607	DLEU2.13:50043908-50043968.+	DLEU2.13:50027084-50027155.+	chr13:50043888-50043987	chr13:50027070-50027169	122	49	273	218	92	298	209	867	0.403356	-2.58015	0.383787	-1.98676	DLEU2	-	antisense	chr13:50027070-50043987	-2.9835	-0.0195691	-2.39012	TRUE	FALSE	FALSE	TRUE	FALSE	FALSE	FALSE	TRUE	TRUE	TRUE
ENSG00000185658	BRWD1.21:39192435-39192501.+	BRWD1.21:39184176-39184242.+	chr21:39192418-39192517	chr21:39184159-39184258	310	187	434	215	254	1144	544	1688	0.286417	-2.60654	-0.325241	-2.96707	BRWD1	-	protein_coding	chr21:39184159-39192517	-2.89296	-0.611658	-3.25348	TRUE	FALSE	FALSE	TRUE	FALSE	FALSE	FALSE	TRUE	TRUE	TRUE

## Sheet: IpA 3Seq
4KO.log2RPKM	8KO.log2RPKM	dKO.log2RPKM	Strand	hg38	hg38.symbol	expressed
6.89251	8.35547	8.32894	+	chr2:161204739-161204977	TANK	TRUE
4.52916	6.31862	8.19332	-	chr5:143399247-143399291	NR3C1	TRUE
5.49757	6.62326	8.14513	-	chr3:197287704-197287744	DLG1	TRUE
5.7154	7.69645	7.49596	+	chr10:11210909-11210961	CELF2	FALSE
5.9046	6.50901	7.41698	+	chr5:177153534-177153577	NSD1	TRUE
4.27857	4.55576	7.24473	-	chr11:3777033-3777083	NUP98	TRUE
5.8131	7.47086	7.24473	-	chr5:55282492-55282536	DHX29;RP11-506H20.1	TRUE
4.27857	5.63782	7.24473	+	chr7:39632338-39632383	RALA	TRUE
5.24091	7.12792	7.18241	+	chr12:65171562-65171605	LEMD3;RP11-305O6.4	FALSE
6.7016	4.76936	7.01373	-	chr1:213006855-213006902	ANGEL2	TRUE
0	3.61583	7.01373	+	chr8:26326377-26326411	PPP2R2A	TRUE
3.59032	5.26798	6.97749	+	chrX:15763292-15763327	CA5B	TRUE
0	5.32907e-15	6.64923	+	chr1:193230034-193230077	CDC73	FALSE
4.27857	6.56727	6.64923	-	chr12:122367531-122367582	CLIP1	TRUE
4.52916	5.32907e-15	6.64923	-	chr19:18070567-18070618	IL12RB1	FALSE
4.92849	4.55576	6.60241	+	chr11:108074028-108074062	CUL5	TRUE
2.22699	6.44829	6.55401	-	chr1:226715666-226715740	ITPKB	FALSE
4.52916	7.34329	6.45205	-	chr14:74673581-74673628	AREL1	TRUE
6.14872	6.56727	6.45205	+	chr5:126429508-126429571	GRAMD3	TRUE
3.9751	4.95538	6.45205	+	chr21:42234032-42234073	ABCG1	TRUE
0	6.17613	6.39824	-	chr7:37428700-37428755	ELMO1	FALSE
5.09314	3.08854	6.34234	-	chr18:12358046-12358084	AFG3L2	FALSE
6.14872	5.12013	6.22359	-	chr20:57698844-57698881	PMEPA1	TRUE
3.06404	4.30494	6.16034	+	chr11:118482222-118482262	KMT2A	TRUE
4.7426	6.09924	6.09418	+	chr3:23971785-23971834	NR1D2	TRUE
3.06404	6.62326	6.02485	+	chr3:111579416-111579456	CD96	TRUE
3.06404	5.32907e-15	6.02485	-	chr3:177195574-177195635	TBL1XR1	TRUE
5.49757	6.09924	5.95202	-	chr20:50088347-50088385	TMEM189-UBE2V1;UBE2V1	FALSE
0	4.00115	5.87531	+	chr12:112988769-112988803	OAS2;RP1-71H24.1	TRUE
4.27857	5.12013	5.87531	-	chr3:154313738-154313775	DHX36	TRUE
5.9046	6.01801	5.87531	+	chr7:107200293-107200329	HBP1	TRUE
3.59032	4.95538	5.79429	+	chr10:98224323-98224369	R3HCC1L	FALSE
5.61059	6.77929	5.79429	+	chr9:99223260-99223329	SEC61B	TRUE
4.52916	4.95538	5.70845	-	chr20:46079598-46079650	NCOA5	FALSE
0	3.61583	5.70845	-	chr3:119991742-119991791	GSK3B	TRUE
4.52916	5.32907e-15	5.61718	-	chr18:70098083-70098122	RTTN	TRUE
0	4.55576	5.61718	+	chr3:99906514-99906553	FILIP1L;CMSS1	TRUE
0	4.30494	5.61718	-	chr11:83060407-83060454	RAB30	FALSE
3.35242	4.46973	5.61604	-	chr3:197282417-197282629	DLG1	TRUE
0	2.24889	5.51974	-	chr1:184963029-184963072	FAM129A	TRUE
3.06404	4.00115	5.51974	-	chr15:34928207-34928250	AQR	FALSE
0	3.08854	5.51974	+	chr3:180973954-180973990	FXR1	TRUE
3.59032	4.76936	5.51974	-	chrX:19746106-19746165	SH3KBP1	TRUE
7.56041	2.24889	5.41524	+	chr13:113219116-113219161	CUL4A	TRUE
2.22699	4.55576	5.41524	+	chr3:150423414-150423454	TSC22D2	TRUE
7.13852	3.61583	5.41524	-	chr9:132939077-132939124	TSC1	TRUE
0	5.32907e-15	5.30258	+	chr1:167260410-167260451	POU2F1	TRUE
0	3.08854	5.30258	-	chr14:54856441-54856489	GCH1	TRUE
0	3.08854	5.30258	+	chr15:44545496-44545540	EIF3J	TRUE
0	2.24889	5.30258	+	chr16:50787690-50787747	CYLD;RP11-327F22.4	TRUE
0	4.30494	5.18037	-	chr4:15623545-15623582	FBXL5	TRUE
0	5.32907e-15	5.18037	+	chr8:11315145-11315185	MTMR9	FALSE
3.06404	3.08854	5.18037	+	chr8:60761482-60761520	CHD7	FALSE
3.54276	4.40454	5.06938	+	chr4:39702093-39702133	UBE2K	TRUE
2.22699	4.55576	5.04684	-	chr10:68018923-68018962	HERC4	TRUE
3.59032	5.26798	5.04684	+	chr13:19650370-19650410	MPHOSPH8	TRUE
3.06404	5.32907e-15	5.04684	-	chr2:86158226-86158270	IMMT	TRUE
3.06404	5.32907e-15	5.04684	+	chr3:183673181-183673230	KLHL24	TRUE
3.59032	4.55576	5.04684	-	chr6:149700653-149700696	LATS1	FALSE
3.59032	5.52476	5.04684	-	chr8:79978747-79978783	MRPS28;RP11-26J3.4	TRUE
0	5.32907e-15	4.89968	-	chr1:3846539-3846575	CEP104	TRUE
4.52916	3.61583	4.89968	+	chr11:16743996-16744048	C11orf58	TRUE
0	5.32907e-15	4.89968	+	chr3:100307889-100307927	TBC1D23	FALSE
3.9751	5.32907e-15	4.89968	-	chr3:119996633-119996673	GSK3B	TRUE
3.59032	2.24889	4.89968	-	chr3:52609254-52609293	PBRM1	TRUE
0	2.24889	4.89968	+	chr6:70778438-70778485	SMAP1	TRUE
0	3.61583	4.89968	-	chr8:30606183-30606238	GTF2E2	TRUE
1.6561	4.20141	4.89779	-	chr14:96353759-96353803	ATG2B	TRUE
3.59032	4.30494	4.73578	+	chr2:105763774-105763824	NCK2	FALSE
0	5.32907e-15	4.73578	+	chr3:141497282-141497337	RASA2	FALSE
2.43619	4.26459	4.55721	-	chr11:77977292-77977369	INTS4	FALSE
2.22699	4.00115	4.55085	-	chr12:45971090-45971132	SCAF11	TRUE
0	5.32907e-15	4.55085	-	chr2:197249517-197249559	ANKRD44;AC013264.1	TRUE
3.06404	5.32907e-15	4.55085	+	chr2:37238870-37238906	NDUFAF7	TRUE
0	5.12013	4.55085	-	chr22:40549351-40549405	MKL1	TRUE
0	5.32907e-15	4.55085	+	chr4:2865570-2865613	ADD1	TRUE
0	5.32907e-15	4.55085	-	chr8:102343965-102343999	UBR5	TRUE
1.03635	3.23738	4.50504	-	chr8:130333765-130333804	ASAP1	FALSE
0	2.24889	4.33868	-	chr1:155505593-155505634	ASH1L	FALSE
0	5.32907e-15	4.33868	-	chr1:169703115-169703159	C1orf112;SELL	TRUE
0	2.24889	4.33868	-	chr1:24926485-24926527	RUNX3	TRUE
5.99065	4.30494	4.33868	-	chr13:27074866-27074918	USP12	FALSE
0	5.32907e-15	4.33868	+	chr18:9235808-9235849	ANKRD12;RP11-21J18.1	TRUE
3.59032	5.52476	4.33868	+	chr2:11807553-11807599	LPIN1	TRUE
0	3.08854	4.33868	+	chr2:190905629-190905668	GLS	TRUE
0	5.32907e-15	4.33868	-	chr7:35004559-35004720	DPY19L1	FALSE
0.350107	3.65039	4.32496	-	chr2:173928985-173929024	SP3	FALSE
2.43619	2.32922	4.30597	-	chr9:86295861-86295898	ZCCHC6	TRUE
1.08702	3.32465	4.28723	-	chr2:61389322-61389452	USP34	FALSE
3.25885	3.39815	4.23679	+	chr11:128725562-128725610	FLI1	TRUE
0	5.32907e-15	4.08984	-	chr1:70282484-70282526	ANKRD13C	FALSE
0	5.32907e-15	4.08984	+	chr1:88743174-88743216	PKN2	TRUE
0	5.40208	4.08984	-	chr11:116918042-116918095	SIK3	TRUE
0	5.32907e-15	4.08984	+	chr15:41715639-41715680	MGA	TRUE
5.9046	5.40208	4.08984	-	chr15:78021104-78021157	TBC1D2B	TRUE
0	3.61583	4.08984	+	chr15:84791507-84791565	ZNF592	TRUE
0	4.30494	4.08984	+	chr19:21038879-21038931	ZNF430	TRUE
3.9751	5.32907e-15	4.08984	+	chr3:123225697-123225748	SEC22A	TRUE
0	5.32907e-15	4.08984	+	chr4:94268205-94268240	SMARCAD1	TRUE
5.09314	3.08854	4.08984	-	chr5:131488961-131489003	RAPGEF6;CTC-432M15.3	FALSE
4.27857	3.08854	4.08984	+	chr5:36996967-36997079	NIPBL	TRUE
0	4.30494	4.08984	-	chr6:90246677-90246716	BACH2	TRUE
3.06404	3.61583	4.08984	-	chr8:38328609-38328650	WHSC1L1	FALSE
0	2.24889	4.08984	-	chr9:120704505-120704556	MEGF9	TRUE
2.43619	3.37987	4.07497	+	chr2:222917582-222917621	ACSL3;AC097461.4	FALSE
1.80384	0.149789	4.07497	-	chr4:1695815-1695860	SLBP	TRUE
1.98532	3.87426	4.04398	+	chr20:2893011-2893053	PTPRA	TRUE
2.42176	3.3325	3.95979	-	chr8:140572150-140572187	AGO2;RP11-642A1.2	TRUE
2.40772	1.70675	3.922	-	chr9:75087575-75087620	NMRK1	FALSE
5.24091	7.30956	3.78894	+	chr1:179050608-179050653	FAM20B	TRUE
3.9751	5.32907e-15	3.78894	+	chr1:40390599-40390652	SMAP2	FALSE
5.99065	6.01801	3.78894	+	chr11:66190201-66190236	PACS1	FALSE
3.06404	5.52476	3.78894	+	chr13:41335938-41335979	NAA16	TRUE
0	3.08854	3.78894	-	chr2:8792986-8793039	KIDINS220	TRUE
3.06404	4.30494	3.78894	+	chr20:58334870-58334919	RAB22A	TRUE
0	5.32907e-15	3.78894	-	chr3:115143688-115143729	ZBTB20	TRUE
2.22699	5.32907e-15	3.78894	+	chr3:129266583-129266631	COPG1	FALSE
0	5.32907e-15	3.78894	+	chr9:101548591-101548633	RNF20	TRUE
3.06404	5.32907e-15	3.78894	+	chrX:15801909-15801951	ZRSR2	TRUE
2.14918	-1.59257	3.77722	-	chr14:75103435-75103479	NEK9	TRUE
2.87434	3.68451	3.75583	-	chr3:133634588-133634632	TOPBP1	TRUE
4.03577	2.68061	3.72718	-	chr11:47739582-47739625	FNBP4	TRUE
1.76912	3.62939	3.70484	+	chr2:60901619-60901658	REL	FALSE
4.04051	1.61701	3.61526	-	chr14:21404822-21404862	CHD8	FALSE
3.33426	2.60683	3.60232	+	chr2:58060618-58060663	VRK2	TRUE
1.33981	3.62851	3.5133	+	chr4:48848467-48848510	OCIAD1	TRUE
0.901126	3.68918	3.46299	+	chr17:2643027-2643073	PAFAH1B1	TRUE
1.95269	1.47252	3.42751	+	chr2:169633517-169633557	PPIG	FALSE
2.22699	5.32907e-15	3.40828	-	chr14:21262809-21262855	HNRNPC	FALSE
0	5.12013	3.40828	-	chr3:105762126-105762168	CBLB	FALSE
2.22699	2.24889	3.40828	-	chr6:145918667-145918710	SHPRH	TRUE
0	4.00115	3.40828	-	chr8:23023681-23023721	TNFRSF10B	TRUE
0	5.52476	3.40828	+	chrX:15751227-15751414	CA5B	TRUE
0.707322	3.3325	3.35488	-	chr1:235212620-235212664	ARID4B	TRUE
1.76805	2.25826	3.33713	-	chr1:55071283-55071341	USP24	TRUE
1.8055	3.69176	3.32183	-	chr12:365715-365752	KDM5A	TRUE
2.62827	0.875492	3.29512	-	chr2:121376050-121376095	CLASP1	TRUE
3.09657	2.11313	3.25729	+	chr1:168179635-168179674	TIPRL	TRUE
1.32291	-0.391339	3.20248	-	chr15:84681089-84681126	SEC11A	FALSE
1.2181	1.99243	3.15383	+	chr2:85050696-85050732	KCMF1	FALSE
2.45715	3.53177	3.08632	+	chr7:77940336-77940458	PHTF2	TRUE
1.25167	1.56061	3.06069	+	chr2:32507897-32507937	BIRC6	TRUE
2.50901	1.10745	3.05023	+	chr5:96750770-96750810	CAST	TRUE
2.35926	2.28468	2.99717	-	chr19:4120313-4120369	MAP2K2	TRUE
1.52378	2.18672	2.97945	+	chr17:17057899-17057948	MPRIP	FALSE
1.03635	0.149789	2.93655	+	chr8:47400748-47400791	SPIDR	TRUE
-0.175946	0.0955839	2.91575	-	chr2:206027093-206027140	INO80D	TRUE
6.80021	4.95538	2.88971	+	chr1:153638236-153638274	CHTOP	TRUE
0	2.24889	2.88971	+	chr10:12225352-12225419	CDC123	TRUE
3.59032	5.32907e-15	2.88971	+	chr10:13128009-13128049	OPTN	TRUE
0	2.24889	2.88971	-	chr11:116921827-116921873	SIK3	FALSE
0	5.32907e-15	2.88971	+	chr11:85634298-85634338	TMEM126B	FALSE
0	5.52476	2.88971	-	chr12:122877366-122877403	VPS37B;RP11-463O12.5	TRUE
3.06404	4.00115	2.88971	+	chr16:72097376-72097422	DHX38	TRUE
0	5.32907e-15	2.88971	-	chr2:224515210-224515253	CUL3	TRUE
3.9751	5.32907e-15	2.88971	-	chr2:8778515-8778552	KIDINS220	FALSE
4.52916	5.32907e-15	2.88971	+	chr21:46640186-46640232	PRMT2	TRUE
0	4.76936	2.88971	-	chr7:158786594-158786640	ESYT2	TRUE
0	5.32907e-15	2.88971	+	chr8:42910211-42910253	HOOK3	TRUE
2.22699	4.55576	2.88971	+	chrX:71286147-71286181	NONO	FALSE
0.125287	1.06239	2.85553	-	chr4:67516468-67516515	CENPC	TRUE
0.763146	-0.814039	2.84223	+	chr3:169975876-169975910	SEC62	TRUE
0.911017	0.489491	2.825	+	chr5:62355290-62355330	KIF2A	TRUE
1.03635	1.83061	2.7697	+	chr7:7982999-7983135	GLCCI1;RP11-505D17.1	TRUE
-2.87472	-1.48588	2.75504	+	chr13:97279750-97279794	MBNL2	TRUE
1.87894	1.28495	2.7435	-	chr5:151083647-151083692	TNIP1	TRUE
-0.173224	0.536113	2.73495	+	chr2:60909890-60909926	REL	TRUE
2.09986	1.67607	2.71512	-	chr7:35689061-35689099	HERPUD2	TRUE
1.75616	2.568	2.70515	-	chr6:679216-679260	EXOC2	TRUE
0.0398762	1.3745	2.70487	+	chr1:22090761-22090801	CDC42	TRUE
-0.815147	1.45889	2.59941	+	chr8:9688389-9688437	TNKS	TRUE
-1.19992	1.52837	2.57157	+	chr18:46232882-46232928	C18orf25	TRUE
-0.103904	1.76053	2.55029	-	chr14:53081184-53081227	DDHD1	TRUE
0.50594	0.966949	2.51446	-	chr2:86169325-86169379	IMMT	TRUE
0.528054	1.21026	2.51298	+	chr6:83941640-83941677	CYB5R4	TRUE
-0.251144	1.42651	2.50087	+	chr6:156903362-156903402	ARID1B	FALSE
-0.511684	1.59467	2.48465	-	chr1:155518470-155518515	ASH1L	TRUE
1.58224	-0.195193	2.47686	-	chr2:174571174-174571221	WIPF1;AC018890.6	TRUE
1.98973	2.32922	2.47649	-	chr22:46732513-46732555	CERK	FALSE
2.67184	2.32922	2.47649	-	chr6:36515106-36515142	STK38	FALSE
2.81952	2.05581	2.47048	+	chr11:43396914-43396956	TTC17	TRUE
0.92178	1.24205	2.45024	+	chr3:123225959-123226005	SEC22A	TRUE
1.73334	1.95673	2.4381	-	chr7:140032519-140032557	PARP12	TRUE
1.37527	1.38596	2.43618	+	chr17:67827068-67827104	BPTF	FALSE
-0.579346	0.391224	2.43331	+	chr9:111927735-111927788	UGCG	TRUE
-0.802163	1.13227	2.43019	+	chrX:24184766-24184806	ZFX	TRUE
0.669233	2.03638	2.4291	-	chr3:52641497-52641539	PBRM1	TRUE
0.357669	1.02719	2.39566	+	chr17:80382147-80382189	RNF213;CTD-2047H16.4	TRUE
1.43146	0.611826	2.39216	-	chr22:19378111-19378153	HIRA;C22orf39	FALSE
0.90535	0.830782	2.38389	+	chr15:50465659-50465701	USP8	TRUE
2.96585	1.36619	2.36383	-	chr14:45226559-45226601	MIS18BP1	TRUE
1.33981	3.9359	2.36383	+	chr6:36481980-36482022	KCTD20	TRUE
0.218301	0.766464	2.32923	+	chr1:224134831-224134883	FBXO28	TRUE
1.76912	1.9012	2.31887	-	chr2:224510244-224510292	CUL3	TRUE
0.535635	2.70621	2.31388	-	chr1:117889723-117889766	GDAP2	TRUE
1.17899	1.54508	2.31354	+	chr20:37216300-37216371	RPN2	FALSE
1.97294	2.05423	2.30131	-	chr11:129888322-129888375	NFRKB	TRUE
-0.759956	-0.0734352	2.29904	-	chr6:34341751-34341800	RPS10-NUDT3;NUDT3	TRUE
0.811053	0.146214	2.29392	-	chr2:70224429-70224474	C2orf42;TIA1	TRUE
-0.615131	0.167034	2.2843	+	chr10:125747401-125747450	EDRF1;EDRF1-AS1;RP11-383C5.8	TRUE
-0.411149	0.568048	2.26346	+	chr13:111295149-111295192	ARHGEF7	FALSE
-2.93876	2.99319	2.24161	+	chr3:99866880-99866929	FILIP1L;CMSS1	FALSE
0.720424	2.47685	2.23679	-	chr7:140375537-140375605	SLC37A3	TRUE
0.474779	0.65114	2.23216	-	chr12:112078336-112078378	NAA25	TRUE
1.48937	2.70554	2.21312	-	chr21:32741345-32741385	PAXBP1;PAXBP1-AS1	TRUE
-0.802163	-2.14359	2.20992	+	chr4:38690193-38690238	KLF3	TRUE
-0.582978	0.59662	2.20459	-	chr6:118892533-118892572	MCM9	TRUE
2.44971	0.463475	2.18338	-	chr1:171726822-171726860	VAMP4	TRUE
-0.251144	2.8357	2.18338	-	chr6:36512518-36512558	STK38	TRUE
1.7653	0.651168	2.17512	+	chr1:92324661-92324698	RPAP2	TRUE
0.970139	1.07442	2.11219	+	chr3:19953315-19953351	RAB5A	FALSE
-0.0472745	2.01853	2.07485	+	chr1:230091974-230092026	GALNT2	TRUE
0	5.32907e-15	2.07231	+	chr1:213079107-213079148	RPS6KC1	TRUE
0	2.24889	2.07231	+	chr10:110122424-110122461	ADD3	TRUE
0	3.08854	2.07231	-	chr12:124336366-124336404	NCOR2	TRUE
0	5.32907e-15	2.07231	+	chr12:62549231-62549288	MON2	TRUE
2.22699	2.24889	2.07231	+	chr12:65179511-65179557	LEMD3	FALSE
0	2.24889	2.07231	-	chr14:21263136-21263173	HNRNPC	TRUE
3.06404	4.00115	2.07231	+	chr19:21035431-21035467	ZNF430	TRUE
0	6.56727	2.07231	-	chr2:97980623-97980670	TMEM131	FALSE
2.22699	5.32907e-15	2.07231	+	chr3:152302201-152302351	MBNL1	TRUE
0	5.63782	2.07231	-	chr3:27457274-27457310	SLC4A7	FALSE
4.27857	5.32907e-15	2.07231	-	chr4:75656335-75656505	G3BP2	TRUE
0	5.32907e-15	2.07231	+	chr5:116190902-116190939	COMMD10	TRUE
0	2.24889	2.07231	-	chr8:119799157-119799221	TAF2	TRUE
0	5.32907e-15	2.07231	-	chr8:70207120-70207161	NCOA2	TRUE
0.718989	1.15149	2.06608	-	chr1:185304996-185305040	IVNS1ABP	FALSE
1.6847	0.943745	2.05915	-	chr16:89426615-89426672	ANKRD11	TRUE
0.646623	2.06819	1.99576	+	chr7:7970486-7970523	GLCCI1;RP11-505D17.1	FALSE
0.138239	3.38964	1.99098	-	chr14:96354113-96354192	ATG2B	FALSE
1.4757	-0.541859	1.98258	+	chr19:2192344-2192388	DOT1L	TRUE
-0.627545	1.7527	1.97415	+	chr3:183793451-183793487	YEATS2	FALSE
1.80384	3.07926	1.96092	-	chr14:54479917-54480052	GMFB	TRUE
0.687688	2.33466	1.95282	+	chr5:146486356-146486393	TCERG1	TRUE
0.82109	0.560389	1.95173	+	chr15:42561637-42561686	HAUS2	TRUE
0.63894	1.4953	1.94377	+	chr2:26093801-26093852	RAB10	TRUE
-0.21744	1.62231	1.9346	-	chr10:96701807-96701850	PIK3AP1	TRUE
0.0175798	1.4758	1.92672	+	chr6:75679752-75679865	SENP6	FALSE
1.01347	0.507584	1.91364	-	chr4:8393538-8393578	ACOX3	TRUE
2.14568	1.67758	1.91202	+	chr9:137711252-137711304	EHMT1	TRUE
0.578555	0.43751	1.90836	+	chr15:90390814-90390956	IQGAP1	TRUE
1.91223	1.42498	1.89641	+	chr7:64687774-64687826	ZNF107	TRUE
0.687688	1.56061	1.86698	+	chr17:1859468-1859505	RPA1	FALSE
-1.47352	1.09344	1.86214	-	chr4:54048838-54048881	CHIC2;RP11-231C18.3	TRUE
-0.441441	0.607441	1.8505	-	chr10:121889001-121889042	ATE1	TRUE
0.339778	1.37423	1.83441	+	chr1:224134616-224134670	FBXO28	TRUE
1.25628	0.706187	1.82552	+	chr17:75264454-75264492	MRPS7	TRUE
0.645812	-0.419879	1.80537	-	chr7:6046427-6046465	EIF2AK1	TRUE
2.93386	0.018419	1.80045	-	chr1:21745870-21745913	USP48	TRUE
1.12379	0.660288	1.79249	+	chr11:48038807-48038847	PTPRJ	TRUE
0.830178	1.29241	1.78751	-	chr7:6474086-6474216	KDELR2;DAGLB	TRUE
0.96468	2.17265	1.78673	-	chr12:45974100-45974146	SCAF11	TRUE
0.437096	0.714293	1.77571	+	chr1:43676771-43676815	KDM4A	TRUE
1.01929	1.10551	1.77045	-	chr11:47743918-47743970	FNBP4	TRUE
-0.583562	1.58706	1.77036	-	chr4:54039752-54039791	CHIC2;RP11-231C18.3	TRUE
1.44056	0.634237	1.75481	+	chr20:45937814-45937970	PCIF1	TRUE
0.0482923	0.873129	1.75159	+	chr5:140472383-140472475	ANKHD1;ANKHD1-EIF4EBP3	TRUE
1.92792	1.66454	1.72937	+	chr9:37186950-37186998	ZCCHC7	TRUE
-0.852857	-0.243163	1.70943	+	chr9:128084712-128084772	SLC25A25	TRUE
0.515147	0.94012	1.70651	-	chr14:44937697-44937756	KLHL28	TRUE
0.119161	1.44119	1.69868	+	chr10:92915991-92916031	EXOC6	TRUE
0.821169	0.830454	1.69638	+	chr11:18334868-18334906	GTF2H1	TRUE
1.00111	0.471163	1.69586	+	chr5:79624611-79624657	PAPD4	TRUE
-1.00243	1.15777	1.68778	+	chr19:1963179-1963218	CSNK1G2	TRUE
-3.84147	0.927896	1.67827	+	chr6:42574023-42574149	UBR2	FALSE
1.07976	0.455776	1.66964	-	chr2:27333613-27333648	GTF3C2	FALSE
0.52235	0.747558	1.65472	+	chr10:124974515-124974550	ZRANB1	FALSE
0.527235	-0.361866	1.65304	-	chr1:70146019-70146088	LRRC7;LRRC40	TRUE
-2.62579	1.55659	1.64064	-	chr6:90291625-90291683	BACH2	TRUE
1.55571	1.34141	1.63936	-	chr1:19743321-19743360	TMCO4	TRUE
0.853383	0.903711	1.63753	+	chr9:137784347-137784392	EHMT1;RP11-188C12.2	FALSE
-0.915202	0.992059	1.63723	-	chr3:37144850-37145047	LRRFIP2	TRUE
-1.51139	1.21691	1.63685	+	chr5:173091485-173091529	CREBRF	TRUE
1.76634	0.321375	1.6178	-	chr9:93450708-93450751	FAM120AOS	TRUE
-2.93876	2.32922	1.6121	+	chr11:43418101-43418137	TTC17	FALSE
-0.909773	1.06204	1.60045	-	chrX:154087803-154087851	MECP2	TRUE
-1.99262	1.60031	1.59519	+	chr9:93506235-93506273	FAM120A	FALSE
0.426565	1.52086	1.56859	+	chr7:44625029-44625077	OGDH	FALSE
0.916186	1.30871	1.56505	-	chr16:50336620-50336659	BRD7	FALSE
0.998455	-0.0845415	1.55459	-	chr8:42529361-42529404	SLC20A2	TRUE
0.450661	2.03751	1.55209	+	chr14:102210200-102210236	WDR20	TRUE
0.614421	0.512167	1.54992	+	chr16:89886086-89886123	TCF25	TRUE
0.293784	0.348827	1.54905	-	chr17:3839108-3839148	NCBP3	TRUE
1.65004	-1.10056	1.54752	-	chr2:218525699-218525743	USP37	TRUE
-0.670802	2.65619	1.54052	+	chr18:79117877-79117917	ATP9B;CTD-2286N8.2	TRUE
0.957173	0.936266	1.53591	+	chr15:98660630-98660669	IGF1R;RP11-35O15.2	TRUE
-1.11025	1.70586	1.53513	+	chr17:57364966-57365017	MSI2	TRUE
0.633825	1.30851	1.52621	+	chr3:19954479-19954523	RAB5A	TRUE
0.579115	0.173131	1.51974	+	chr5:69104561-69104738	SLC30A5	TRUE
0.137281	1.26683	1.51964	+	chr3:48928489-48928658	ARIH2	TRUE
-0.320323	1.0332	1.51288	+	chr3:32403709-32403756	CMTM7	FALSE
0.534653	0.736705	1.51155	+	chr6:35358384-35358430	PPARD	TRUE
1.36145	2.17265	1.5085	+	chr4:186192636-186192670	CYP4V2	TRUE
-0.710814	0.586221	1.498	+	chr17:35660067-35660115	AP2B1	TRUE
0.50201	0.955821	1.48957	-	chr2:98725943-98725982	MGAT4A	FALSE
-0.313866	0.935672	1.47773	+	chr5:37393562-37393607	WDR70	TRUE
-3.84147	-3.84147	1.46111	-	chr1:70165450-70165497	LRRC40	TRUE
3.00563	3.82864	1.46111	+	chr6:42936319-42936361	CNPY3	FALSE
0.362632	0.418616	1.44954	+	chr5:112984615-112984653	DCP2	TRUE
0.607488	-0.0216386	1.44906	-	chr16:84616012-84616056	COTL1	TRUE
0.346641	0.28344	1.43444	+	chr4:38690713-38690752	KLF3	TRUE
0.45456	0.956293	1.42632	+	chr2:148692397-148692450	EPC2	TRUE
-1.4341	0.353214	1.41096	-	chr12:100069912-100069948	UHRF1BP1L	FALSE
-2.93876	1.83061	1.39992	+	chr10:91818181-91818325	TNKS2	TRUE
0.651569	1.36619	1.39992	+	chr20:36254676-36254713	AAR2	FALSE
0.651569	1.61701	1.39992	+	chr3:48934981-48935025	ARIH2	FALSE
2.96585	1.83061	1.39992	+	chr9:2045985-2046022	SMARCA2;RP11-264I13.2	TRUE
-2.22145	1.76138	1.3781	+	chr14:101838425-101838465	PPP2R5C;CTD-2017C7.1	TRUE
-0.962768	1.07768	1.37559	+	chr6:75678931-75678973	SENP6	TRUE
-0.145639	0.98674	1.37532	-	chr7:5351294-5351335	TNRC18	TRUE
-1.33439	0.62234	1.36816	+	chr17:36974960-36975001	AATF	TRUE
-0.0454579	0.21068	1.34748	+	chr13:102607974-102608017	TPP2	TRUE
1.08702	1.68329	1.3389	+	chr13:113498588-113498657	TMCO3	TRUE
1.25167	0.714293	1.3389	+	chr4:152810346-152810385	ARFIP1	FALSE
0.912529	-0.142324	1.32257	-	chrX:149487142-149487291	IDS;AF011889.5	TRUE
-0.574668	-0.290852	1.30979	+	chr8:9710372-9710410	TNKS	TRUE
0.210626	2.50375	1.30911	-	chr5:108341436-108341480	FBXL17	FALSE
0.444656	0.859168	1.30785	-	chr5:77772656-77772848	TBCA	TRUE
-0.891477	0.614433	1.29982	-	chr1:77711658-77711697	USP33	TRUE
0.721031	0.3074	1.29461	+	chr7:76049013-76049047	MDH2	TRUE
1.78079	2.14334	1.29151	+	chr13:25336302-25336340	NUP58	TRUE
0.758679	0.291295	1.28375	+	chr10:72224106-72224152	ANAPC16	TRUE
0.922913	0.663212	1.26395	-	chr1:205619275-205619320	ELK4	TRUE
0.57889	-0.205381	1.25052	+	chr12:122134109-122134160	MLXIP	TRUE
0.583902	0.0188555	1.24878	+	chr1:168192363-168192394	TIPRL	TRUE
0.545762	0.702858	1.24464	-	chr20:41485575-41485626	CHD6;RP4-620E11.8	TRUE
-0.406842	0.546691	1.24462	+	chr2:32397039-32397079	BIRC6	FALSE
0.188124	-0.423291	1.23317	-	chr10:92566733-92566775	IDE	TRUE
0.231755	0.431897	1.22665	+	chr7:839120-839165	SUN1	TRUE
0.350107	0.163274	1.22469	-	chr11:88331401-88331442	CTSC	FALSE
0.0681741	1.4501	1.22391	+	chr2:85049753-85049805	KCMF1	TRUE
-0.338165	0.314786	1.21479	-	chr10:103143628-103143671	NT5C2	TRUE
1.25167	0.15968	1.20537	+	chr8:22477794-22477835	PPP3CC	TRUE
-0.434489	0.794264	1.20205	+	chr1:171558257-171558461	PRRC2C	TRUE
-0.326203	0.325312	1.18084	-	chr7:139060348-139060401	ZC3HAV1	TRUE
-0.511684	0.611826	1.16177	+	chr16:84746815-84746850	USP10	TRUE
-0.511684	1.05016	1.16177	+	chr6:158622209-158622250	TMEM181	TRUE
1.13823	0.887446	1.15609	+	chr1:44721845-44721892	C1orf228;RNU5F-1	TRUE
0.43211	0.532991	1.15192	+	chr16:9106712-9106760	C16orf72;RP11-473I1.5;RP11-473I1.9	TRUE
1.33981	1.06239	1.15108	+	chr16:30731473-30731510	SRCAP;RP11-2C24.9	FALSE
0.55438	2.40917	1.142	+	chr5:7898139-7898182	MTRR	TRUE
-4.39249	1.70675	1.12725	-	chr12:42224371-42224434	YAF2	TRUE
-0.229183	0.283425	1.10852	+	chr3:56570943-56570984	CCDC66	TRUE
-0.0265288	1.22301	1.10695	-	chr10:21865339-21865387	DNAJC1;RP11-399C16.3	TRUE
1.18181	0.0940542	1.10418	+	chr11:65387165-65387227	FRMD8	TRUE
0.261855	0.384157	1.10006	-	chr9:132909815-132909856	TSC1	TRUE
-0.389565	0.170397	1.09529	-	chr12:108802891-108802941	SSH1	TRUE
0.0573783	0.114261	1.09012	+	chr3:14448052-14448089	SLC6A6	TRUE
0.238685	1.68007	1.07543	-	chr11:9202292-9202399	DENND5A	TRUE
0.44738	1.08533	1.07415	-	chr16:56438910-56438949	NUDT21	FALSE
0.455336	0.28772	1.06435	-	chr10:98441911-98442067	HPS1	TRUE
0.133634	3.12264	1.05821	-	chr10:14524488-14524528	FAM107B	TRUE
-0.379277	-0.189907	1.05271	-	chr22:31454062-31454101	EIF4ENIF1;DRG1	TRUE
-0.846001	1.42928	1.04502	+	chr3:52374991-52375037	DNAH1	TRUE
0.790997	1.02719	1.04051	-	chr12:108560463-108560507	SART3	TRUE
-0.925738	0.44629	1.03875	+	chr20:21169981-21170029	KIZ;KIZ-AS1	TRUE
0.178511	0.0104017	1.0057	+	chr2:12724772-12724820	TRIB2	TRUE
-0.918022	0.963467	1.0054	+	chr17:82572641-82572682	FOXK2	TRUE
0.190034	1.27877	1.00054	+	chr7:107197087-107197121	HBP1	TRUE
-0.606542	0.366358	0.99287	+	chr6:63686279-63686321	PHF3	TRUE
-0.00857212	-0.14633	0.992472	+	chr8:6445565-6445609	MCPH1	TRUE
0.350135	0.30698	0.98998	-	chr1:44821942-44821979	PTCH2	TRUE
1.50639	0.404892	0.985801	-	chr7:73461384-73461421	BAZ1B	TRUE
0.320679	0.277894	0.984378	+	chr14:101766636-101766682	PPP2R5C	TRUE
-0.0162482	0.235801	0.982307	+	chr12:764658-764700	WNK1	FALSE
-1.25573	1.17404	0.974098	-	chr10:32345115-32345158	EPC1	TRUE
1.07868	0.458316	0.972768	-	chr12:132812959-132813090	GOLGA3;AC127070.1	TRUE
-1.80198	-0.442725	0.968531	+	chr11:119010665-119010701	CCDC84	TRUE
0.913548	1.58218	0.961485	+	chr21:33349028-33349069	IFNAR1	FALSE
0.348392	-0.0684937	0.959772	-	chr3:37172803-37172907	LRRFIP2	TRUE
-2.86116	0.681669	0.95554	+	chr2:73459438-73459476	ALMS1;ALMS1-IT1	TRUE
-0.314979	0.670887	0.955251	+	chr10:91227884-91227941	PCGF5	TRUE
0.864389	-0.188502	0.949388	+	chr7:99526889-99526927	ZKSCAN5	TRUE
0.594498	-0.0606993	0.947423	-	chr17:708153-708204	VPS53	TRUE
-1.10255	-0.138665	0.94011	+	chrX:47152209-47152242	RBM10	TRUE
0.638618	-1.09395	0.938955	-	chr9:122890173-122890211	RC3H2	TRUE
-0.555972	1.57015	0.932052	-	chr6:135032160-135032196	HBS1L	TRUE
0.0711986	0.139683	0.927529	-	chr16:58623255-58623298	CNOT1	TRUE
-0.345559	0.555338	0.925574	-	chr15:58931945-58931983	SLTM;RNF111	TRUE
0.199753	0.36574	0.918347	-	chr2:238177298-238177333	ILKAP	FALSE
2.27084	1.22776	0.918201	+	chr13:77707295-77707339	SLAIN1	TRUE
-0.0752861	-0.199172	0.913407	+	chr1:77868595-77868639	MIGA1	FALSE
0.136669	1.62553	0.910093	-	chr2:86527054-86527092	CHMP3;RNF103-CHMP3	TRUE
0.786426	0.64558	0.908445	-	chr3:52684821-52684867	GNL3;PBRM1	TRUE
0.104947	0.607602	0.90818	-	chr18:63317957-63318015	BCL2	FALSE
-0.233643	0.445595	0.90625	-	chr7:158737252-158737293	ESYT2	TRUE
-1.30177	-1.18836	0.888891	-	chr8:140449991-140450029	TRAPPC9	TRUE
0.311002	0.133489	0.883362	+	chr15:45601408-45601453	BLOC1S6;RP11-96O20.4	TRUE
0.645882	-0.311062	0.881253	+	chr8:28702473-28702523	EXTL3	TRUE
0.515164	-0.672261	0.871433	+	chr8:38247637-38247677	DDHD2	TRUE
-0.494645	0.713348	0.868739	-	chr17:29925226-29925274	SSH2	TRUE
1.39402	1.26554	0.865865	+	chr6:89081577-89081630	PNRC1	TRUE
-0.172427	0.365414	0.857774	+	chr16:9105266-9105306	C16orf72;RP11-473I1.9	TRUE
-0.970001	-1.02664	0.852853	-	chr19:51979824-51979888	ZNF350;ZNF350-AS1	TRUE
-2.03767	-5.10171	0.850304	-	chr1:171727584-171727622	VAMP4	TRUE
0.362676	-0.133353	0.841251	+	chr15:40570021-40570064	RPUSD2	TRUE
-0.966444	0.147768	0.840498	+	chr4:128863884-128864080	JADE1	FALSE
0.366445	0.856539	0.831968	+	chr16:24559736-24559797	RBBP6	TRUE
1.40418	1.8334	0.823156	+	chrX:155078880-155078926	BRCC3;MTCP1	TRUE
-0.134473	0.132793	0.820407	+	chr22:41521514-41521585	ACO2	TRUE
0.664838	-0.406153	0.807648	+	chr9:93020530-93020596	FGD3	TRUE
1.11173	0.809392	0.806256	-	chr15:65511858-65512004	DPP8	TRUE
-3.05253	-0.653925	0.797606	+	chr21:44083436-44083474	TRAPPC10	FALSE
-0.230688	0.0820126	0.796021	+	chr19:1273127-1273169	CIRBP	TRUE
0.574476	0.216206	0.792776	+	chr6:42057716-42057776	TAF8	TRUE
-0.956382	0.0522686	0.779271	+	chr9:36086146-36086279	RECK	TRUE
0.462819	-0.17087	0.778701	+	chr8:141191040-141191082	DENND3	TRUE
-0.74746	0.633768	0.777232	-	chr1:235826327-235826371	LYST	TRUE
0.315093	0.158312	0.77353	-	chr4:82827262-82827425	SEC31A	TRUE
0.339931	-0.193403	0.772465	+	chr5:132370792-132370833	SLC22A5	FALSE
-1.98476	1.59104	0.767256	-	chr6:536202-536248	EXOC2	FALSE
1.10615	0.274426	0.767094	-	chr12:132754293-132754344	ANKLE2	FALSE
-1.21322	0.325157	0.759772	+	chr9:77339145-77339179	VPS13A	FALSE
-0.00880795	0.182515	0.756187	-	chr17:16041428-16041474	TTC19;NCOR1	TRUE
0.722816	1.39145	0.745357	-	chr15:101715105-101715143	TARSL2	TRUE
0.00357997	0.638068	0.739798	+	chr3:180971852-180971897	FXR1	TRUE
0.139845	1.09057	0.736458	+	chr18:79413661-79413704	NFATC1	TRUE
-0.548146	0.2494	0.733066	+	chr12:98535590-98535628	TMPO	TRUE
0.524179	1.38596	0.722989	-	chr6:166331784-166331822	SFT2D1	TRUE
0.748639	-0.270489	0.722898	-	chr21:39304292-39304330	BRWD1	TRUE
-2.0017	0.383643	0.710222	-	chr3:136601948-136601998	STAG1	FALSE
-0.251144	-3.84147	0.709381	+	chr10:110947731-110947768	SHOC2	TRUE
-0.822909	1.31407	0.699974	-	chr13:32424929-32425071	N4BP2L1	TRUE
-2.87472	1.46555	0.692578	-	chr1:226707175-226707222	ITPKB	TRUE
0.419387	-0.460634	0.684853	-	chr14:50723783-50723820	NIN;RP11-248J18.3	FALSE
-0.535044	0.403149	0.682979	-	chr1:20754060-20754102	HP1BP3	TRUE
-0.518104	0.122415	0.682685	+	chr16:497391-497443	RAB11FIP3	TRUE
-0.126951	-0.0108245	0.682062	+	chr16:89890597-89890632	TCF25	TRUE
0.539749	0.569618	0.680898	-	chr5:160091344-160091379	PWWP2A	TRUE
0.27934	-0.212901	0.680586	+	chr7:135662858-135662916	C7orf73	TRUE
-0.984997	0.251769	0.679237	+	chr2:27943446-27943500	BRE;MRPL33	TRUE
0.0914097	0.0793448	0.67899	-	chr3:125592712-125592754	OSBPL11	FALSE
0.871983	1.6183	0.673702	+	chr11:119274679-119274729	CBL	FALSE
-0.690003	-1.62597	0.671495	-	chr1:170035416-170035459	KIFAP3	FALSE
-1.87503	0.835564	0.670741	-	chr10:103142057-103142113	NT5C2	TRUE
-0.0739028	0.471789	0.662999	-	chr4:105466600-105466638	PPA2	FALSE
0.518023	0.0156767	0.658623	+	chr1:44636429-44636491	TMEM53;RNF220	FALSE
-0.582978	-2.0794	0.658011	-	chr2:64002977-64003015	VPS54	TRUE
0.762386	0.113966	0.656021	+	chr7:141747938-141747988	SSBP1	FALSE
0.344375	0.103336	0.65406	+	chr7:99564495-99564703	ZNF655;GS1-259H13.13	TRUE
0.4123	-0.730625	0.65271	+	chr8:42165730-42165769	AP3M2	TRUE
-0.584283	0.385656	0.644268	+	chr1:35979741-35979785	AGO3	TRUE
-0.259638	0.836284	0.642328	+	chr11:118449946-118449983	KMT2A	TRUE
-0.166837	0.340625	0.63016	-	chr11:3711837-3711878	NUP98	TRUE
0.0683838	-0.653561	0.629889	-	chr5:176405565-176405614	CLTB	TRUE
0.0273829	-0.204997	0.629453	-	chr15:50603855-50603901	TRPM7	FALSE
-1.45178	0.639389	0.619364	-	chr7:105305504-105305542	SRPK2;RP4-778K6.3	FALSE
-1.91968	2.66979	0.618805	+	chr7:157232714-157232759	UBE3C	FALSE
-0.617017	0.388151	0.616617	+	chr2:9881725-9881765	TAF1B	FALSE
-0.845289	1.38449	0.616513	-	chr9:129954317-129954359	FNBP1	FALSE
0.0552322	0.60273	0.606511	-	chr15:52381018-52381060	MYO5A	TRUE
1.34778	1.60193	0.59855	-	chr13:106557707-106557748	ARGLU1	TRUE
0.25049	-0.0376773	0.597502	+	chr1:244656475-244656522	DESI2	TRUE
0.0990322	0.507527	0.597451	+	chr7:151361142-151361249	NUB1	TRUE
2.45974	1.20954	0.594289	+	chr21:46641140-46641186	PRMT2	FALSE
-0.259144	0.48434	0.58414	-	chr1:32785912-32785952	YARS	FALSE
0.167839	0.131052	0.574904	+	chr3:196728308-196728346	PIGX	FALSE
0.589179	-0.267154	0.572214	+	chr1:16441548-16441615	NECAP2	FALSE
-0.526928	-3.25148	0.562132	+	chr7:116249796-116249844	TES;AC002066.1;AC073130.3	TRUE
1.01898	-0.818663	0.553853	-	chr2:165921807-165921842	TTC21B	FALSE
0.0545981	0.354347	0.553056	+	chr16:57061952-57062001	NLRC5	FALSE
0.450607	0.652266	0.548552	+	chr11:76453864-76453924	EMSY	TRUE
-0.122971	0.0265358	0.547457	+	chr1:154263462-154263501	UBAP2L	TRUE
0.532035	0.0861999	0.545696	-	chr4:24539854-24539891	DHX15	TRUE
-0.615669	0.899195	0.543063	-	chr18:46818222-46818401	PIAS2	FALSE
-0.780688	0.293937	0.538961	-	chr3:129847314-129847364	TMCC1;RP11-332M2.1	TRUE
0.362365	0.90125	0.524024	+	chr11:121547376-121547417	SORL1	TRUE
0.221055	-0.130453	0.523973	+	chr22:50519717-50519755	NCAPH2	TRUE
0.396979	-0.0998933	0.522716	-	chr3:49108679-49108721	USP19	TRUE
0.535635	0.911807	0.522447	+	chr13:76996237-76996280	FBXL3;CLN5;RP11-226E21.4	TRUE
-1.40005	0.461123	0.516772	+	chr12:42362249-42362293	PPHLN1	FALSE
0.584692	-1.17441	0.512332	+	chr17:82481675-82481725	NARF	TRUE
0.674875	0.411343	0.511353	+	chr7:44607652-44607696	OGDH	FALSE
-0.758265	0.410761	0.504933	-	chr15:56132744-56132787	RFX7	TRUE
0.179052	0.871739	0.501907	+	chr6:158030861-158030919	SYNJ2	FALSE
2.38024	1.11391	0.497211	-	chr10:45639711-45639761	ZFAND4	FALSE
-1.27832	0.297235	0.490036	+	chr14:101824419-101824466	PPP2R5C	TRUE
1.07589	0.345315	0.488097	+	chr1:94478677-94478720	ABCD3	TRUE
-0.453092	-0.013373	0.48694	+	chr12:119993373-119993411	BICDL1	TRUE
0.41085	0.373756	0.475563	-	chr5:134410554-134410601	CDKN2AIPNL	TRUE
-0.596462	0.526645	0.473054	-	chr12:50985997-50986039	SLC11A2	TRUE
1.33981	-2.93876	0.469521	-	chr3:33407525-33407559	UBP1	FALSE
-0.533745	-0.154965	0.469279	+	chr15:41272332-41272373	CHP1	TRUE
-2.55871	0.437733	0.467179	-	chr3:72438495-72438534	RYBP	TRUE
-0.364003	1.07609	0.466077	+	chr8:106707653-106707691	OXR1	TRUE
-0.395848	0.151369	0.465303	-	chr1:179862447-179862484	TOR1AIP2	TRUE
-1.23478	-0.495962	0.45965	+	chr20:44998620-44998662	STK4	TRUE
-1.10789	0.301646	0.455338	-	chr9:75009748-75009796	CARNMT1	TRUE
-0.646596	1.15405	0.449766	+	chr16:24771150-24771193	TNRC6A	TRUE
0.409677	0.527126	0.447548	-	chr6:42976822-42976860	PEX6	TRUE
-1.41154	0.666813	0.441206	+	chr15:85099665-85099712	PDE8A	TRUE
0.674725	0.558524	0.441056	+	chr7:105091563-105091606	KMT2E	TRUE
-0.00596238	0.870536	0.439367	+	chr12:766237-766292	WNK1	FALSE
0.0459883	0.191919	0.4321	-	chr5:34913877-34913914	RAD1	TRUE
-0.0920308	0.281495	0.427458	+	chr16:10387695-10387738	ATF7IP2	TRUE
0.555906	0.34999	0.427029	-	chr6:24665578-24665624	TDP2	FALSE
-0.374099	0.118822	0.422088	-	chr9:15470648-15470686	PSIP1	FALSE
0.788755	0.816384	0.417616	+	chr16:30727345-30727381	SRCAP;RP11-2C24.9	TRUE
0.624427	-0.435155	0.409505	+	chr13:113586129-113586164	TFDP1	TRUE
-0.700502	-0.12629	0.407096	+	chr21:44084453-44084487	TRAPPC10	TRUE
0.516363	-0.0918002	0.406745	+	chr16:9111861-9111898	C16orf72;RP11-473I1.9	TRUE
-1.03218	-1.37162	0.405995	+	chr6:37263986-37264026	TBC1D22B	TRUE
-0.611369	-0.571492	0.399993	+	chr19:52374657-52374714	ZNF880	TRUE
-2.22145	0.124053	0.399612	+	chr11:43401582-43401622	TTC17	TRUE
-1.78884	-1.459	0.396397	-	chr1:52474638-52474756	ZCCHC11	TRUE
0.192717	0.814326	0.392888	-	chr3:122531786-122531833	PARP9	FALSE
-0.192689	0.303229	0.38481	-	chr4:105471925-105471974	PPA2	FALSE
0.569356	1.15086	0.382821	-	chr4:17809435-17809475	DCAF16	TRUE
-0.671152	0.437756	0.38129	+	chr5:157304380-157304439	CYFIP2	TRUE
0.0921593	0.38877	0.377501	-	chr12:112375725-112375769	HECTD4	TRUE
0.272908	0.371362	0.376987	-	chr6:24709893-24709931	C6orf62	TRUE
-0.0640935	0.656824	0.373617	-	chr16:4839247-4839285	GLYR1;RP11-127I20.8	TRUE
0.0856307	0.0548727	0.368544	-	chr14:92038656-92038694	ATXN3;TRIP11	TRUE
0.0253309	-0.158829	0.354329	+	chr2:189785111-189785302	PMS1	TRUE
-1.00243	-0.0905061	0.353274	+	chr15:84795233-84795275	ZNF592	FALSE
0.196913	-0.255375	0.343372	+	chr11:117194092-117194150	SIDT2	FALSE
-1.36726	1.707	0.324001	+	chr1:10547607-10547648	PEX14	TRUE
-0.719729	0.32554	0.323551	+	chr7:157386275-157386317	DNAJB6	FALSE
-2.49023	0.0186894	0.31769	-	chr2:117978540-117978582	CCDC93	FALSE
0.352603	0.438088	0.31297	-	chr8:116749649-116749684	EIF3H	FALSE
-1.30708	-0.337272	0.310857	+	chr7:50369664-50369702	IKZF1	TRUE
0.897755	0.128512	0.306869	+	chr1:44777729-44778069	RPS8;SNORD38A	TRUE
0.3156	-0.574012	0.306841	+	chr6:96522888-96522963	UFL1	FALSE
0.185143	-0.420426	0.301641	+	chr3:15028803-15028844	NR2C2	TRUE
-0.625993	1.20236	0.294462	+	chr7:23125998-23126047	KLHL7	TRUE
-1.45384	0.558524	0.293548	-	chr1:235828822-235828859	LYST	TRUE
-0.603503	0.204465	0.287476	+	chr16:30726216-30726257	SRCAP;RP11-2C24.9	TRUE
-0.674126	0.849739	0.286726	+	chr12:75494277-75494359	KRR1;GLIPR1	TRUE
0.0276169	-0.798469	0.286653	+	chr8:89921268-89921308	OSGIN2	TRUE
0.131666	0.179013	0.284099	-	chr10:100986276-100986315	MRPL43	TRUE
-0.525703	0.319982	0.282777	+	chr1:224375957-224375990	CNIH4	TRUE
-0.0479665	0.153031	0.280733	+	chr2:44231431-44231467	PPM1B	FALSE
-0.591796	-0.26973	0.280335	+	chr2:63598846-63598896	MDH1;WDPCP	TRUE
-1.977	-0.547494	0.273064	+	chr12:120014786-120014860	BICDL1	TRUE
-0.630989	0.156705	0.265141	-	chr10:45638651-45638692	ZFAND4	TRUE
-0.580475	-1.45521	0.264792	+	chr16:67903082-67903142	PSKH1	TRUE
-1.29119	-0.866846	0.264312	-	chr7:156832294-156832340	LMBR1	FALSE
0.374641	0.0136568	0.261161	-	chr20:17967697-17967741	SNX5;OVOL2	FALSE
-0.508415	0.327745	0.257452	+	chr14:101767004-101767046	PPP2R5C	TRUE
-0.394189	0.0731287	0.255611	-	chr16:88662105-88662151	MVD	TRUE
0.110189	0.106398	0.255389	+	chr2:241167114-241167170	PPP1R7	FALSE
-3.84147	-3.84147	0.248367	+	chr11:35177192-35177250	CD44	TRUE
-0.99928	0.237567	0.243781	+	chr11:6505555-6505602	DNHD1	FALSE
0.462981	0.316292	0.243419	-	chr12:120898298-120898329	SPPL3	FALSE
-0.855414	0.135481	0.241649	+	chr12:22644372-22644414	ETNK1	FALSE
-1.21119	-0.179235	0.239699	-	chr9:109081123-109081163	TMEM245	FALSE
-1.0941	0.341132	0.238398	-	chr6:100856308-100856534	ASCC3	TRUE
0.306724	0.0698445	0.230903	+	chr17:58695296-58695334	RAD51C	FALSE
0.353958	-0.442835	0.230893	+	chr7:149721997-149722041	KRBA1	FALSE
-0.420444	-1.2233	0.225004	-	chr16:69368641-69368754	TERF2	TRUE
-0.611529	-1.24919	0.220053	-	chr4:25755947-25756003	SEL1L3	FALSE
-1.21068	-0.0310639	0.219797	-	chr17:37550510-37550562	SYNRG	FALSE
-0.348117	0.0201	0.216636	-	chr11:111739177-111739357	PPP2R1B	TRUE
0.176823	-0.375091	0.208995	-	chr2:127293219-127293256	ERCC3	FALSE
0.259354	0.115848	0.201718	+	chr10:30439869-30439913	MAP3K8	TRUE
-0.131945	0.358877	0.194474	-	chr12:55913831-55913882	PYM1	TRUE
0.0223068	-0.466164	0.167228	-	chr10:112445039-112445273	ZDHHC6	TRUE
-0.56885	0.152023	0.166929	-	chr6:8079615-8079704	EEF1E1;EEF1E1-BLOC1S5	TRUE
0.599542	0.648836	0.164868	+	chr8:17989417-17989455	PCM1	TRUE
-2.86116	-2.83479	0.16473	+	chr14:92515473-92515510	RIN3	TRUE
-1.1598	0.556663	0.161432	-	chr15:65680641-65680691	DENND4A	FALSE
-0.0782118	-0.015673	0.156776	+	chr15:74036334-74036389	PML	TRUE
-0.0977378	-0.042927	0.149763	+	chr3:32686001-32686064	CNOT10	TRUE
0.470251	-0.0596785	0.149368	-	chr2:61887950-61887993	CCT4	FALSE
-0.0972546	1.15246	0.149083	+	chr3:196750577-196750619	PAK2	FALSE
0.41262	-0.194082	0.129223	+	chr10:30439438-30439469	MAP3K8	TRUE
-0.774708	-0.978401	0.120871	-	chr6:524056-524113	EXOC2	TRUE
-1.36548	0.0732083	0.119578	+	chr8:132832442-132832488	PHF20L1	TRUE
-0.204075	-0.0884493	0.116599	+	chr6:170565179-170565219	TBP	FALSE
-1.31707	-0.548596	0.116423	+	chr1:161865919-161865964	ATF6	TRUE
-0.996368	0.505722	0.114716	-	chr4:73111461-73111650	ANKRD17	TRUE
-0.210841	0.892665	0.112361	+	chr10:125741620-125741656	EDRF1;EDRF1-AS1;RP11-383C5.8	TRUE
0.457369	0.446024	0.109456	+	chr7:39997817-39997869	CDK13	FALSE
-0.556732	-0.758084	0.0980805	-	chr17:4022417-4022460	ZZEF1	TRUE
0.101856	-0.855747	0.0975663	+	chr11:65084949-65085004	ZFPL1;TMEM262	TRUE
-0.784546	-0.37458	0.0929115	-	chr20:62003298-62003338	TAF4	FALSE
-0.531453	-3.24726	0.0898236	+	chr1:117076336-117076394	TTF2	FALSE
-0.949282	0.314786	0.089362	+	chr4:105242717-105242763	TET2	TRUE
0.657503	0.0407029	0.0850405	+	chr8:132008790-132008841	EFR3A	FALSE
-0.18053	0.048481	0.0788713	+	chr13:27623410-27623447	POLR1D	TRUE
-0.292887	-0.308697	0.0775776	+	chr8:9773005-9773053	TNKS	FALSE
-0.37079	0.0625277	0.0758738	+	chr3:48937611-48937658	ARIH2	FALSE
-0.416462	-0.819265	0.0648795	-	chr5:149498839-149498879	CSNK1A1;CTB-89H12.4	FALSE
-0.297535	-0.221028	0.0591847	+	chr13:45466574-45466623	COG3	TRUE
-1.41197	-0.278284	0.0588229	+	chr20:1148446-1148495	PSMF1	TRUE
0.506706	0.186509	0.046097	+	chr5:43607506-43607558	NNT	TRUE
-1.04467	0.285639	0.0448486	-	chr3:126451124-126451165	ZXDC	TRUE
-0.253595	-0.0845632	0.0438161	+	chr3:52481846-52481905	NISCH	TRUE
0.520956	0.791845	0.013815	-	chr3:197954024-197954079	IQCG;RPL35A	TRUE
-0.722231	-0.176283	0.0105253	-	chr1:21727855-21727898	USP48	TRUE
-0.348078	-0.276168	0.0102043	+	chr1:6633512-6633560	THAP3	TRUE
-2.67722	-1.68162	0.00752772	-	chr1:30958787-30958826	PUM1	TRUE
0.125178	-0.283648	0.0013942	-	chr14:75126349-75126405	NEK9	TRUE
-0.177562	-0.105271	0.000122448	+	chr16:14650546-14650588	BFAR	TRUE
4.52916	4.95538	5.32907e-15	-	chr1:116523444-116523492	CD58	TRUE
3.06404	5.52476	5.32907e-15	-	chr1:170034499-170034536	KIFAP3	FALSE
0	3.08854	5.32907e-15	+	chr1:178728525-178728758	RALGPS2	TRUE
0	3.08854	5.32907e-15	-	chr1:185307702-185307753	IVNS1ABP	TRUE
0	5.32907e-15	5.32907e-15	-	chr1:226732618-226732657	ITPKB	FALSE
0	5.32907e-15	5.32907e-15	-	chr1:243818661-243818705	AKT3	TRUE
0	5.32907e-15	5.32907e-15	+	chr1:40398559-40398596	SMAP2	TRUE
4.52916	4.30494	5.32907e-15	-	chr1:52472817-52472871	ZCCHC11	FALSE
0	5.32907e-15	5.32907e-15	-	chr1:64872705-64872749	JAK1	TRUE
0	5.32907e-15	5.32907e-15	+	chr1:77845476-77845516	MIGA1	TRUE
2.22699	5.32907e-15	5.32907e-15	+	chr10:125742876-125742911	EDRF1;EDRF1-AS1;RP11-383C5.8	TRUE
0	5.32907e-15	5.32907e-15	+	chr10:13133226-13133264	OPTN	FALSE
0	5.32907e-15	5.32907e-15	+	chr10:26503035-26503074	APBB1IP	TRUE
4.27857	4.30494	5.32907e-15	+	chr10:70863345-70863385	SGPL1	TRUE
0	5.32907e-15	5.32907e-15	+	chr10:91857708-91857752	TNKS2	TRUE
0	4.30494	5.32907e-15	+	chr10:91972570-91972623	BTAF1	TRUE
6.22171	4.00115	5.32907e-15	+	chr11:10755210-10755252	CTR9	TRUE
0	3.08854	5.32907e-15	-	chr11:119017555-119017666	RPS25	TRUE
2.22699	3.61583	5.32907e-15	-	chr11:14459373-14459416	COPB1	FALSE
0	5.32907e-15	5.32907e-15	-	chr11:77694525-77694562	RSF1	TRUE
3.59032	5.32907e-15	5.32907e-15	-	chr12:109948069-109948106	GIT2;TCHP	TRUE
0	5.32907e-15	5.32907e-15	+	chr12:120010397-120010440	BICDL1	TRUE
3.06404	5.32907e-15	5.32907e-15	+	chr12:96244526-96244567	ELK3	TRUE
0	5.32907e-15	5.32907e-15	+	chr12:98665308-98665356	APAF1	TRUE
0	5.32907e-15	5.32907e-15	+	chr13:113321362-113321401	LAMP1	TRUE
2.22699	5.32907e-15	5.32907e-15	+	chr13:20022748-20022785	ZMYM2	TRUE
0	5.32907e-15	5.32907e-15	-	chr14:50512278-50512319	MAP4K5	TRUE
0	5.32907e-15	5.32907e-15	+	chr14:51922036-51922079	GNG2	TRUE
0	5.32907e-15	5.32907e-15	+	chr14:54584189-54584232	SAMD4A	TRUE
3.06404	3.61583	5.32907e-15	-	chr15:101720534-101720615	TARSL2	FALSE
0	5.32907e-15	5.32907e-15	-	chr15:52561257-52561295	ARPP19	TRUE
0	5.32907e-15	5.32907e-15	-	chr15:56697759-56697795	ZNF280D	TRUE
0	5.32907e-15	5.32907e-15	+	chr15:56963065-56963101	TCF12	FALSE
0	2.24889	5.32907e-15	+	chr16:27421301-27421337	IL21R	FALSE
0	2.24889	5.32907e-15	+	chr17:17097303-17097338	MPRIP	TRUE
0	5.32907e-15	5.32907e-15	-	chr19:20634008-20634047	ZNF626;CTC-513N18.7	FALSE
0	2.24889	5.32907e-15	-	chr19:20640569-20640609	ZNF626;CTC-513N18.7	FALSE
0	5.32907e-15	5.32907e-15	-	chr19:8540335-8540402	MYO1F	TRUE
3.06404	5.32907e-15	5.32907e-15	-	chr2:135862153-135862194	MCM6	TRUE
0	5.32907e-15	5.32907e-15	+	chr2:143614398-143614440	ARHGAP15	TRUE
0	5.32907e-15	5.32907e-15	+	chr2:148692862-148692895	EPC2	TRUE
0	2.24889	5.32907e-15	+	chr2:161373146-161373186	PSMD14	FALSE
0	5.32907e-15	5.32907e-15	+	chr2:190905238-190905276	GLS	TRUE
0	5.32907e-15	5.32907e-15	+	chr2:190906828-190906864	GLS	TRUE
0	5.32907e-15	5.32907e-15	-	chr2:197069909-197069952	ANKRD44;AC013264.1	FALSE
0	3.61583	5.32907e-15	-	chr2:224557013-224557072	CUL3	TRUE
0	5.32907e-15	5.32907e-15	+	chr2:230388691-230388730	SP140L	TRUE
3.9751	5.12013	5.32907e-15	-	chr2:23781754-23781797	ATAD2B	TRUE
0	5.32907e-15	5.32907e-15	-	chr2:24239318-24239366	ITSN2	FALSE
0	5.32907e-15	5.32907e-15	+	chr2:44231165-44231204	PPM1B	TRUE
0	5.32907e-15	5.32907e-15	+	chr2:46019090-46019138	PRKCE	TRUE
0	2.24889	5.32907e-15	-	chr2:53873953-53873987	PSME4	TRUE
0	2.24889	5.32907e-15	-	chr2:61367588-61367630	USP34	TRUE
0	5.32907e-15	5.32907e-15	+	chr20:35845099-35845141	PHF20	FALSE
0	5.32907e-15	5.32907e-15	-	chr20:51512628-51512666	NFATC2	TRUE
0	5.32907e-15	5.32907e-15	-	chr20:57612895-57612931	ZBP1	TRUE
0	5.32907e-15	5.32907e-15	+	chr20:58331572-58331617	RAB22A	FALSE
0	2.24889	5.32907e-15	-	chr21:17816089-17816127	C21orf91	FALSE
0	3.08854	5.32907e-15	+	chr22:40126987-40127049	TNRC6B	TRUE
2.22699	5.32907e-15	5.32907e-15	+	chr22:46771032-46771086	TBC1D22A	TRUE
0	5.32907e-15	5.32907e-15	+	chr3:100284317-100284358	TBC1D23	FALSE
0	5.32907e-15	5.32907e-15	+	chr3:10121633-10121677	BRK1	TRUE
0	5.32907e-15	5.32907e-15	+	chr3:112353521-112353563	CD200	FALSE
0	5.32907e-15	5.32907e-15	-	chr3:133643465-133643506	TOPBP1	FALSE
0	5.32907e-15	5.32907e-15	-	chr3:16453604-16453641	RFTN1	TRUE
0	5.32907e-15	5.32907e-15	-	chr3:16461387-16461423	RFTN1	TRUE
0	5.32907e-15	5.32907e-15	-	chr3:183515914-183515969	KLHL6	FALSE
0	5.12013	5.32907e-15	+	chr3:42106872-42106923	TRAK1	FALSE
3.06404	5.32907e-15	5.32907e-15	-	chr4:168390106-168390151	DDX60L	TRUE
0	5.32907e-15	5.32907e-15	-	chr4:174258635-174258680	FBXO8	TRUE
2.22699	3.08854	5.32907e-15	+	chr5:126819192-126819231	LMNB1	TRUE
0	5.32907e-15	5.32907e-15	-	chr5:138005558-138005598	FAM13B	TRUE
3.9751	3.61583	5.32907e-15	+	chr5:139326095-139326138	MATR3;MATR3	TRUE
0	5.32907e-15	5.32907e-15	+	chr5:169813220-169813273	DOCK2	TRUE
0	5.32907e-15	5.32907e-15	-	chr5:171909822-171909859	FBXW11	TRUE
0	5.32907e-15	5.32907e-15	+	chr5:61352388-61352434	ZSWIM6	TRUE
3.06404	5.32907e-15	5.32907e-15	+	chr5:62322889-62322935	KIF2A	TRUE
0	5.32907e-15	5.32907e-15	-	chr5:81467307-81467352	SSBP2	FALSE
0	5.32907e-15	5.32907e-15	-	chr5:93909366-93909413	FAM172A	FALSE
0	5.32907e-15	5.32907e-15	+	chr6:116695379-116695419	KPNA5	TRUE
0	5.32907e-15	5.32907e-15	+	chr6:139169256-139169295	HECA;RP1-225E12.2;RP1-225E12.3	TRUE
0	5.32907e-15	5.32907e-15	+	chr6:167113031-167113070	CCR6;RP11-517H2.6	TRUE
5.09314	5.32907e-15	5.32907e-15	+	chr6:170372887-170372923	FAM120B	TRUE
0	5.32907e-15	5.32907e-15	+	chr6:26404782-26404835	BTN3A1	FALSE
5.49757	5.26798	5.32907e-15	+	chr6:3111164-3111206	RIPK1	TRUE
0	2.24889	5.32907e-15	-	chr6:34317689-34317738	RPS10-NUDT3;NUDT3	FALSE
0	5.32907e-15	5.32907e-15	-	chr6:36501570-36501609	STK38	TRUE
0	5.32907e-15	5.32907e-15	+	chr7:106889531-106889570	PIK3CG	TRUE
0	5.32907e-15	5.32907e-15	+	chr7:30624565-30624684	GARS	FALSE
0	5.32907e-15	5.32907e-15	+	chr7:77922847-77922892	PHTF2	TRUE
0	5.32907e-15	5.32907e-15	-	chr7:87558524-87558567	ABCB1	TRUE
0	5.32907e-15	5.32907e-15	-	chr7:96707641-96707696	SHFM1	FALSE
0	5.32907e-15	5.32907e-15	-	chr8:130332828-130332868	ASAP1	FALSE
0	5.32907e-15	5.32907e-15	-	chr8:67308885-67308922	ARFGEF1	TRUE
3.06404	6.09924	5.32907e-15	-	chr9:120786628-120786674	FBXW2	TRUE
0	5.32907e-15	5.32907e-15	+	chr9:33856298-33856334	UBE2R2	FALSE
0	5.32907e-15	5.32907e-15	+	chr9:70300980-70301015	SMC5	TRUE
0	5.32907e-15	5.32907e-15	-	chr9:71696170-71696208	TMEM2	TRUE
5.37494	4.76936	5.32907e-15	-	chr9:71697491-71697613	TMEM2	TRUE
0	5.32907e-15	5.32907e-15	+	chrX:10016713-10016858	WWC3	FALSE
-0.36338	0.980008	-0.00843564	-	chr16:69362887-69362926	TERF2	FALSE
-0.416156	-0.0101382	-0.00898531	+	chr19:10685730-10685765	ILF3	TRUE
-0.0582669	0.318902	-0.0102243	-	chr10:98442362-98442404	HPS1	TRUE
0.282102	0.415396	-0.010743	+	chr7:102249818-102250063	CUX1	TRUE
-2.22145	1.60487	-0.0120439	+	chr17:78005424-78005472	TNRC6C	FALSE
-0.317006	-0.51374	-0.0246681	+	chr15:64424326-64424367	TRIP4	TRUE
-0.311404	-0.0523417	-0.027253	+	chr16:50310477-50310524	ADCY7	TRUE
-0.0896644	-0.349398	-0.0284748	-	chr19:8511342-8511381	ZNF414	FALSE
-0.363699	-0.0930606	-0.0331165	+	chrX:147948491-147948534	FMR1	FALSE
-0.230067	-0.159271	-0.0355805	-	chr20:17966933-17966979	SNX5;OVOL2	FALSE
-0.0932112	0.236433	-0.042614	-	chr9:86295304-86295339	ZCCHC6	TRUE
-0.568427	0.327218	-0.0451883	-	chr12:45922361-45922559	SCAF11	TRUE
-0.711765	-2.93876	-0.049049	-	chr1:226716378-226716428	ITPKB	TRUE
1.03635	0.149789	-0.049049	-	chr12:71656351-71656397	ZFC3H1	TRUE
-2.93876	-2.93876	-0.049049	+	chr4:106332235-106332275	AIMP1	TRUE
-1.61448	-1.59257	-0.0525337	-	chr8:51849530-51849570	PCMTD1	TRUE
-0.572555	0.300364	-0.0548728	+	chr7:151350591-151350630	NUB1	FALSE
-2.12923	0.0187813	-0.0559806	+	chr3:20080841-20080883	KAT2B	TRUE
-0.164447	-0.853681	-0.0563856	+	chr16:10761569-10761613	NUBP1;TVP23A	FALSE
-0.687985	-0.391014	-0.0781217	+	chr21:33262714-33262755	IFNAR2;AP000295.9	TRUE
0.261514	0.15884	-0.0805952	+	chr1:44775900-44776093	RPS8;SNORD55	TRUE
-2.01861	0.409436	-0.0942397	-	chr13:110892704-110892750	ANKRD10	TRUE
0.360676	1.28186	-0.0984857	-	chr11:33744025-33744065	FBXO3	TRUE
-0.420533	0.285728	-0.11068	-	chr11:3697975-3698175	NUP98	TRUE
-0.435423	0.389107	-0.116436	-	chr17:62010429-62010468	MED13	TRUE
0.156278	-0.115593	-0.1181	-	chr16:69366197-69366250	TERF2	FALSE
0.526693	-0.258294	-0.12746	+	chr17:17477522-17477574	MED9	TRUE
-0.143338	-0.130075	-0.128976	+	chr1:24466295-24466338	NIPAL3	TRUE
-1.0628	0.0938797	-0.132455	-	chr1:61697513-61697551	TM2D1	TRUE
-0.320031	0.406694	-0.146409	-	chrX:15830063-15830105	AP1S2	TRUE
-0.67588	0.302642	-0.149314	+	chr20:3918376-3918449	PANK2	FALSE
-0.38527	-0.40963	-0.155408	-	chr10:98429154-98429297	HPS1	TRUE
-0.571149	0.157314	-0.164886	+	chr13:113230170-113230214	CUL4A	TRUE
-0.0335091	-0.525805	-0.170981	+	chr16:31714208-31714337	ZNF720	TRUE
-1.58047	-0.164734	-0.171434	+	chr11:43446468-43446529	TTC17	FALSE
-0.615131	-1.74189	-0.177357	+	chr12:69384411-69384449	YEATS4	TRUE
-0.742206	-0.389191	-0.180155	+	chr6:159748510-159748541	SOD2;WTAP	TRUE
0.0498798	-0.421201	-0.187902	+	chrX:147939838-147939894	FMR1	TRUE
1.04701	0.423048	-0.202035	-	chr5:97166751-97166792	RIOK2;CTD-2215E18.1	TRUE
-0.0530816	-0.269534	-0.204941	-	chr6:170581750-170581785	PDCD2	FALSE
-0.880868	-0.00235398	-0.213963	-	chr18:12792158-12792199	PTPN2	TRUE
-0.600583	-0.0127667	-0.221191	-	chr6:169707037-169707072	PHF10	TRUE
-1.65235	-5.93091	-0.222463	+	chr3:193663348-193663401	OPA1	TRUE
-0.676616	-0.0171749	-0.228034	-	chrX:120436500-120436536	LAMP2	TRUE
-0.561801	0.0791213	-0.22906	+	chr16:9112062-9112100	C16orf72;RP11-473I1.9	TRUE
-0.84682	-0.0883986	-0.232415	+	chr3:48935655-48935701	ARIH2	TRUE
-2.49943	0.766156	-0.23667	-	chr18:47858578-47858614	SMAD2	TRUE
0.707322	-1.17441	-0.239399	+	chr7:23190774-23190815	NUPL2	TRUE
-0.00743916	-0.697166	-0.241767	+	chr4:74162202-74162250	MTHFD2L	FALSE
0.391761	0.17032	-0.242566	+	chr13:19648346-19648448	MPHOSPH8	TRUE
-5.76394	-5.76394	-0.244199	-	chr17:67150911-67150963	HELZ	TRUE
-2.20307	0.193097	-0.251755	-	chrX:41743565-41743622	CASK	TRUE
-1.91579	-1.13363	-0.260149	+	chr6:57106915-57106958	ZNF451	TRUE
-3.06806	1.2331	-0.260149	-	chr3:125449058-125449098	SNX4	TRUE
-1.41108	-0.067397	-0.261799	+	chr9:131211328-131211369	NUP214	FALSE
-1.12297	-0.948134	-0.264099	-	chr9:5953310-5953350	KIAA2026	TRUE
-0.0652851	0.311295	-0.26458	+	chr16:30944178-30944216	FBXL19	TRUE
-1.52211	0.370021	-0.265416	-	chr14:50792049-50792092	NIN	TRUE
-0.639491	-0.180348	-0.281552	+	chr13:50956469-50956503	RNASEH2B	TRUE
-1.81629	0.0126966	-0.284113	+	chr1:225840899-225840976	EPHX1;RP11-285F7.2	TRUE
-0.553667	-0.402421	-0.298495	-	chr6:170578491-170578537	PDCD2	TRUE
-0.353701	-0.445379	-0.302406	-	chr3:47501446-47501505	ELP6	FALSE
0.350107	0.727643	-0.302652	+	chr10:153304-153341	ZMYND11	TRUE
0.488275	0.353261	-0.304219	-	chr1:26881119-26881162	GPN2	TRUE
-2.38457	0.855454	-0.304339	+	chr1:180838821-180838865	XPR1	TRUE
-0.0432358	0.0552947	-0.30788	+	chr7:102258191-102258231	CUX1	TRUE
-1.7674	-2.26918	-0.310888	-	chr2:98725276-98725321	MGAT4A	TRUE
-0.526928	-0.0908904	-0.315176	-	chr14:89411847-89411892	FOXN3	TRUE
-0.0974673	-0.196383	-0.316491	-	chr6:30668030-30668073	DHX16	TRUE
0.114281	0.112936	-0.318537	-	chr1:32375517-32375558	BSDC1	TRUE
-0.340321	-0.796254	-0.320898	+	chr5:141935434-141935481	KIAA0141	TRUE
0.117849	-0.387644	-0.320916	-	chr3:51994865-51994911	RPL29	TRUE
-1.59643	0.126712	-0.326578	+	chr1:222837335-222837381	RP11-452F19.3;RP11-455P21.3	TRUE
-1.45698	0.85267	-0.329768	-	chr11:130901643-130901681	SNX19	TRUE
1.10627	-0.204997	-0.359949	+	chr8:37767687-37767777	PROSC	TRUE
-3.01651	0.698741	-0.372099	+	chr13:41358680-41358717	NAA16	TRUE
-2.12129	-0.0237212	-0.390608	+	chr12:14482520-14482574	ATF7IP	TRUE
-1.18255	-0.187855	-0.391728	+	chr14:102017571-102017614	DYNC1H1	TRUE
-2.03891	-0.0464753	-0.395386	+	chr3:138245637-138245681	ARMC8	FALSE
0.779115	-2.1779	-0.396802	+	chr19:1272787-1272831	CIRBP	TRUE
-1.43063	-0.0403472	-0.398419	-	chr6:17623460-17623510	NUP153	TRUE
-0.318384	-0.219394	-0.409044	+	chr12:71665388-71665430	ZFC3H1;THAP2	TRUE
0.0037552	-0.489691	-0.419911	-	chr3:126454082-126454196	ZXDC	FALSE
-0.421432	-0.217827	-0.432093	-	chr8:143581100-143581280	EEF1D;RP11-661A12.8	FALSE
-0.626668	-0.205693	-0.43297	+	chr2:54662270-54662308	SPTBN1;AC093110.3	TRUE
-0.777427	-0.752925	-0.433193	-	chr1:150751248-150751305	CTSS	TRUE
-0.777427	-3.84147	-0.433193	+	chr1:209847283-209847321	DIEXF	TRUE
-0.777427	0.463475	-0.433193	+	chr4:88657389-88657428	HERC3	TRUE
-0.585384	-0.392222	-0.445262	-	chr14:50725834-50725877	NIN	TRUE
-0.959299	0.129487	-0.450294	+	chr3:152302764-152302801	MBNL1	TRUE
0.215412	-0.982923	-0.453721	+	chr8:38107766-38107809	ASH2L	TRUE
-0.429238	-0.089747	-0.458049	+	chr2:241712510-241712550	ING5	TRUE
-0.500206	-0.414741	-0.462318	+	chr2:101006387-101006420	RPL31	TRUE
-6.08055	-2.99201	-0.46337	-	chr11:77717710-77717749	RSF1;RSF1-IT2	TRUE
-1.74663	-0.562551	-0.468817	-	chr8:94509992-94510027	KIAA1429	TRUE
-0.44621	0.0164227	-0.470285	-	chr1:150623616-150623652	ENSA	TRUE
-0.889395	-0.278284	-0.482062	+	chr2:85358905-85358955	ELMOD3	TRUE
-0.447159	-0.030411	-0.490278	+	chr16:31715484-31715530	ZNF720	TRUE
-4.22714	-6.45413	-0.502118	+	chr15:59031698-59031738	RNF111	TRUE
-1.11938	0.299369	-0.520993	+	chr1:6871972-6872017	CAMTA1	FALSE
-0.360022	-0.277836	-0.524379	+	chr19:4434309-4434365	CHAF1A	TRUE
-0.382967	-0.130485	-0.539753	-	chr7:44468323-44468355	NUDCD3	TRUE
-1.14425	-0.442154	-0.539972	-	chr16:56498611-56498666	BBS2	FALSE
0.711451	-0.266453	-0.55648	-	chr16:75633283-75633322	KARS	FALSE
-1.53919	0.0492144	-0.559624	+	chr15:67600458-67600507	MAP2K5	TRUE
-0.552446	-0.340181	-0.580478	+	chr1:150932881-150932925	SETDB1	FALSE
-1.36457	-0.114974	-0.589696	+	chr6:159751125-159751166	SOD2;WTAP	TRUE
-0.149284	-0.462069	-0.60446	+	chrX:111688754-111688797	ALG13	TRUE
-0.270624	-0.948956	-0.608609	+	chr11:71465816-71465858	NADSYN1	FALSE
-1.94921	-1.09779	-0.608792	-	chr16:3678288-3678346	TRAP1;DNASE1	TRUE
-0.276764	0.374162	-0.636119	-	chr13:20790799-20790845	XPO4	FALSE
-0.20581	-0.554918	-0.642721	+	chr16:89959308-89959362	DEF8	TRUE
-0.481796	0.0940542	-0.648641	+	chr1:13787617-13787841	PRDM2	FALSE
-1.25895	-0.67482	-0.677634	-	chr2:24238940-24238987	ITSN2	FALSE
-1.5441	-1.51697	-0.69545	-	chr2:39051389-39051445	SOS1	TRUE
0.21948	-0.0912781	-0.69545	+	chr3:185621193-185621230	SENP2	TRUE
-4.79025	1.30899	-0.700414	-	chr10:21803787-21803833	DNAJC1	TRUE
-0.509665	1.08934	-0.706373	+	chr10:110596507-110596661	SMC3	TRUE
-1.39571	-1.02517	-0.74265	+	chr14:102214730-102214769	WDR20	TRUE
-2.86687	-5.93091	-0.750544	+	chr19:5079126-5079166	KDM4B	TRUE
-0.167292	-0.0443821	-0.758703	+	chr6:57109661-57109711	ZNF451	TRUE
-5.10171	-5.10171	-0.763032	-	chr4:39028381-39028429	TMEM156	TRUE
-1.46584	0.495902	-0.77552	+	chr8:132813152-132813190	PHF20L1	TRUE
-1.14079	-0.524761	-0.786754	+	chr1:10308555-10308592	KIF1B	TRUE
-3.13074	-1.74189	-0.806876	+	chr1:246648193-246648231	CNST	FALSE
-0.615131	0.574216	-0.806876	+	chr14:102214963-102215001	WDR20	TRUE
-1.52129	0.584596	-0.818841	+	chr15:99695204-99695243	MEF2A	TRUE
-1.02135	0.485195	-0.864264	-	chr5:41742461-41742540	OXCT1	FALSE
0.125287	-2.93876	-0.866444	+	chr2:135745556-135745598	UBXN4	TRUE
-0.711765	-0.68986	-0.866444	-	chr4:54047839-54047880	CHIC2;RP11-231C18.3	TRUE
-0.0511169	-0.662506	-0.884579	+	chr6:33275809-33276031	RPS18	TRUE
-1.19103	-0.14358	-0.90189	-	chr3:126458910-126458945	ZXDC	FALSE
-2.48937	-2.25956	-0.917551	+	chr6:30339014-30339067	TRIM39;TRIM39-RPP21	TRUE
-3.12993	-1.5744	-0.944896	-	chr8:51852123-51852168	PCMTD1	TRUE
-1.61448	-3.84147	-0.951763	+	chr5:72886186-72886233	TNPO1	FALSE
-2.1655	-1.30394	-0.984212	-	chr2:239987894-239987933	NDUFA10	TRUE
-0.824916	0.0505278	-1.02351	-	chr11:116892770-116892814	SIK3	FALSE
-1.04593	-1.27014	-1.02423	+	chr12:131783287-131783330	SFSWAP	TRUE
-0.842455	-0.815267	-1.03745	-	chr2:99438573-99438619	REV1	FALSE
-1.4632	-0.198092	-1.03989	+	chr11:48131581-48131627	PTPRJ	TRUE
-0.655269	0.643468	-1.04013	-	chr1:230975540-230975577	TTC13	FALSE
-1.38867	-0.496243	-1.04245	-	chr2:55614004-55614043	PPP4R3B	FALSE
-2.19355	-0.856917	-1.0515	+	chr3:48934318-48934358	ARIH2	TRUE
0.344229	-0.413476	-1.07183	+	chr5:177436634-177436678	GRK6	TRUE
-0.116168	-0.526719	-1.08919	-	chr17:81510801-81511017	ACTG1	TRUE
-0.835453	-2.40158	-1.13218	-	chr1:109425261-109425293	PSMA5	TRUE
-1.67813	-1.79891	-1.21059	+	chr7:30623170-30623230	GARS	TRUE
-5.76394	-1.76279	-1.21309	-	chr18:49386773-49386818	DYM	TRUE
-3.45889	-0.265101	-1.224	+	chr3:138246687-138246881	ARMC8	TRUE
0.140311	1.80117	-1.2364	-	chr12:56605455-56605505	BAZ2A	TRUE
-0.832489	0.743538	-1.2364	-	chr3:119229682-119229727	B4GALT4;B4GALT4-AS1	FALSE
-2.28131	-0.627931	-1.25729	-	chr2:85861072-85861112	ST3GAL5	TRUE
-6.34003	0.0448878	-1.29319	+	chr13:27654220-27654263	POLR1D	TRUE
-1.51139	0.83023	-1.31278	-	chr11:86042393-86042436	PICALM	FALSE
-6.45413	-4.20524	-1.40729	+	chr2:112312153-112312193	ZC3H6	TRUE
-1.05765	-2.43701	-1.41209	+	chr22:31277580-31277630	LIMK2	TRUE
-1.69491	-0.392681	-1.45267	+	chr7:39969874-39969917	CDK13	TRUE
0.350107	-4.39249	-1.50278	+	chr2:151473872-151473914	RIF1	TRUE
-1.32845	1.92613	-1.50278	-	chr3:136591048-136591197	STAG1	TRUE
-2.37982	-3.56984	-1.61155	+	chr9:5712651-5712690	RIC1	TRUE
-0.731203	-0.524632	-1.63077	-	chr12:110375479-110375516	ANAPC7	TRUE
-3.84147	-3.84147	-1.76916	-	chr17:28660905-28660957	SDF2	TRUE
-4.26705	-2.56173	-1.81135	-	chr14:95095353-95095394	DICER1	TRUE
-1.72621	-0.485306	-1.90054	-	chr4:169569072-169569111	NEK1	TRUE
-1.02135	-1.459	-1.97501	-	chr12:108523665-108523711	SART3;FICD	TRUE
0.0174257	-2.33888	-2.00135	-	chr2:162307820-162307863	IFIH1	FALSE
-1.65747	-0.651366	-2.01482	+	chr9:37166886-37166925	ZCCHC7	TRUE
-1.7733	-0.368025	-2.11246	+	chr10:75229788-75229836	VDAC2	TRUE
-2.62579	-6.21611	-2.12628	+	chr8:94859609-94859661	INTS8	TRUE
-0.117814	0.79822	-2.14198	-	chr11:31504287-31504331	IMMP1L	TRUE
-2.40261	-3.02615	-2.28426	+	chr3:57260386-57260432	APPL1	TRUE
-5.76394	0.412192	-2.35567	+	chr5:154222391-154222433	GALNT10	FALSE
-5.35773	-5.35773	-2.46802	+	chr2:231131876-231131919	PSMD1	FALSE
-4.14234	-1.46371	-2.4706	+	chr7:148731530-148731568	CUL1	FALSE
-3.35308	0.150122	-2.52458	-	chr20:62905007-62905127	DIDO1	FALSE
-4.36211	-1.12467	-2.53719	-	chr12:118254480-118254519	TAOK3	TRUE
-5.57508	-5.57508	-2.68538	-	chr15:76789159-76789195	SCAPER	TRUE
0.535635	0.40715	-2.80784	+	chr16:3286840-3286881	ZNF263	TRUE
-4.20604	-2.14995	-2.9314	-	chr21:31681374-31681414	SCAF4	TRUE
-2.93876	-0.68986	-2.93876	-	chr11:95198304-95198352	SESN3;RP11-712B9.2	TRUE
1.33981	-2.93876	-2.93876	+	chr13:102626924-102626973	TPP2	TRUE
-2.93876	0.67708	-2.93876	-	chr14:105062496-105062531	GPR132	TRUE
-2.93876	-2.93876	-2.93876	+	chr17:63661572-63661613	MAP3K3	TRUE
0.125287	0.149789	-2.93876	-	chr17:76101018-76101063	EXOC7	TRUE
-1.01851	-0.932758	-3.16134	+	chr12:62553326-62553365	MON2	TRUE
-0.845289	-4.40949	-3.25011	+	chr1:173767982-173768026	KLHL20	TRUE
-1.45926	-0.29056	-3.28092	-	chr19:19638804-19638855	GMIP	TRUE
-3.84147	-3.84147	-3.84147	+	chr1:160802664-160802737	LY9	TRUE
-1.61448	-3.84147	-3.84147	+	chr11:43326234-43326288	API5	TRUE
-3.84147	-3.84147	-3.84147	+	chr5:179712211-179712255	CANX	TRUE
-0.251144	-3.84147	-3.84147	-	chr5:41845901-41845941	OXCT1	FALSE
-6.12927	-2.25702	-4.01758	-	chr15:43021088-43021123	UBR1	TRUE
1.89869	-4.39249	-4.39249	-	chr11:68184904-68184945	KMT5B	FALSE
-4.39249	-4.39249	-4.39249	+	chr13:99365756-99365792	UBAC2	TRUE
0.536	-0.391339	-4.39249	+	chr20:58704463-58704512	NPEPL1;STX16-NPEPL1	FALSE
-5.10171	-5.10171	-5.10171	-	chr17:67191783-67191820	HELZ	TRUE
-5.35773	0.384942	-5.35773	+	chr18:79332938-79332993	ATP9B	TRUE
-2.51104	-5.57508	-5.57508	-	chr18:51192917-51192968	MEX3C	TRUE
-2.6999	-5.76394	-5.76394	-	chr9:72360291-72360337	ZFAND5	FALSE
-3.15207	-6.21611	-6.21611	-	chr16:48559242-48559276	N4BP1	FALSE

## Sheet: IpA mRNA-Seq
4KO.log2RPKM	8KO.log2RPKM	dKO.log2RPKM	Strand	hg38	hg38.symbol	expressed
-0.27427	0.767062	0.0710774	+	chr1:10308555-10308592	KIF1B	TRUE
-1.49687	1.4026	0.270935	+	chr1:10547607-10547648	PEX14	TRUE
1.72085	0.449009	1.55623	-	chr1:109425261-109425293	PSMA5	TRUE
7.54753	6.17079	6.84331	-	chr1:116523444-116523492	CD58	FALSE
0.81839	0.789252	1.91317	+	chr1:117076336-117076394	TTF2	TRUE
-6.98267	1.32778	1.00898	-	chr1:117889723-117889766	GDAP2	TRUE
-0.282298	0.46812	0.410524	+	chr1:13787617-13787841	PRDM2	TRUE
0.648176	0.112266	0.397139	-	chr1:150623616-150623652	ENSA	TRUE
0	4.39276	0	-	chr1:150751248-150751305	CTSS	FALSE
1.19694	1.78786	1.46856	+	chr1:150932881-150932925	SETDB1	TRUE
0.137866	0.197414	0.0844591	+	chr1:153638236-153638274	CHTOP	TRUE
0.264865	0.146151	0.386302	+	chr1:154263462-154263501	UBAP2L	TRUE
0	0	0	-	chr1:155505593-155505634	ASH1L	FALSE
0	6.26071	5.94545	-	chr1:155518470-155518515	ASH1L	FALSE
0	0	0	+	chr1:160802664-160802737	LY9	FALSE
1.60888	1.91085	1.00872	+	chr1:161865919-161865964	ATF6	TRUE
-5.48593	-5.48593	-5.48593	+	chr1:167260410-167260451	POU2F1	FALSE
0.696681	-0.371332	0.630107	+	chr1:16441548-16441615	NECAP2	TRUE
0.289696	0.366786	0.894512	+	chr1:168179635-168179674	TIPRL	TRUE
1.81444	1.32716	2.09264	+	chr1:168192363-168192394	TIPRL	TRUE
6.45678	6.70244	6.96514	-	chr1:169703115-169703159	C1orf112;SELL	FALSE
-0.49679	-1.46516	0.376345	-	chr1:170034499-170034536	KIFAP3	FALSE
0.187557	0.131701	0.185219	-	chr1:170035416-170035459	KIFAP3	TRUE
-0.111455	0.818785	1.24756	+	chr1:171558257-171558461	PRRC2C	TRUE
-0.496029	-0.400324	0.498394	-	chr1:171726822-171726860	VAMP4	TRUE
2.30395	1.00968	2.61845	-	chr1:171727584-171727622	VAMP4	TRUE
0.498884	-0.660189	-1.38598	+	chr1:173767982-173768026	KLHL20	TRUE
-0.232298	0.257686	0.814217	+	chr1:178728525-178728758	RALGPS2	FALSE
0.599245	0.61301	1.0627	+	chr1:179050608-179050653	FAM20B	TRUE
0.194603	0.348075	0.412802	-	chr1:179862447-179862484	TOR1AIP2	TRUE
0	0	0	+	chr1:180838821-180838865	XPR1	FALSE
0	0	0	-	chr1:184963029-184963072	FAM129A	FALSE
0.576945	0.625009	0.997738	-	chr1:185304996-185305040	IVNS1ABP	TRUE
0.179214	-0.112554	0.194981	-	chr1:185307702-185307753	IVNS1ABP	FALSE
0	0	5.43476	+	chr1:193230034-193230077	CDC73	FALSE
-0.234399	0.470444	-0.718162	-	chr1:19743321-19743360	TMCO4	TRUE
0.388559	0.471685	0.939889	-	chr1:205619275-205619320	ELK4	TRUE
0.236883	0.745614	1.12472	+	chr1:209847283-209847321	DIEXF	FALSE
0.0363336	0.759573	0.940389	-	chr1:20754060-20754102	HP1BP3	TRUE
-0.498152	-0.495006	-0.399985	-	chr1:213006855-213006902	ANGEL2	TRUE
5.00062	0	0	+	chr1:213079107-213079148	RPS6KC1	FALSE
0.533213	0.353811	0.440936	-	chr1:21727855-21727898	USP48	TRUE
0.0854308	-1.62877	1.00612	-	chr1:21745870-21745913	USP48	TRUE
-0.26215	0.883872	0.624608	+	chr1:222837335-222837381	RP11-452F19.3;RP11-455P21.3	TRUE
0.836389	1.24526	2.17583	+	chr1:22090761-22090801	CDC42	TRUE
1.15175	0.819737	2.17113	+	chr1:224134616-224134670	FBXO28	TRUE
0.798405	0.771373	1.86316	+	chr1:224134831-224134883	FBXO28	TRUE
-0.0864771	0.404312	0.105008	+	chr1:224375957-224375990	CNIH4	TRUE
-0.197069	0.398665	-0.434478	+	chr1:225840899-225840976	EPHX1;RP11-285F7.2	TRUE
-5.29788	-0.643987	0.996109	-	chr1:226707175-226707222	ITPKB	FALSE
0	5.97468	3.74356	-	chr1:226715666-226715740	ITPKB	FALSE
-0.0827163	-0.247779	0.235141	-	chr1:226716378-226716428	ITPKB	FALSE
6.0472	4.90734	6.87281	-	chr1:226732618-226732657	ITPKB	FALSE
-0.496642	2.18353	2.07013	+	chr1:230091974-230092026	GALNT2	TRUE
0	0	7.20727	-	chr1:230975540-230975577	TTC13	FALSE
-1.48263	2.02848	1.17976	-	chr1:235212620-235212664	ARID4B	TRUE
-0.622484	0.918263	0.473362	-	chr1:235826327-235826371	LYST	TRUE
-0.896205	1.27052	1.02661	-	chr1:235828822-235828859	LYST	TRUE
0	0	4.43679	-	chr1:243818661-243818705	AKT3	FALSE
0.632492	0.252126	0.74459	+	chr1:244656475-244656522	DESI2	TRUE
-0.49231	0.331549	-0.970504	+	chr1:246648193-246648231	CNST	TRUE
0.540688	0.252068	0.599389	+	chr1:24466295-24466338	NIPAL3	TRUE
0.085453	0.650508	0.0145826	-	chr1:24926485-24926527	RUNX3	FALSE
0.0145256	-0.0903837	-0.000354724	-	chr1:26881119-26881162	GPN2	TRUE
0.0855199	-1.63202	1.0069	-	chr1:30958787-30958826	PUM1	TRUE
0.875301	1.50974	1.29257	-	chr1:32375517-32375558	BSDC1	TRUE
2.07827	1.82951	1.67039	-	chr1:32785912-32785952	YARS	TRUE
4.9043	7.0216	5.97665	+	chr1:35979741-35979785	AGO3	TRUE
-0.0829307	0.332694	0.235688	-	chr1:3846539-3846575	CEP104	FALSE
6.19702	6.76078	4.18702	+	chr1:40390599-40390652	SMAP2	FALSE
0	0	0	+	chr1:40398559-40398596	SMAP2	FALSE
2.64206	1.6329	2.15756	+	chr1:43676771-43676815	KDM4A	TRUE
0.0326664	-0.237867	-0.233855	+	chr1:44636429-44636491	TMEM53;RNF220	TRUE
0.237474	1.26962	0.749179	+	chr1:44721845-44721892	C1orf228;RNU5F-1	TRUE
-0.029381	-0.250384	-0.351233	+	chr1:44775900-44776093	RPS8;SNORD55	TRUE
-0.0455336	-0.139714	-0.232868	+	chr1:44777729-44778069	RPS8;SNORD38A	TRUE
1.0825	0.141344	0.91814	-	chr1:44821942-44821979	PTCH2	TRUE
-1.31886	1.03898	0.191397	-	chr1:52472817-52472871	ZCCHC11	FALSE
-0.30511	0.503628	-0.237418	-	chr1:52474638-52474756	ZCCHC11	FALSE
1.32491	0.574312	1.41068	-	chr1:55071283-55071341	USP24	TRUE
-0.690013	-1.07823	-0.0782508	-	chr1:61697513-61697551	TM2D1	TRUE
1.06809	-0.645279	-0.951901	-	chr1:64872705-64872749	JAK1	FALSE
-0.161897	0.262191	0.111065	+	chr1:6633512-6633560	THAP3	TRUE
-0.323437	0.672378	0.110079	+	chr1:6871972-6872017	CAMTA1	TRUE
-0.0940958	-0.0662402	0.0565412	-	chr1:70146019-70146088	LRRC7;LRRC40	TRUE
-1.46503	-0.0792899	-0.967167	-	chr1:70165450-70165497	LRRC40	FALSE
-0.906193	0.790565	-1.96066	-	chr1:70282484-70282526	ANKRD13C	FALSE
-0.0236227	0.818133	0.678804	-	chr1:77711658-77711697	USP33	TRUE
0	0	4.56516	+	chr1:77845476-77845516	MIGA1	FALSE
0.160228	-0.66423	0.124223	+	chr1:77868595-77868639	MIGA1	TRUE
1.07758	1.64519	0.0145826	+	chr1:88743174-88743216	PKN2	FALSE
-0.796728	-0.664227	0.299805	+	chr1:92324661-92324698	RPAP2	TRUE
1.10409	0.0604548	0.314053	+	chr1:94478677-94478720	ABCD3	TRUE
-0.422073	-0.39855	-0.194481	-	chr10:98429154-98429297	HPS1	TRUE
0.770667	0.302348	0.644401	-	chr10:98441911-98442067	HPS1	TRUE
0.762369	0.223225	0.681457	-	chr10:98442362-98442404	HPS1	TRUE
0.162978	0.0452988	0.205129	-	chr10:100986276-100986315	MRPL43	TRUE
-0.564681	0.60248	0.461655	-	chr10:103142057-103142113	NT5C2	TRUE
-0.484701	0.327692	0.997635	-	chr10:103143628-103143671	NT5C2	TRUE
-0.218085	-0.0802316	0.416317	+	chr10:110122424-110122461	ADD3	FALSE
0.114113	0.0628265	0.178632	+	chr10:110596507-110596661	SMC3	TRUE
-6.1384	-0.653366	-0.965323	+	chr10:11210909-11210961	CELF2	FALSE
6.69815	0	6.94619	+	chr10:110947731-110947768	SHOC2	FALSE
0.0887755	-0.138663	-0.02192	-	chr10:112445039-112445273	ZDHHC6	TRUE
-0.174894	-2.59642	-0.972369	+	chr10:12225352-12225419	CDC123	FALSE
7.96064	6.80105	7.47625	-	chr10:121889001-121889042	ATE1	TRUE
0.957473	0.141381	1.6538	+	chr10:124974515-124974550	ZRANB1	TRUE
0.166931	-0.478509	-0.842435	+	chr10:125741620-125741656	EDRF1;EDRF1-AS1;RP11-383C5.8	TRUE
0.500908	0.128074	0.107726	+	chr10:125742876-125742911	EDRF1;EDRF1-AS1;RP11-383C5.8	FALSE
-0.0130957	0.26036	0.0850292	+	chr10:125747401-125747450	EDRF1;EDRF1-AS1;RP11-383C5.8	TRUE
5.03431	7.41626	4.56516	+	chr10:13128009-13128049	OPTN	FALSE
-0.486234	-0.647879	-5.59054	+	chr10:13133226-13133264	OPTN	FALSE
7.32058	0	0	-	chr10:14524488-14524528	FAM107B	FALSE
7.10971	8.10761	7.20727	+	chr10:153304-153341	ZMYND11	TRUE
4.8437	5.65471	5.34187	-	chr10:21803787-21803833	DNAJC1	FALSE
0	4.62534	0	-	chr10:21865339-21865387	DNAJC1;RP11-399C16.3	FALSE
0	0	0	+	chr10:26503035-26503074	APBB1IP	FALSE
-0.685795	0.16689	-0.255219	+	chr10:30439438-30439469	MAP3K8	TRUE
-0.139994	0.0492517	-0.204423	+	chr10:30439869-30439913	MAP3K8	TRUE
-0.263668	0.531998	0.926328	-	chr10:32345115-32345158	EPC1	TRUE
6.96642	7.3817	8.05851	-	chr10:45638651-45638692	ZFAND4	TRUE
0.480003	0.235862	0.89005	-	chr10:45639711-45639761	ZFAND4	TRUE
0	0	5.56922	-	chr10:68018923-68018962	HERC4	FALSE
5.03431	6.83551	5.53436	+	chr10:70863345-70863385	SGPL1	FALSE
1.11333	0.532374	1.30803	+	chr10:72224106-72224152	ANAPC16	TRUE
-0.266875	-0.487766	-0.379025	+	chr10:75229788-75229836	VDAC2	TRUE
-0.22062	0.616669	0.689832	+	chr10:91227884-91227941	PCGF5	TRUE
1.18844	0.489711	0.441293	+	chr10:91818181-91818325	TNKS2	FALSE
4.9043	0	6.96514	+	chr10:91857708-91857752	TNKS2	FALSE
-3.25333	-0.661791	-0.97936	+	chr10:91972570-91972623	BTAF1	FALSE
0.085453	-0.655587	-0.394968	-	chr10:92566733-92566775	IDE	TRUE
0.211554	1.33292	0.140013	+	chr10:92915991-92916031	EXOC6	TRUE
-6.4034	-1.62877	-0.968647	-	chr10:96701807-96701850	PIK3AP1	FALSE
-1.46571	-0.654697	0.593514	+	chr10:98224323-98224369	R3HCC1L	TRUE
-0.495773	-0.400125	-0.497045	+	chr11:10755210-10755252	CTR9	TRUE
5.25612	6.07269	5.75807	+	chr11:108074028-108074062	CUL5	FALSE
0.273895	0.18579	0.13372	-	chr11:111739177-111739357	PPP2R1B	TRUE
-0.274913	0.448591	-0.567375	-	chr11:116892770-116892814	SIK3	TRUE
1.47461	2.47032	0.993828	-	chr11:116918042-116918095	SIK3	FALSE
-1.94836	0.267004	0.461295	-	chr11:116921827-116921873	SIK3	FALSE
-0.316533	-0.848209	-0.64156	+	chr11:117194092-117194150	SIDT2	TRUE
-0.20288	0.781577	0.724711	+	chr11:118449946-118449983	KMT2A	TRUE
6.01213	5.84809	6.51871	+	chr11:118482222-118482262	KMT2A	TRUE
0.187905	0.180121	0.00343569	+	chr11:119010665-119010701	CCDC84	TRUE
0.302304	-0.0202056	0.121898	-	chr11:119017555-119017666	RPS25	FALSE
-1.48053	-1.06933	-0.397115	+	chr11:119274679-119274729	CBL	TRUE
0	0	0	+	chr11:121547376-121547417	SORL1	FALSE
-0.483177	0.326916	1.79502	+	chr11:128725562-128725610	FLI1	TRUE
1.17482	-0.178772	0.68961	-	chr11:129888322-129888375	NFRKB	TRUE
-7.15541	-0.248362	0.23561	-	chr11:130901643-130901681	SNX19	TRUE
-6.4034	-1.62877	-1.93567	-	chr11:14459373-14459416	COPB1	FALSE
1.61228	0.65409	0.597369	+	chr11:16743996-16744048	C11orf58	FALSE
-2.0511	-7.15541	-2.52107	+	chr11:18334868-18334906	GTF2H1	TRUE
0.491313	-5.38869	0.0144017	-	chr11:31504287-31504331	IMMP1L	FALSE
0.158443	0.564582	-0.100636	-	chr11:33744025-33744065	FBXO3	TRUE
-5.00858	0.898366	-5.00858	+	chr11:35177192-35177250	CD44	FALSE
0.229686	-0.326122	0.15595	-	chr11:3697975-3698175	NUP98	TRUE
0.302884	0.310406	0.671136	-	chr11:3711837-3711878	NUP98	TRUE
-0.490424	-6.19312	0.0145515	-	chr11:3777033-3777083	NUP98	TRUE
0.50091	0.810317	0.556679	+	chr11:43326234-43326288	API5	FALSE
0.330767	0.333911	1.09077	+	chr11:43396914-43396956	TTC17	TRUE
-0.133203	0.179898	0.331669	+	chr11:43401582-43401622	TTC17	TRUE
-1.07279	0.0711844	-1.55142	+	chr11:43418101-43418137	TTC17	TRUE
0.138828	0.28358	-0.155096	+	chr11:43446468-43446529	TTC17	TRUE
5.91188	8.04833	8.65253	-	chr11:47739582-47739625	FNBP4	TRUE
0.0165136	0.0312122	0.121857	-	chr11:47743918-47743970	FNBP4	TRUE
0	0	4.56516	+	chr11:48038807-48038847	PTPRJ	FALSE
-3.18744	0.219007	0.042192	+	chr11:48131581-48131627	PTPRJ	TRUE
0.221229	0.121621	0.0288102	+	chr11:65084949-65085004	ZFPL1;TMEM262	TRUE
0.397772	-0.0582956	0.418458	+	chr11:65387165-65387227	FRMD8	TRUE
0.347845	0.816861	-0.136504	+	chr11:6505555-6505602	DNHD1	TRUE
0	0	0	+	chr11:66190201-66190236	PACS1	FALSE
-3.77797	-2.38827	-0.306397	-	chr11:68184904-68184945	KMT5B	TRUE
-0.0828387	-7.01558	-0.564816	+	chr11:71465816-71465858	NADSYN1	TRUE
0.875626	1.00796	1.81528	+	chr11:76453864-76453924	EMSY	TRUE
0	5.95588	7.61987	-	chr11:77694525-77694562	RSF1	FALSE
1.07009	2.63055	2.44879	-	chr11:77717710-77717749	RSF1;RSF1-IT2	TRUE
4.14565	3.98883	0	-	chr11:77977292-77977369	INTS4	FALSE
0	4.65389	0	-	chr11:83060407-83060454	RAB30	FALSE
0.500831	-0.048571	0.464823	+	chr11:85634298-85634338	TMEM126B	FALSE
0	0	6.00856	-	chr11:86042393-86042436	PICALM	FALSE
1.49089	0.33131	1.17553	-	chr11:88331401-88331442	CTSC	TRUE
-0.359837	1.16017	0.335801	-	chr11:9202292-9202399	DENND5A	TRUE
0	0	0	-	chr11:95198304-95198352	SESN3;RP11-712B9.2	FALSE
0.178855	1.09713	0.151677	-	chr12:100069912-100069948	UHRF1BP1L	TRUE
-0.071055	-0.0314157	-0.485169	-	chr12:108523665-108523711	SART3;FICD	TRUE
0.621217	0.302685	0.794322	-	chr12:108560463-108560507	SART3	TRUE
0.718633	-2.20149	0.883133	-	chr12:108802891-108802941	SSH1	TRUE
-3.04697	-2.2318	-2.54598	-	chr12:109948069-109948106	GIT2;TCHP	FALSE
-0.127869	-0.317318	-0.95611	-	chr12:110375479-110375516	ANAPC7	TRUE
1.10936	1.2406	2.27645	-	chr12:112078336-112078378	NAA25	TRUE
2.28106	3.11118	3.07146	-	chr12:112375725-112375769	HECTD4	TRUE
0	0	0	+	chr12:112988769-112988803	OAS2;RP1-71H24.1	FALSE
-7.53158	-7.53158	-1.96236	-	chr12:118254480-118254519	TAOK3	TRUE
7.65389	6.90704	5.60499	+	chr12:119993373-119993411	BICDL1	TRUE
0	0	5.43476	+	chr12:120010397-120010440	BICDL1	FALSE
0.236942	0.332668	1.8821	+	chr12:120014786-120014860	BICDL1	TRUE
0	6.77854	6.46186	-	chr12:120898298-120898329	SPPL3	FALSE
0.287081	0.334393	0.710813	+	chr12:122134109-122134160	MLXIP	TRUE
5.67522	0	0	-	chr12:122367531-122367582	CLIP1	FALSE
-7.60519	0.91615	-0.176921	-	chr12:122877366-122877403	VPS37B;RP11-463O12.5	FALSE
2.15654	1.44373	0.747602	-	chr12:124336366-124336404	NCOR2	FALSE
-0.3455	-0.663078	-1.82348	+	chr12:131783287-131783330	SFSWAP	TRUE
1.15814	0.843351	0.697716	-	chr12:132754293-132754344	ANKLE2	TRUE
1.14375	0.603807	1.11418	-	chr12:132812959-132813090	GOLGA3;AC127070.1	TRUE
-0.497652	0.869761	0.669304	+	chr12:14482520-14482574	ATF7IP	TRUE
0.00102976	0.743022	0.285845	+	chr12:22644372-22644414	ETNK1	TRUE
-1.06512	-1.22766	-0.969142	-	chr12:42224371-42224434	YAF2	TRUE
0.192998	1.93602	1.5979	+	chr12:42362249-42362293	PPHLN1	TRUE
-0.160881	-0.160414	-0.336582	-	chr12:45922361-45922559	SCAF11	TRUE
0	0	4.49942	-	chr12:45971090-45971132	SCAF11	FALSE
7.79905	9.38284	9.76694	-	chr12:45974100-45974146	SCAF11	TRUE
0	6.53307	4.67032	-	chr12:365715-365752	KDM5A	FALSE
-0.498251	-0.250145	-0.503828	-	chr12:50985997-50986039	SLC11A2	TRUE
-0.286918	0.109085	0.0796787	-	chr12:55913831-55913882	PYM1	TRUE
2.05637	1.6298	1.57341	-	chr12:56605455-56605505	BAZ2A	TRUE
0	0	0	+	chr12:62549231-62549288	MON2	FALSE
-0.0328425	0.0715776	-0.129498	+	chr12:62553326-62553365	MON2	TRUE
0.500449	1.46999	1.18275	+	chr12:65171562-65171605	LEMD3;RP11-305O6.4	TRUE
4.8437	4.68307	5.91493	+	chr12:65179511-65179557	LEMD3	FALSE
-0.486234	0.905465	1.31848	+	chr12:69384411-69384449	YEATS4	TRUE
-1.22561	-0.661026	-1.29641	-	chr12:71656351-71656397	ZFC3H1	FALSE
-0.124033	-0.375438	-0.454271	+	chr12:71665388-71665430	ZFC3H1;THAP2	TRUE
-0.50485	0.531846	-0.0386533	+	chr12:75494277-75494359	KRR1;GLIPR1	TRUE
5.9445	6.76741	7.6115	+	chr12:764658-764700	WNK1	TRUE
-0.176408	0.504147	0.273216	+	chr12:766237-766292	WNK1	TRUE
5.00062	4.83935	7.47625	+	chr12:96244526-96244567	ELK3	FALSE
-0.0365003	0.315408	0.223402	+	chr12:98535590-98535628	TMPO	TRUE
4.78572	6.17079	5.85582	+	chr12:98665308-98665356	APAF1	FALSE
0	0	0	+	chr13:99365756-99365792	UBAC2	FALSE
7.70202	7.72776	8.21324	+	chr13:102607974-102608017	TPP2	TRUE
-0.482873	1.31147	-0.948339	+	chr13:102626924-102626973	TPP2	FALSE
0.149499	0.202909	0.284149	-	chr13:106557707-106557748	ARGLU1	TRUE
-0.368278	0.806139	0.217472	-	chr13:110892704-110892750	ANKRD10	TRUE
0.0854308	-1.62877	0.593906	+	chr13:111295149-111295192	ARHGEF7	TRUE
-0.372045	-0.800386	-0.857055	+	chr13:113219116-113219161	CUL4A	TRUE
-0.671023	0.0738044	-0.319365	+	chr13:113230170-113230214	CUL4A	TRUE
0.653209	0.33454	0.342931	+	chr13:113321362-113321401	LAMP1	FALSE
1.86407	1.87237	1.63306	+	chr13:113498588-113498657	TMCO3	TRUE
1.44019	-0.148298	0.382262	+	chr13:113586129-113586164	TFDP1	TRUE
0.255131	-0.0467706	0.18128	+	chr13:19648346-19648448	MPHOSPH8	TRUE
-0.757868	0.208433	0.428414	+	chr13:19650370-19650410	MPHOSPH8	TRUE
7.42954	5.95588	0	+	chr13:20022748-20022785	ZMYM2	FALSE
2.80768	2.32003	2.64322	-	chr13:20790799-20790845	XPO4	TRUE
-0.317801	0.31843	-0.00136694	+	chr13:25336302-25336340	NUP58	TRUE
0.876193	1.25586	1.33168	-	chr13:27074866-27074918	USP12	TRUE
0.265363	0.354251	0.360906	+	chr13:27623410-27623447	POLR1D	TRUE
-1.48812	-0.0800253	-0.979649	+	chr13:27654220-27654263	POLR1D	TRUE
0.122248	-0.117099	-0.593827	-	chr13:32424929-32425071	N4BP2L1	TRUE
-5.48593	2.47784	-0.954051	+	chr13:41335938-41335979	NAA16	TRUE
1.0709	0.328628	0.589753	+	chr13:41358680-41358717	NAA16	TRUE
0.127943	0.0563567	-0.0901731	+	chr13:45466574-45466623	COG3	TRUE
-0.0342392	0.317634	-0.0906402	+	chr13:50956469-50956503	RNASEH2B	TRUE
0.548039	0.285362	-0.0341025	+	chr13:76996237-76996280	FBXL3;CLN5;RP11-226E21.4	TRUE
-0.491365	-0.0793555	-1.93458	+	chr13:77707295-77707339	SLAIN1	TRUE
7.44854	7.86465	9.22898	+	chr13:97279750-97279794	MBNL2	TRUE
0.439668	0.0724783	0.430283	+	chr14:101766636-101766682	PPP2R5C	TRUE
0.851206	0.626872	1.03181	+	chr14:101767004-101767046	PPP2R5C	TRUE
-0.688307	0.917435	-0.283785	+	chr14:101824419-101824466	PPP2R5C	TRUE
-1.48403	1.41713	-0.397732	+	chr14:101838425-101838465	PPP2R5C;CTD-2017C7.1	TRUE
0.939675	0.333667	0.0147021	+	chr14:102017571-102017614	DYNC1H1	TRUE
0.470543	0.244276	0.335032	+	chr14:102210200-102210236	WDR20	TRUE
0.278281	0.227117	0.0147066	+	chr14:102214730-102214769	WDR20	TRUE
-0.433922	0.301255	0.0788085	+	chr14:102214963-102215001	WDR20	TRUE
0	0	0	-	chr14:105062496-105062531	GPR132	FALSE
-0.230931	0.119457	0.0975921	-	chr14:21262809-21262855	HNRNPC	FALSE
-0.05851	0.424868	0.289365	-	chr14:21263136-21263173	HNRNPC	FALSE
-0.491994	-0.656033	1.0067	-	chr14:21404822-21404862	CHD8	TRUE
1.18805	1.07028	1.47251	-	chr14:44937697-44937756	KLHL28	TRUE
5.9445	4.8066	5.46717	-	chr14:45226559-45226601	MIS18BP1	FALSE
-5.48593	-5.48593	-5.48593	-	chr14:50512278-50512319	MAP4K5	FALSE
0.0390907	-0.712008	-0.131997	-	chr14:50723783-50723820	NIN;RP11-248J18.3	TRUE
0.0978996	-0.70019	-0.169638	-	chr14:50725834-50725877	NIN	TRUE
-1.13303	0.112108	-0.14848	-	chr14:50792049-50792092	NIN	TRUE
0	0	0	+	chr14:51922036-51922079	GNG2	FALSE
5.91188	7.05377	7.40952	-	chr14:53081184-53081227	DDHD1	TRUE
0.117575	0.425978	1.12638	-	chr14:54479917-54480052	GMFB	FALSE
0.0854308	1.64493	0.593906	+	chr14:54584189-54584232	SAMD4A	FALSE
0	6.17079	5.85582	-	chr14:54856441-54856489	GCH1	FALSE
-2.45571	-1.06997	-1.95785	-	chr14:74673581-74673628	AREL1	TRUE
1.94788	-0.0793555	1.80955	-	chr14:75103435-75103479	NEK9	TRUE
0.138738	-0.249965	-0.609981	-	chr14:75126349-75126405	NEK9	TRUE
-5.35775	-5.35775	0.996871	-	chr14:89411847-89411892	FOXN3	FALSE
0.877188	0.181957	1.08192	-	chr14:92038656-92038694	ATXN3;TRIP11	TRUE
-0.175648	-1.64931	-1.96349	+	chr14:92515473-92515510	RIN3	TRUE
0.236765	0.071122	0.596005	-	chr14:95095353-95095394	DICER1	TRUE
0	4.74341	0	-	chr14:96353759-96353803	ATG2B	FALSE
0.403497	1.16716	1.11908	-	chr14:96354113-96354192	ATG2B	TRUE
-0.244561	0.721233	0.503781	+	chr15:99695204-99695243	MEF2A	TRUE
-0.496968	-2.64509	0.184219	-	chr15:101715105-101715143	TARSL2	TRUE
1.18766	0.189146	1.34009	-	chr15:101720534-101720615	TARSL2	FALSE
5.91188	5.74804	7.5785	-	chr15:34928207-34928250	AQR	TRUE
0.728905	0.51275	1.25011	+	chr15:40570021-40570064	RPUSD2	TRUE
-1.0774	-0.249243	-0.398538	+	chr15:41272332-41272373	CHP1	TRUE
-6.46974	-1.63039	1.81039	+	chr15:41715639-41715680	MGA	FALSE
2.33101	0.860895	2.91964	+	chr15:42561637-42561686	HAUS2	TRUE
6.19702	6.61025	7.02358	-	chr15:43021088-43021123	UBR1	TRUE
0	0	0	+	chr15:44545496-44545540	EIF3J	FALSE
0.110203	0.100159	0.769267	+	chr15:45601408-45601453	BLOC1S6;RP11-96O20.4	TRUE
0.614988	0.654565	1.71129	+	chr15:50465659-50465701	USP8	TRUE
0.278144	-0.0131907	0.376115	-	chr15:50603855-50603901	TRPM7	TRUE
0.318278	-0.0132243	-0.332755	-	chr15:52381018-52381060	MYO5A	TRUE
-3.4598	-0.2053	-0.283977	-	chr15:52561257-52561295	ARPP19	FALSE
0.656165	0.918908	1.09365	-	chr15:56132744-56132787	RFX7	TRUE
-1.07279	0.745824	-2.52354	-	chr15:56697759-56697795	ZNF280D	FALSE
0	0	0	+	chr15:56963065-56963101	TCF12	FALSE
1.12168	-1.36206	0.483568	-	chr15:58931945-58931983	SLTM;RNF111	TRUE
0.0539989	-0.167985	0.0324148	+	chr15:59031698-59031738	RNF111	TRUE
1.88778	1.65101	2.05291	+	chr15:64424326-64424367	TRIP4	TRUE
0.857399	-0.0214057	0.353819	-	chr15:65511858-65512004	DPP8	TRUE
-0.495262	0.915893	0.936937	-	chr15:65680641-65680691	DENND4A	TRUE
-0.0833087	0.957591	-0.110519	+	chr15:67600458-67600507	MAP2K5	TRUE
-0.3259	-0.0204897	-0.227654	+	chr15:74036334-74036389	PML	TRUE
-8.63986	-0.0801461	-0.177418	-	chr15:76789159-76789195	SCAPER	FALSE
-7.90419	-0.30134	-2.18601	-	chr15:78021104-78021157	TBC1D2B	TRUE
0	0	0	-	chr15:84681089-84681126	SEC11A	FALSE
1.49156	1.90838	2.22507	+	chr15:84791507-84791565	ZNF592	FALSE
-0.493945	0.914381	0.747183	+	chr15:84795233-84795275	ZNF592	TRUE
1.06689	0.902256	0.996109	+	chr15:85099665-85099712	PDE8A	TRUE
0.00308142	-0.0149054	-0.0213211	+	chr15:90390814-90390956	IQGAP1	TRUE
-2.06674	0.20845	0.335596	+	chr15:98660630-98660669	IGF1R;RP11-35O15.2	TRUE
0.53468	0.493991	0.748888	+	chr16:10387695-10387738	ATF7IP2	TRUE
1.29838	-0.655141	2.08879	+	chr16:10761569-10761613	NUBP1;TVP23A	TRUE
0.179501	0.231141	0.172264	+	chr16:14650546-14650588	BFAR	TRUE
-0.153331	0.482596	0.288995	+	chr16:24559736-24559797	RBBP6	TRUE
4.93565	0	0	+	chr16:24771150-24771193	TNRC6A	FALSE
0	0	0	+	chr16:27421301-27421337	IL21R	FALSE
-0.0834745	-0.297997	-0.478875	+	chr16:30726216-30726257	SRCAP;RP11-2C24.9	TRUE
0.153327	-0.471869	-0.148522	+	chr16:30727345-30727381	SRCAP;RP11-2C24.9	TRUE
0.820162	0.333149	0.335137	+	chr16:30731473-30731510	SRCAP;RP11-2C24.9	FALSE
-0.496446	-2.23132	-1.24131	+	chr16:30944178-30944216	FBXL19	TRUE
-0.0798789	0.0601359	-0.111996	+	chr16:31714208-31714337	ZNF720	TRUE
0.358933	-1.07779	0.262297	+	chr16:31715484-31715530	ZNF720	TRUE
0.147753	-0.281833	-0.0169483	+	chr16:3286840-3286881	ZNF263	TRUE
-0.0109324	-0.221893	-0.17242	-	chr16:3678288-3678346	TRAP1;DNASE1	TRUE
5.25612	7.3817	7.73793	-	chr16:48559242-48559276	N4BP1	TRUE
1.80175	0.905465	0.589495	-	chr16:4839247-4839285	GLYR1;RP11-127I20.8	TRUE
-0.749054	-0.354556	-0.236519	+	chr16:50310477-50310524	ADCY7	TRUE
1.07819	-0.656256	0.815354	-	chr16:50336620-50336659	BRD7	TRUE
-0.480458	-0.639717	1.98119	+	chr16:50787690-50787747	CYLD;RP11-327F22.4	FALSE
-0.331652	-0.379117	-0.222409	+	chr16:497391-497443	RAB11FIP3	TRUE
0.498409	0.0711469	-0.246335	-	chr16:56438910-56438949	NUDT21	TRUE
0.39073	0.480559	0.941651	-	chr16:56498611-56498666	BBS2	TRUE
0.308437	1.07781	0.920718	+	chr16:57061952-57062001	NLRC5	TRUE
-0.131473	0.434492	0.629332	-	chr16:58623255-58623298	CNOT1	TRUE
-0.0313835	0.105104	0.585032	+	chr16:67903082-67903142	PSKH1	TRUE
-0.635518	-0.802112	-0.743599	-	chr16:69362887-69362926	TERF2	TRUE
-0.092088	-0.292693	-0.415118	-	chr16:69366197-69366250	TERF2	TRUE
0.699663	0.181624	0.0146617	-	chr16:69368641-69368754	TERF2	TRUE
0.723045	0.251894	0.931317	+	chr16:72097376-72097422	DHX38	FALSE
-0.554559	-0.411161	-0.327828	-	chr16:75633283-75633322	KARS	TRUE
0.308249	0.655539	0.598716	-	chr16:84616012-84616056	COTL1	TRUE
-3.46273	-0.342442	-0.981804	+	chr16:84746815-84746850	USP10	TRUE
-0.130471	-0.491159	-0.190232	-	chr16:88662105-88662151	MVD	TRUE
6.82389	6.91932	7.70981	-	chr16:89426615-89426672	ANKRD11	TRUE
0.499716	0.71088	-0.136659	+	chr16:89886086-89886123	TCF25	TRUE
1.33553	1.22546	0.113982	+	chr16:89890597-89890632	TCF25	TRUE
0.208319	-0.0255595	-0.0506985	+	chr16:89959308-89959362	DEF8	TRUE
0.169518	0.368654	0.793575	+	chr16:9105266-9105306	C16orf72;RP11-473I1.9	TRUE
-0.165715	0.134205	0.48209	+	chr16:9106712-9106760	C16orf72;RP11-473I1.5;RP11-473I1.9	TRUE
0.0592996	0.696327	0.764522	+	chr16:9111861-9111898	C16orf72;RP11-473I1.9	TRUE
0.236634	0.736865	0.951182	+	chr16:9112062-9112100	C16orf72;RP11-473I1.9	TRUE
0.237493	-0.661737	0.236217	-	chr17:16041428-16041474	TTC19;NCOR1	TRUE
0.0374622	0.334279	0.550184	+	chr17:17057899-17057948	MPRIP	TRUE
-3.63227	0.485791	-0.693803	+	chr17:17097303-17097338	MPRIP	FALSE
1.08399	0.747855	1.01243	+	chr17:17477522-17477574	MED9	TRUE
0.0859912	0.333149	1.25835	+	chr17:1859468-1859505	RPA1	TRUE
-0.234207	2.17695	2.83625	+	chr17:2643027-2643073	PAFAH1B1	TRUE
0.668299	0.0253435	0.135993	-	chr17:28660905-28660957	SDF2	FALSE
-0.171447	0.546866	0.958858	-	chr17:29925226-29925274	SSH2	TRUE
-0.398568	1.01849	1.51029	+	chr17:35660067-35660115	AP2B1	TRUE
0	6.39032	5.50035	+	chr17:36974960-36975001	AATF	FALSE
1.07915	1.06444	1.5083	-	chr17:37550510-37550562	SYNRG	TRUE
0.64524	0.478597	1.25769	-	chr17:3839108-3839148	NCBP3	TRUE
-0.497652	-0.664055	0.29975	-	chr17:4022417-4022460	ZZEF1	TRUE
0.0159687	2.10783	2.45057	+	chr17:57364966-57365017	MSI2	TRUE
1.113	0.259774	0.865293	+	chr17:58695296-58695334	RAD51C	TRUE
0.211856	0.757605	1.03069	-	chr17:62010429-62010468	MED13	TRUE
1.79466	0.900837	1.79339	-	chr17:708153-708204	VPS53	TRUE
8.95774	5.81393	7.79656	+	chr17:63661572-63661613	MAP3K3	FALSE
-6.1384	1.1308	0.332411	-	chr17:67150911-67150963	HELZ	TRUE
0	0	0	-	chr17:67191783-67191820	HELZ	FALSE
1.47414	0.696461	2.10063	+	chr17:67827068-67827104	BPTF	TRUE
1.86884	0.392971	0.786271	+	chr17:75264454-75264492	MRPS7	TRUE
0.491092	1.31329	-0.951186	-	chr17:76101018-76101063	EXOC7	FALSE
-0.604028	1.14054	1.13664	+	chr17:78005424-78005472	TNRC6C	TRUE
0.436946	0.764716	0.53513	+	chr17:80382147-80382189	RNF213;CTD-2047H16.4	TRUE
-0.192627	-0.292467	-0.276655	-	chr17:81510801-81511017	ACTG1	TRUE
-0.817418	-0.983332	-0.604653	+	chr17:82481675-82481725	NARF	TRUE
-0.601047	1.78878	1.33599	+	chr17:82572641-82572682	FOXK2	TRUE
-0.0829	-7.15541	1.51065	-	chr18:12358046-12358084	AFG3L2	TRUE
-0.466552	-0.00741797	-0.454462	-	chr18:12792158-12792199	PTPN2	TRUE
6.39477	6.2301	4.37701	+	chr18:46232882-46232928	C18orf25	FALSE
-0.281031	0.0391182	-0.091133	-	chr18:46818222-46818401	PIAS2	TRUE
0	5.99374	4.7073	-	chr18:47858578-47858614	SMAD2	FALSE
-6.91906	-0.658348	-0.564443	-	chr18:49386773-49386818	DYM	TRUE
0	0	0	-	chr18:51192917-51192968	MEX3C	FALSE
0.171	0.595191	0.410217	-	chr18:63317957-63318015	BCL2	TRUE
-0.485927	1.89689	0.0144398	-	chr18:70098083-70098122	RTTN	TRUE
-2.38639	0.277884	-0.0132509	+	chr18:79117877-79117917	ATP9B;CTD-2286N8.2	TRUE
0	5.40742	5.0959	+	chr18:79332938-79332993	ATP9B	FALSE
-1.46776	1.49353	1.90904	+	chr18:79413661-79413704	NFATC1	TRUE
1.80011	1.63446	2.89343	+	chr18:9235808-9235849	ANKRD12;RP11-21J18.1	FALSE
0.9204	0.5199	0.920831	+	chr19:10685730-10685765	ILF3	TRUE
0.214075	-0.0737167	0.204858	+	chr19:1272787-1272831	CIRBP	TRUE
-0.00683463	-0.210454	-0.0791779	+	chr19:1273127-1273169	CIRBP	TRUE
0	0	0	-	chr19:18070567-18070618	IL12RB1	FALSE
5.06886	4.90734	6.87281	+	chr19:1963179-1963218	CSNK1G2	FALSE
0	4.54318	6.18004	-	chr19:19638804-19638855	GMIP	FALSE
0	0	0	-	chr19:20634008-20634047	ZNF626;CTC-513N18.7	FALSE
0	0	0	-	chr19:20640569-20640609	ZNF626;CTC-513N18.7	FALSE
-0.48685	-0.648751	1.99319	+	chr19:21035431-21035467	ZNF430	FALSE
1.4751	1.3101	0.585913	+	chr19:21038879-21038931	ZNF430	FALSE
5.88	7.50385	6.96514	+	chr19:2192344-2192388	DOT1L	TRUE
0.0851422	-6.03497	1.0036	-	chr19:4120313-4120369	MAP2K2	TRUE
0.0160151	0.334354	0.879094	+	chr19:4434309-4434365	CHAF1A	TRUE
0.289424	-0.80065	-0.356398	+	chr19:5079126-5079166	KDM4B	TRUE
0.717213	0.551689	1.22745	-	chr19:51979824-51979888	ZNF350;ZNF350-AS1	TRUE
0.77897	0.279343	0.118999	+	chr19:52374657-52374714	ZNF880	TRUE
-0.0307471	-0.386809	-0.0803669	-	chr19:8511342-8511381	ZNF414	TRUE
0	4.17507	3.87483	-	chr19:8540335-8540402	MYO1F	FALSE
0.316698	0.125227	0.209313	-	chr2:99438573-99438619	REV1	TRUE
7.00091	7.41626	7.09842	+	chr2:9881725-9881765	TAF1B	TRUE
0.13525	-0.0263242	0.0122932	+	chr2:101006387-101006420	RPL31	TRUE
6.68878	5.53931	4.26507	+	chr2:105763774-105763824	NCK2	FALSE
-5.51993	-0.64701	1.57849	+	chr2:112312153-112312193	ZC3H6	TRUE
5.9445	7.08669	6.76939	-	chr2:117978540-117978582	CCDC93	TRUE
-5.32749	1.63187	-5.32749	+	chr2:11807553-11807599	LPIN1	FALSE
-3.03943	-0.661813	0.428247	-	chr2:121376050-121376095	CLASP1	TRUE
0.0488711	-1.19288	-1.22319	-	chr2:127293219-127293256	ERCC3	TRUE
1.5418	1.22321	1.84452	+	chr2:12724772-12724820	TRIB2	TRUE
4.96774	7.92996	7.76276	+	chr2:135745556-135745598	UBXN4	FALSE
-6.46974	-6.46974	-0.969389	-	chr2:135862153-135862194	MCM6	FALSE
0	0	0	+	chr2:143614398-143614440	ARHGAP15	FALSE
-1.4454	-0.0714552	0.254155	+	chr2:148692397-148692450	EPC2	TRUE
-6.77149	-1.63692	0.816359	+	chr2:148692862-148692895	EPC2	FALSE
0.69227	1.10971	1.52618	+	chr2:151473872-151473914	RIF1	FALSE
-0.0283916	0.110497	0.668666	+	chr2:161204739-161204977	TANK	TRUE
5.03431	5.84809	4.56516	+	chr2:161373146-161373186	PSMD14	FALSE
-0.731866	0.260399	0.247141	-	chr2:162307820-162307863	IFIH1	TRUE
-5.70372	-5.70372	-5.70372	-	chr2:165921807-165921842	TTC21B	FALSE
-1.29917	0.43303	0.294014	+	chr2:169633517-169633557	PPIG	TRUE
-1.81257	0.100009	0.392517	-	chr2:173928985-173929024	SP3	TRUE
0.278125	0.226987	1.24868	-	chr2:174571174-174571221	WIPF1;AC018890.6	TRUE
0.209407	-0.35504	-0.475955	+	chr2:189785111-189785302	PMS1	TRUE
-0.718113	-1.14544	1.11194	+	chr2:190905238-190905276	GLS	FALSE
2.93389	0.328316	2.44879	+	chr2:190905629-190905668	GLS	FALSE
0	0	4.7073	+	chr2:190906828-190906864	GLS	FALSE
0.491534	-5.42035	0.588211	-	chr2:197069909-197069952	ANKRD44;AC013264.1	FALSE
0	0	0	-	chr2:197249517-197249559	ANKRD44;AC013264.1	FALSE
6.36476	5.62495	8.52732	-	chr2:206027093-206027140	INO80D	TRUE
1.28458	1.1179	1.9202	-	chr2:218525699-218525743	USP37	TRUE
-0.688785	-3.62034	-0.981423	+	chr2:222917582-222917621	ACSL3;AC097461.4	TRUE
5.75932	5.59581	6.26462	-	chr2:224510244-224510292	CUL3	FALSE
2.06043	2.30742	1.79774	-	chr2:224515210-224515253	CUL3	FALSE
0	0	0	-	chr2:224557013-224557072	CUL3	FALSE
0	0	0	+	chr2:230388691-230388730	SP140L	FALSE
0	4.77464	0	+	chr2:231131876-231131919	PSMD1	FALSE
-1.55097	-0.834422	-0.491783	-	chr2:238177298-238177333	ILKAP	TRUE
0	0	5.43476	-	chr2:23781754-23781797	ATAD2B	FALSE
1.8012	-0.647444	-5.55478	-	chr2:239987894-239987933	NDUFA10	FALSE
0.00782276	0.0244508	0.15042	+	chr2:241167114-241167170	PPP1R7	TRUE
-0.106146	-0.0505701	-0.43031	+	chr2:241712510-241712550	ING5	TRUE
-1.14058	0.275529	0.178076	-	chr2:24238940-24238987	ITSN2	TRUE
-0.0145528	0.324506	0.135627	-	chr2:24239318-24239366	ITSN2	FALSE
0.349164	1.16851	1.19456	+	chr2:26093801-26093852	RAB10	TRUE
1.00367	0.749484	1.44623	-	chr2:27333613-27333648	GTF3C2	TRUE
-0.345241	1.37128	1.0518	+	chr2:27943446-27943500	BRE;MRPL33	TRUE
8.16456	7.63744	8.828	+	chr2:32397039-32397079	BIRC6	TRUE
-5.51993	0.32816	-5.51993	+	chr2:32507897-32507937	BIRC6	FALSE
5.17811	5.01621	5.67942	+	chr2:37238870-37238906	NDUFAF7	FALSE
0.0159625	1.27847	0.206546	-	chr2:39051389-39051445	SOS1	TRUE
1.66587	1.20861	0.852577	+	chr2:44231165-44231204	PPM1B	FALSE
0.671177	0.599839	0.599525	+	chr2:44231431-44231467	PPM1B	TRUE
0	0	0	+	chr2:46019090-46019138	PRKCE	FALSE
0.0863083	0.811888	0.207135	-	chr2:53873953-53873987	PSME4	FALSE
0.521659	0.774894	-0.25638	+	chr2:54662270-54662308	SPTBN1;AC093110.3	TRUE
0.272742	0.296782	-0.142733	-	chr2:55614004-55614043	PPP4R3B	TRUE
-0.360014	-0.0801472	1.08324	+	chr2:58060618-58060663	VRK2	TRUE
6.62488	7.19029	6.14402	+	chr2:60901619-60901658	REL	TRUE
0	5.01621	0	+	chr2:60909890-60909926	REL	FALSE
0	0	0	-	chr2:61367588-61367630	USP34	FALSE
0	6.16717	3.01722	-	chr2:61389322-61389452	USP34	FALSE
0.672615	-0.26475	0.243703	-	chr2:61887950-61887993	CCT4	TRUE
-0.224209	-0.258508	-0.302771	+	chr2:63598846-63598896	MDH1;WDPCP	TRUE
0	0	0	-	chr2:64002977-64003015	VPS54	FALSE
1.05675	0.00210581	1.48052	-	chr2:70224429-70224474	C2orf42;TIA1	TRUE
-0.486234	2.76826	3.44668	+	chr2:73459438-73459476	ALMS1;ALMS1-IT1	TRUE
0.500108	1.0204	1.09031	+	chr2:85049753-85049805	KCMF1	TRUE
-1.07812	0.995242	0.820012	+	chr2:85050696-85050732	KCMF1	TRUE
0.956056	0.789908	1.00973	+	chr2:85358905-85358955	ELMOD3	TRUE
0.983712	0.333359	-0.718061	-	chr2:85861072-85861112	ST3GAL5	TRUE
-0.00103926	-0.359873	-0.679145	-	chr2:86158226-86158270	IMMT	FALSE
0.821517	0.0999305	1.66715	-	chr2:86169325-86169379	IMMT	TRUE
0.892016	0.0350323	-0.399067	-	chr2:86527054-86527092	CHMP3;RNF103-CHMP3	TRUE
-0.907045	-1.07212	0.183787	-	chr2:8778515-8778552	KIDINS220	FALSE
0	0	0	-	chr2:8792986-8793039	KIDINS220	FALSE
-5.29788	-0.643987	0.0143789	-	chr2:97980623-97980670	TMEM131	FALSE
-0.0130807	0.596498	0.64572	-	chr2:98725276-98725321	MGAT4A	TRUE
0.375629	0.83661	1.41766	-	chr2:98725943-98725982	MGAT4A	TRUE
-1.90013	-0.493391	-0.660472	+	chr20:1148446-1148495	PSMF1	TRUE
-0.448552	0.174146	-0.0499308	-	chr20:17966933-17966979	SNX5;OVOL2	TRUE
-0.279027	-0.0564563	-0.0487846	-	chr20:17967697-17967741	SNX5;OVOL2	TRUE
0.0861993	1.4366	1.01282	+	chr20:21169981-21170029	KIZ;KIZ-AS1	TRUE
4.96774	7.08669	6.45077	+	chr20:2893011-2893053	PTPRA	TRUE
0	0	0	+	chr20:35845099-35845141	PHF20	FALSE
-0.38231	-0.442033	-0.56901	+	chr20:36254676-36254713	AAR2	FALSE
0.266875	0.649125	1.39975	+	chr20:37216300-37216371	RPN2	TRUE
0.245507	0.63455	0.46081	+	chr20:3918376-3918449	PANK2	TRUE
-1.22456	-0.979301	0.276366	-	chr20:41485575-41485626	CHD6;RP4-620E11.8	TRUE
0.49656	0.650508	0.333208	+	chr20:44998620-44998662	STK4	TRUE
0.954193	0.170518	1.17351	+	chr20:45937814-45937970	PCIF1	TRUE
0.189232	-1.02549	-0.45388	-	chr20:46079598-46079650	NCOA5	TRUE
1.3728	1.06899	1.74814	-	chr20:50088347-50088385	TMEM189-UBE2V1;UBE2V1	TRUE
0	0	0	-	chr20:51512628-51512666	NFATC2	FALSE
0	0	0	-	chr20:57612895-57612931	ZBP1	FALSE
5.14071	7.52526	7.20727	-	chr20:57698844-57698881	PMEPA1	TRUE
0	0	5.37214	+	chr20:58331572-58331617	RAB22A	FALSE
5.73072	7.1318	6.55395	+	chr20:58334870-58334919	RAB22A	FALSE
0.887098	-1.55256	-1.67903	+	chr20:58704463-58704512	NPEPL1;STX16-NPEPL1	FALSE
0.500963	-0.00634522	1.08786	-	chr20:62003298-62003338	TAF4	TRUE
-3.11023	0.242808	-2.31799	-	chr20:62905007-62905127	DIDO1	TRUE
0.0855423	-1.63283	-1.94116	-	chr21:17816089-17816127	C21orf91	FALSE
0.499579	-0.179039	-1.29777	-	chr21:31681374-31681414	SCAF4	TRUE
0.17127	0.267508	-0.177845	-	chr21:32741345-32741385	PAXBP1;PAXBP1-AS1	TRUE
0.00144676	0.246657	0.279174	+	chr21:33262714-33262755	IFNAR2;AP000295.9	TRUE
-0.655429	0.204474	-0.258044	+	chr21:33349028-33349069	IFNAR1	TRUE
1.00141	0.333633	1.23422	-	chr21:39304292-39304330	BRWD1	TRUE
0	5.81393	0	+	chr21:42234032-42234073	ABCG1	FALSE
0.551392	0.655815	0.850281	+	chr21:44083436-44083474	TRAPPC10	TRUE
0.50012	0.448939	0.951145	+	chr21:44084453-44084487	TRAPPC10	TRUE
0	0	4.37701	+	chr21:46640186-46640232	PRMT2	FALSE
-0.857781	-0.511569	-1.82282	+	chr21:46641140-46641186	PRMT2	TRUE
-0.495773	-0.980666	-0.978689	-	chr22:19378111-19378153	HIRA;C22orf39	TRUE
0.982941	0.333037	1.08093	+	chr22:31277580-31277630	LIMK2	TRUE
-0.468542	0.159044	-0.24816	-	chr22:31454062-31454101	EIF4ENIF1;DRG1	TRUE
4.43801	0	0	+	chr22:40126987-40127049	TNRC6B	FALSE
-1.47914	-0.65906	-2.91306	-	chr22:40549351-40549405	MKL1	FALSE
0.647466	0.252779	0.603104	+	chr22:41521514-41521585	ACO2	TRUE
1.29884	2.40853	1.00631	-	chr22:46732513-46732555	CERK	TRUE
0	4.46583	6.41798	+	chr22:46771032-46771086	TBC1D22A	FALSE
0.00593158	-0.0384653	0.188383	+	chr22:50519717-50519755	NCAPH2	TRUE
0	5.81393	0	+	chr3:100284317-100284358	TBC1D23	FALSE
0	0	0	+	chr3:100307889-100307927	TBC1D23	FALSE
-0.495645	-0.661208	-0.13655	+	chr3:10121633-10121677	BRK1	FALSE
0.085453	-1.62958	-0.969018	-	chr3:105762126-105762168	CBLB	FALSE
0	0	4.56516	+	chr3:111579416-111579456	CD96	FALSE
0	7.34796	0	+	chr3:112353521-112353563	CD200	FALSE
-5.48593	0.328004	-0.954051	-	chr3:115143688-115143729	ZBTB20	FALSE
1.47852	0.902967	1.98803	-	chr3:119229682-119229727	B4GALT4;B4GALT4-AS1	TRUE
0	0	4.29217	-	chr3:119991742-119991791	GSK3B	FALSE
6.01213	4.87292	0	-	chr3:119996633-119996673	GSK3B	FALSE
-0.03898	0.917435	0.184114	-	chr3:122531786-122531833	PARP9	TRUE
-0.496148	0.226922	1.62973	+	chr3:123225697-123225748	SEC22A	FALSE
1.47803	1.63187	3.44111	+	chr3:123225959-123226005	SEC22A	TRUE
0.496785	0.650789	0.594299	-	chr3:125449058-125449098	SNX4	TRUE
0	0	5.46717	-	chr3:125592712-125592754	OSBPL11	FALSE
0.102326	0.515092	0.662248	-	chr3:126451124-126451165	ZXDC	TRUE
0.041981	0.838005	0.187389	-	chr3:126454082-126454196	ZXDC	TRUE
0.154222	0.508844	0.0262756	-	chr3:126458910-126458945	ZXDC	TRUE
7.32642	4.62534	6.26462	+	chr3:129266583-129266631	COPG1	FALSE
-0.0331411	0.541488	0.828125	-	chr3:129847314-129847364	TMCC1;RP11-332M2.1	TRUE
4.9043	5.71623	5.40309	-	chr3:133634588-133634632	TOPBP1	FALSE
0	4.83935	4.53188	-	chr3:133643465-133643506	TOPBP1	FALSE
0	4.99744	3.74356	-	chr3:136591048-136591197	STAG1	FALSE
-1.0688	1.64757	1.22952	-	chr3:136601948-136601998	STAG1	TRUE
-0.624462	0.498416	-0.682475	+	chr3:138245637-138245681	ARMC8	TRUE
-1.28636	0.138802	-0.761888	+	chr3:138246687-138246881	ARMC8	TRUE
0	0	5.0959	+	chr3:141497282-141497337	RASA2	FALSE
-0.107312	0.0763471	0.78425	+	chr3:14448052-14448089	SLC6A6	TRUE
5.03431	6.42468	0	+	chr3:150423414-150423454	TSC22D2	FALSE
0.593829	-0.401577	0.939701	+	chr3:15028803-15028844	NR2C2	TRUE
-0.0245528	0.671331	0.797628	+	chr3:152302201-152302351	MBNL1	FALSE
-0.345641	1.2503	0.487734	+	chr3:152302764-152302801	MBNL1	TRUE
0.615214	-0.441146	0.675861	-	chr3:154313738-154313775	DHX36	TRUE
6.12011	0	0	-	chr3:16453604-16453641	RFTN1	FALSE
0	0	0	-	chr3:16461387-16461423	RFTN1	FALSE
6.23712	0	8.19552	+	chr3:169975876-169975910	SEC62	TRUE
-0.0825485	-2.19129	-1.539	-	chr3:177195574-177195635	TBL1XR1	FALSE
-0.00104064	0.135482	0.268481	+	chr3:180971852-180971897	FXR1	TRUE
0.307423	0.502478	1.0111	+	chr3:180973954-180973990	FXR1	FALSE
0	0	0	-	chr3:183515914-183515969	KLHL6	FALSE
-1.07624	-2.22604	-2.53844	+	chr3:183673181-183673230	KLHL24	FALSE
-0.81899	0.636557	0.72181	+	chr3:183793451-183793487	YEATS2	TRUE
0	0	0	+	chr3:185621193-185621230	SENP2	FALSE
0.498372	-0.0797516	1.09659	+	chr3:193663348-193663401	OPA1	TRUE
0.605534	0.627197	1.22377	+	chr3:196728308-196728346	PIGX	TRUE
7.51376	5.7806	7.4425	+	chr3:196750577-196750619	PAK2	TRUE
0.751004	0.996197	2.73082	-	chr3:197282417-197282629	DLG1	TRUE
0	5.84809	5.53436	-	chr3:197287704-197287744	DLG1	FALSE
-0.0863695	-0.0711784	-0.21168	-	chr3:197954024-197954079	IQCG;RPL35A	TRUE
0.570901	0.471379	1.30581	+	chr3:19953315-19953351	RAB5A	TRUE
1.60905	1.7415	1.23041	+	chr3:19954479-19954523	RAB5A	TRUE
0	0	4.49942	+	chr3:20080841-20080883	KAT2B	FALSE
0	0	5.25487	+	chr3:23971785-23971834	NR1D2	FALSE
5.17811	0	0	-	chr3:27457274-27457310	SLC4A7	FALSE
-6.85818	-0.658048	-0.564195	+	chr3:32403709-32403756	CMTM7	TRUE
-0.313839	0.317971	0.566178	+	chr3:32686001-32686064	CNOT10	TRUE
0.668842	-0.0799623	0.597391	-	chr3:33407525-33407559	UBP1	FALSE
0.20563	0.857321	1.47441	-	chr3:37144850-37145047	LRRFIP2	TRUE
0.410892	0.524698	0.949315	-	chr3:37172803-37172907	LRRFIP2	TRUE
-6.16549	1.90478	0.0145476	+	chr3:42106872-42106923	TRAK1	FALSE
-0.00644697	-0.180902	-0.195978	-	chr3:47501446-47501505	ELP6	TRUE
0.214623	0.86381	1.43794	+	chr3:48928489-48928658	ARIH2	TRUE
-0.257451	0.407645	-0.240731	+	chr3:48934318-48934358	ARIH2	TRUE
0.839346	0.531984	1.0555	+	chr3:48934981-48935025	ARIH2	FALSE
-0.361466	0.0457439	-0.0834928	+	chr3:48935655-48935701	ARIH2	TRUE
-1.32467	-0.142824	-0.340161	+	chr3:48937611-48937658	ARIH2	TRUE
0.491745	0.182654	0.199532	-	chr3:49108679-49108721	USP19	TRUE
0.0945291	-0.200712	-0.219611	-	chr3:51994865-51994911	RPL29	TRUE
4.8437	5.65471	5.34187	+	chr3:52374991-52375037	DNAH1	FALSE
0.0127536	-0.163721	0.0293281	+	chr3:52481846-52481905	NISCH	TRUE
1.07819	1.49453	3.0011	-	chr3:52609254-52609293	PBRM1	FALSE
-0.485007	1.89521	2.15875	-	chr3:52641497-52641539	PBRM1	TRUE
-0.826112	0.179888	-0.297892	-	chr3:52684821-52684867	GNL3;PBRM1	TRUE
0.374674	0.654612	0.675666	+	chr3:56570943-56570984	CCDC66	TRUE
0	5.65471	5.34187	+	chr3:57260386-57260432	APPL1	FALSE
6.62488	0	6.55395	-	chr3:72438495-72438534	RYBP	FALSE
0	5.56727	5.25487	+	chr3:99866880-99866929	FILIP1L;CMSS1	FALSE
0	0	0	+	chr3:99906514-99906553	FILIP1L;CMSS1	FALSE
2.27985	2.4747	1.79611	+	chr4:105242717-105242763	TET2	TRUE
0.0357702	0.0913484	0.496314	-	chr4:105466600-105466638	PPA2	TRUE
-0.0148989	0.00992326	0.0736447	-	chr4:105471925-105471974	PPA2	TRUE
6.01213	4.87292	6.10891	+	chr4:106332235-106332275	AIMP1	FALSE
0.103702	0.350577	0.551915	+	chr4:128863884-128864080	JADE1	TRUE
0	6.45989	6.87281	+	chr4:152810346-152810385	ARFIP1	TRUE
-5.62725	-0.648315	0.0144551	-	chr4:15623545-15623582	FBXL5	FALSE
6.42543	0	4.40656	-	chr4:168390106-168390151	DDX60L	FALSE
0.0861608	-0.0800959	-0.980852	-	chr4:1695815-1695860	SLBP	TRUE
6.0472	5.8831	4.59929	-	chr4:169569072-169569111	NEK1	FALSE
0.491092	1.89353	1.79665	-	chr4:174258635-174258680	FBXO8	FALSE
0.0957803	0.320345	0.570939	-	chr4:17809435-17809475	DCAF16	TRUE
0.291484	0.133401	0.130205	+	chr4:186192636-186192670	CYP4V2	TRUE
0.0211507	0.00375382	-0.0660989	-	chr4:24539854-24539891	DHX15	TRUE
1.56594	1.32931	1.59375	-	chr4:25755947-25756003	SEL1L3	TRUE
4.93565	0	0	+	chr4:2865570-2865613	ADD1	FALSE
-0.353975	0.188217	0.136001	+	chr4:38690193-38690238	KLF3	TRUE
-0.380503	0.303531	-0.064073	+	chr4:38690713-38690752	KLF3	TRUE
0	0	0	-	chr4:39028381-39028429	TMEM156	FALSE
5.03431	7.15491	7.67987	+	chr4:39702093-39702133	UBE2K	TRUE
0.719345	1.44291	-0.974116	+	chr4:48848467-48848510	OCIAD1	TRUE
-1.04427	0.0866605	1.33568	-	chr4:54039752-54039791	CHIC2;RP11-231C18.3	TRUE
0	0	4.53188	-	chr4:54047839-54047880	CHIC2;RP11-231C18.3	FALSE
0.142876	1.9752	2.67351	-	chr4:54048838-54048881	CHIC2;RP11-231C18.3	TRUE
0	0	0	-	chr4:67516468-67516515	CENPC	FALSE
-0.76781	0.390073	-0.188508	-	chr4:73111461-73111650	ANKRD17	TRUE
0.203974	-0.0158047	0.162426	+	chr4:74162202-74162250	MTHFD2L	TRUE
0.0826929	-0.0766892	0.0141003	-	chr4:75656335-75656505	G3BP2	FALSE
-0.0216394	-0.0232035	-0.0040885	-	chr4:82827262-82827425	SEC31A	TRUE
5.03431	6.42468	7.51082	-	chr4:8393538-8393578	ACOX3	TRUE
-0.0828847	-1.23604	-1.54992	+	chr4:88657389-88657428	HERC3	FALSE
0.820331	-0.0799512	0.0146806	+	chr4:94268205-94268240	SMARCAD1	FALSE
-1.48789	-0.0800179	0.886524	-	chr5:108341436-108341480	FBXL17	TRUE
0.413847	0.10516	1.21235	+	chr5:112984615-112984653	DCP2	TRUE
0	0	0	+	chr5:116190902-116190939	COMMD10	FALSE
-0.491732	-0.24715	-0.969142	+	chr5:126429508-126429571	GRAMD3	TRUE
-6.53936	0.65093	0.0145943	+	chr5:126819192-126819231	LMNB1	FALSE
-0.485007	0.327848	1.57747	-	chr5:131488961-131489003	RAPGEF6;CTC-432M15.3	FALSE
0.375677	0.0127465	0.631035	+	chr5:132370792-132370833	SLC22A5	TRUE
[truncated: 235 more rows]

## Sheet: Classes of regulated genes
All	Class i	Class ii	Class iii
AAK1	AAK1	AATK	AAR2
[truncated: 1,348 more rows]

## Sheet: Target enrichment scores
Group of regulated genes	Fisher's exact test	Hypergeometric	Odds ratio
[truncated: 8 more rows]
