# Supplementary material for: SCAF4 and SCAF8, mRNA Anti-Terminator Proteins
Source: Cell. 2019 Jun 13;177(7):1797–1813.e18. doi: 10.1016/j.cell.2019.04.038 (PMC6579486; doi:10.1016/j.cell.2019.04.038)
Supplement: Table S3. List of Reagents, Plasmids, and SRA Samples that Are Subject of this Study, Related to STAR Methods [file mmc3.xlsx]

## Sheet: Oligonucleotides and Peptides
Cloning of plasmids
SCAF4 attB1		AAAAAGCAGGCTTCACCATGGACGCCGTCAACGCCTTCAAC
SCAF4 attB2		AGAAAGCTGGGTTTTAACGAGGAGCCTCTGCTGCTGA
SCAF8 attB1		AAAAAGCAGGCTTCACCATGCCGCAGCCGCTGCTGCCAGCG
SCAF8 attB2		AGAAAGCTGGGTTTTATGTCCCCTCAGTTTCTGTGCT
attB1 adapter primer		GGGGACAAGTTTGTACAAAAAAGCAGGCT
attB2 adapter primer		GGGGACCACTTTGTACAAGAAAGCTGGGT
SCAF4_ex6A_gRNA_F		CACCGTGGGCAACTGTGGTACAGCT
SCAF4_ex6A_gRNA_R		AAACAGCTGTACCACAGTTGCCCAC
SCAF4_ex6B_gRNA_F		CACCGCAGCTGTTTCAGACAACTCA
SCAF4_ex6B_gRNA_R		AAACTGAGTTGTCTGAAACAGCTGC
SCAF8_ex8A_gRNA_F		CACCGCCGGAGTAACAGGTGTCAC
SCAF8_ex8A_gRNA_R		AAACGTGACACCTGTTACTCCGGC
SCAF8_ex8B_gRNA_F		CACCGCCAAGGCTTACCTGATCCGT
SCAF8_ex8B_gRNA_R		AAACACGGATCAGGTAAGCCTTGGC
KnpI-SCAF4 FW		CGGGTACCCATGGACGCCGTCAACGCCTT
NotI-FLAG-SCAF4RV		GCGGCCGCTTACTTGTCGTCATCGTCTTTGTAGTCACGAGGAGCCTCTGCTGCTGA
DNA fragments synthesized by Genscript
SCAF4_CRISPR_resistant_DNA_fragment_BamHI/XmnI		ATTGAAATTATTCAACCTCTTTTGGACATGGCAGCGGGAACCAGTAATGCAGCCCCAGTAGCAGAAAATGTTACCAATAATGAAGGCTCACCTCCACCTCCAGTAAAAGTTTCTTCTGAACCTCCCACACAAGCCACTCCAAACTCCGTGCCTGCAGTTCCTCAATTACCCAGCTCTGATGCTTTTGCTGCTGTGGCTCAACTCTTCCAAACTACACAGGGCCAACAGCTTCAGCAGATCCTTCAGACTTTTCAACAGCCTCCAAAACCACAGTCTCCTGCCCTTGACAATGCTGTGATGGCTCAGGTTCAGGCTATCACAGCTCAGTTAAAGACAACTCCTACACAACCATCTGAACAAAAAGCTGCTTTCCCCCCACCTGAACAGAAAACTGCATTT…
SCAF8_isoC_DNA_fragment_AfeI/BstBI		ATGCCGCAGCCGCTGCTGCCAGCGCTTCCTCCTTTAAGCAGCCCGTCAGGGGCTGGAAGCTGTGGACCATCAGGAGGGGAGGTGAAACAGGAGCCCGTCGGAGGAAGGGGCAGAAGGGAGTGGAGAGTCGCCCCCTCCTCGCGGCCACGCAGCAGCCCGCGTCTCGCTCTCCCCACCCAGTGCAGTGGCCGCCGCCTCTTCCGCCGCCGGGCTCGGGGCCTCCGCAGCGACAACATGGAGGCCGTGAAGACCTTCAATAGCGAGTTGTATTCCCTGAATGACTATAAACCACCCATTTCGAAAGC
SCAF8_CRISPR_resistant_DNA_fragment_MscI/SacI		TTTTGGCCAGCACTACCACTGCTATGAGCAATACTCCAGGAACTCCAGTCACGCCGGTCACGCCTGCCAATGTGGTTCAGGGATTGCCAGACCCATGGGTATCTCAGATAACAAATACAGATACACTTGCGGCTGTAGCTCAGATCTTGCAAAGTCCTCAAGGCCAGCAGCTTCAACAATTAATACAAACCTTACAGATACAACAACAGAAGCCCCAGCCTTCCATTCTGCAGGCCCTAGATGCTGGTCTTGTTGTTCAGTTGCAAGCTCTTACGGCACAACTTACAGCTGCAGCTGCAGCTGCCAACACTCTTACTCCCTTAGAACAGGGAGTCTCCTTTAACAAGAAGTTGATGGATAGGTTTGATTTTGGGGAAGACTCTGAGCATAGTGAAGAAC…
Oligos for ALE qPCR validation
DNAJC12_mRNA_all_isoforms_F		CCTGAAAACCCCAAAGCTG
DNAJC12_mRNA_all_isoforms_R		ACTGCTGGAATGGCATCG
DNAJC12_pUTR_F		AGAAACCCACCGTCTTCACT
DNAJC12_pUTR_R		TATGACCACTGGCGAAGGAG
DNAJC12_dUTR_F		GGGACAGTCTTGCTCTTCCT
DNAJC12_dUTR_R		GATGCTCCCTCAGAACTCCT
USP15_mRNA_all_isoforms_F		TGAATAAACCAGACAGCACCAT
USP15_mRNA_all_isoforms_R		GGAGTAGAAGGACCCCTTGG
USP15_pUTR_F		GTTCCTCCTCCAGCCTTTCT
USP15_pUTR_R		AAACTTCAGGTGAGGAGGCA
USP15_dUTR_F		GTGGCATAAATACTGCGGCA
USP15_dUTR_R		AGGCCCACATTGATTACGGG
ZC3HAV1_mRNA_all_isoforms_F		AGGACATCTGCAACAGCAAG
ZC3HAV1_mRNA_all_isoforms_R		TGCCATGTTTCTACGATGTGA
ZC3HAV1_pUTR_F		TGCTGACAGATGCTTGAGATGT
ZC3HAV1_pUTR_R		GAAAACAGGCTCCAGATTCACG
ZC3HAV1_dUTR_F		CAGGTTCATGTGAGGGAGGT
ZC3HAV1_dUTR_R		CCAACTCTTTCCAACAGCCC
GAPDH_F		AGCCACATCGCTCAGACAC
GAPDH_R		GCCCAATACGACCAAATCC
Oligos for U1 snRNA qPCR
U1_F		CAGGGGAGATACCATGATCACGAAG
U1_R		GGTCAGCACATCCGGAGTGCAATGG
Oligos for readthrough qPCR
ATG5_P1_F		CCAGAGATGCTCCAGTGACAG
ATG5_P1_R		CCCACTTCTGTCTAAACCGCT
ATG5_P2_F		GTTAAGAGCACCAAGGACCCA
ATG5_P2_R		GAGCAAACACACAGGAACGAC
SMAD2_P1_F		ACTCTCCTAAGCCCTGGGTA
SMAD2_P1_R		GCCCCTTCTCCCTTGTTACT
SMAD2_P2_F		TTCACTCCGGTCTCCAGGAT
SMAD2_P2_R		ACAGCATGTCGTCACCATGT
C5orf30_P1_F		ACATTGGGGCCAGGAAAGTC
C5orf30_P1_R		AGTATTCGGCCCTCACTCCT
C5orf30_P2_F		TGCGCCTTGAAATCAGACCA
C5orf30_P2_R		TGTCAGCACCAGGGTTCAAG
NUFIP2_P1_F		TCAGAACAGCCACAAGACCC
NUFIP2_P1_R		AGGCAGCCACTTGACACTTT
NUFIP2_P2_F		GCCTACCACATTGAGCGTCT
NUFIP2_P2_R		CACACCCTCTTGTCCCATCC
SHOC2_P1_F		GAGTCAGCGGGCTTATTGTG
SHOC2_P1_R		TTACCCCAATGCCTGTCCAT
SHOC2_P2_F		ATCAGGCCGTGGTCCTTTTA
SHOC2_P2_R		CTCTCACTGCTCCCTGGAAA
Peptides
3xFLAG		MDYKDHDGDYKDHDIDYKDDDDK
BioCTD28-non phos		Biotin-eahx-YSPTSPSYSPTSPSYSPTSPSYSPTSPS-COOH
BioCTD28-Tyr1P		Biotin-eahx-(pY)SPTSPS(pY)SPTSPS(pY)SPTSPS(pY)SPTSPS-COOH
BioCTD28-Ser2P		Biotin-eahx-Y(pS)PTSPSY(pS)PTSPSY(pS)PTSPSY(pS)PTSPS-COOH
BioCTD28-Thr4P		Biotin-eahx-YSP(pT)SPSYSP(pT)SPSYSP(pT)SPSYSP(pT)SPS-COOH
BioCTD28-Ser5P		Biotin-eahx-YSPT(pS)PSYSPT(pS)PSYSPT(pS)PSYSPT(pS)PS-COOH
BioCTD28-Ser2P+Ser5P		Biotin-eahx-Y(pS)PT(pS)PSY(pS)PT(pS)PSY(pS)PT(pS)PSY(pS)PT(pS)PS-COOH
BioCTD28-Ser2P+Tyr1P		Biotin-eahx-(pY)(pS)PTSPS(pY)(pS)PTSPS(pY)(pS)PTSPS(pY)(pS)PTSPS-COOH

## Sheet: Plasmids Addgene
Addgene ID	Plasmid	PI	Organization
122464	pDONR223 SCAF4	Svejstrup, Jesper	The Francis Crick Institute
122465	pDONR223 SCAF4_CRISPR resistant	Svejstrup, Jesper	The Francis Crick Institute
122466	pDONR223 SCAF8_isoC_CRISPR resistant	Svejstrup, Jesper	The Francis Crick Institute
122467	pDONR223 SCAF8_isoD	Svejstrup, Jesper	The Francis Crick Institute
122468	pDONR223 SCAF8_isoD_CRISPR_resistant	Svejstrup, Jesper	The Francis Crick Institute
122469	pFRT/TO/SCAF4-FLAG	Svejstrup, Jesper	The Francis Crick Institute
122470	pFRT/TO/FLAGHA-SCAF8	Svejstrup, Jesper	The Francis Crick Institute
122471	pFRT/TO/GFP-SCAF4 (CRISPR_resistant)	Svejstrup, Jesper	The Francis Crick Institute
122472	pFRT/TO/GFP-SCAF8 (CRISPR_resistant)	Svejstrup, Jesper	The Francis Crick Institute

## Sheet: Overview of RNA-Seq Samples
Sample Number	Sample Name	Accession number	Sample Type
Sample 1	SCAF4KO1_TT-Seq_rep1	GSM3447311	TT-Seq
Sample 2	WT1_TT-Seq_rep1	GSM3447312	TT-Seq
Sample 3	SCAF4SCAF8dKO1_TT-Seq_rep1	GSM3447313	TT-Seq
Sample 4	SCAF8KO2_TT-Seq_rep1	GSM3447314	TT-Seq
Sample 5	SCAF4SCAF8dKO2_TT-Seq_rep1	GSM3447315	TT-Seq
Sample 6	SCAF8KO3_TT-Seq_rep1	GSM3447316	TT-Seq
Sample 7	SCAF8KO1_TT-Seq_rep1	GSM3447317	TT-Seq
Sample 8	WT2_TT-Seq_rep1	GSM3447318	TT-Seq
Sample 9	SCAF4SCAF8dKO3_TT-Seq_rep1	GSM3447319	TT-Seq
Sample 10	SCAF4KO2_TT-Seq_rep1	GSM3447320	TT-Seq
Sample 11	SCAF4SCAF8dKO4_TT-Seq_rep1	GSM3447321	TT-Seq
Sample 12	SCAF4KO3_TT-Seq_rep1	GSM3447322	TT-Seq
Sample 13	SCAF4KO1_TT-Seq_rep2	GSM3447323	TT-Seq
Sample 14	WT1_TT-Seq_rep2	GSM3447324	TT-Seq
Sample 15	SCAF4SCAF8dKO1_TT-Seq_rep2	GSM3447325	TT-Seq
Sample 16	SCAF8KO2_TT-Seq_rep2	GSM3447326	TT-Seq
Sample 17	SCAF4SCAF8dKO2_TT-Seq_rep2	GSM3447327	TT-Seq
Sample 18	SCAF8KO3_TT-Seq_rep2	GSM3447328	TT-Seq
Sample 19	SCAF8KO1_TT-Seq_rep2	GSM3447329	TT-Seq
Sample 20	WT2_TT-Seq_rep2	GSM3447330	TT-Seq
Sample 21	SCAF4SCAF8dKO3_TT-Seq_rep2	GSM3447331	TT-Seq
Sample 22	SCAF4KO2_TT-Seq_rep2	GSM3447332	TT-Seq
Sample 23	SCAF4SCAF8dKO4_TT-Seq_rep2	GSM3447333	TT-Seq
Sample 24	SCAF4KO3_TT-Seq_rep2	GSM3447334	TT-Seq
Sample 25	SCAF8KO1_DRB.TT-Seq_10min_release	GSM3447163	DRB/TT-Seq
Sample 26	WT2_TT-Seq_DRB.TT-Seq_10min_release	GSM3447164	DRB/TT-Seq
Sample 27	SCAF4SCAF8dKO4_DRB.TT-Seq_10min_release	GSM3447165	DRB/TT-Seq
Sample 28	SCAF4KO3_DRB.TT-Seq_10min_release	GSM3447166	DRB/TT-Seq
Sample 29	SCAF8KO1_DRB.TT-Seq_20min_release	GSM3447167	DRB/TT-Seq
Sample 30	WT2_TT-Seq_DRB.TT-Seq_20min_release	GSM3447168	DRB/TT-Seq
Sample 31	SCAF4SCAF8dKO4_DRB.TT-Seq_20min_release	GSM3447169	DRB/TT-Seq
Sample 32	SCAF4KO3_DRB.TT-Seq_20min_release	GSM3447170	DRB/TT-Seq
Sample 33	SCAF8KO1_DRB.TT-Seq_30min_release	GSM3447171	DRB/TT-Seq
Sample 34	WT2_TT-Seq_DRB.TT-Seq_30min_release	GSM3447172	DRB/TT-Seq
Sample 35	SCAF4SCAF8dKO4_DRB.TT-Seq_30min_release	GSM3447173	DRB/TT-Seq
Sample 36	SCAF4KO3_DRB.TT-Seq_30min_release	GSM3447174	DRB/TT-Seq
Sample 37	SCAF8KO1_DRB.TT-Seq_40min_release	GSM3447175	DRB/TT-Seq
Sample 38	WT2_TT-Seq_DRB.TT-Seq_40min_release	GSM3447176	DRB/TT-Seq
Sample 39	SCAF4SCAF8dKO4_DRB.TT-Seq_40min_release	GSM3447177	DRB/TT-Seq
Sample 40	SCAF4KO3_DRB.TT-Seq_40min_release	GSM3447178	DRB/TT-Seq
Sample 41	SCAF4KO1 mRNA-Seq rep1	GSM3447343	mRNA-seq
Sample 42	WT1 mRNA-Seq rep1	GSM3447344	mRNA-seq
Sample 43	SCAF4SCAF8dKO1 mRNA-Seq rep1	GSM3447345	mRNA-seq
Sample 44	SCAF8KO2 mRNA-Seq rep1	GSM3447346	mRNA-seq
Sample 45	SCAF4SCAF8dKO2 mRNA-Seq rep1	GSM3447347	mRNA-seq
Sample 46	SCAF8KO3 mRNA-Seq rep1	GSM3447348	mRNA-seq
Sample 47	SCAF8KO1 mRNA-Seq rep1	GSM3447349	mRNA-seq
Sample 48	WT2 mRNA-Seq rep1	GSM3447350	mRNA-seq
Sample 49	SCAF4SCAF8dKO3 mRNA-Seq rep1	GSM3447351	mRNA-seq
Sample 50	SCAF4KO2 mRNA-Seq rep1	GSM3447352	mRNA-seq
Sample 51	SCAF4SCAF8dKO4 mRNA-Seq rep1	GSM3447353	mRNA-seq
Sample 52	SCAF4KO3 mRNA-Seq rep1	GSM3447354	mRNA-seq
Sample 53	SCAF4KO1 mRNA-Seq rep2	GSM3447355	mRNA-seq
Sample 54	WT1 mRNA-Seq rep2	GSM3447356	mRNA-seq
Sample 55	SCAF4SCAF8dKO1 mRNA-Seq rep2	GSM3447357	mRNA-seq
Sample 56	SCAF8KO2 mRNA-Seq rep2	GSM3447358	mRNA-seq
Sample 57	SCAF4SCAF8dKO2 mRNA-Seq rep2	GSM3447359	mRNA-seq
Sample 58	SCAF8KO3 mRNA-Seq rep2	GSM3447360	mRNA-seq
Sample 59	SCAF8KO1 mRNA-Seq rep2	GSM3447361	mRNA-seq
Sample 60	WT2 mRNA-Seq rep2	GSM3447362	mRNA-seq
Sample 61	SCAF4SCAF8dKO3 mRNA-Seq rep2	GSM3447363	mRNA-seq
Sample 62	SCAF4KO2 mRNA-Seq rep2	GSM3447364	mRNA-seq
Sample 63	SCAF4SCAF8dKO4 mRNA-Seq rep2	GSM3447365	mRNA-seq
Sample 64	SCAF4KO3 mRNA-Seq rep2	GSM3447366	mRNA-seq
Sample 65	SCAF4KO1 mRNA-Seq rep3	GSM3447367	mRNA-seq
Sample 66	WT1 mRNA-Seq rep3	GSM3447368	mRNA-seq
Sample 67	SCAF4SCAF8dKO1 mRNA-Seq rep3	GSM3447369	mRNA-seq
Sample 68	SCAF8KO2 mRNA-Seq rep3	GSM3447370	mRNA-seq
Sample 69	SCAF4SCAF8dKO2 mRNA-Seq rep3	GSM3447371	mRNA-seq
Sample 70	SCAF8KO3 mRNA-Seq rep3	GSM3447372	mRNA-seq
Sample 71	SCAF8KO1 mRNA-Seq rep3	GSM3447373	mRNA-seq
Sample 72	WT2 mRNA-Seq rep3	GSM3447374	mRNA-seq
Sample 73	SCAF4SCAF8dKO3 mRNA-Seq rep3	GSM3447375	mRNA-seq
Sample 74	SCAF4KO2 mRNA-Seq rep3	GSM3447376	mRNA-seq
Sample 75	SCAF4SCAF8dKO4 mRNA-Seq rep3	GSM3447377	mRNA-seq
Sample 76	SCAF4KO3 mRNA-Seq rep3	GSM3447378	mRNA-seq
Sample 77	SCAF4KO1_3Seq_rep1	GSM3447139	3'seq
Sample 78	WT1_3Seq_rep1	GSM3447140	3'seq
Sample 79	SCAF4SCAF8dKO1_3Seq_rep1	GSM3447141	3'seq
Sample 80	SCAF8KO2_3Seq_rep1	GSM3447142	3'seq
Sample 81	SCAF4SCAF8dKO2_3Seq_rep1	GSM3447143	3'seq
Sample 82	SCAF8KO3_3Seq_rep1	GSM3447144	3'seq
Sample 83	SCAF8KO1_3Seq_rep1	GSM3447145	3'seq
Sample 84	WT2_3Seq_rep1	GSM3447146	3'seq
Sample 85	SCAF4SCAF8dKO3_3Seq_rep1	GSM3447147	3'seq
Sample 86	SCAF4KO2_3Seq_rep1	GSM3447148	3'seq
Sample 87	SCAF4SCAF8dKO4_3Seq_rep1	GSM3447149	3'seq
Sample 88	SCAF4KO3_3Seq_rep1	GSM3447150	3'seq
Sample 89	SCAF4KO1_3Seq_rep2	GSM3447151	3'seq
Sample 90	WT1_3Seq_rep2	GSM3447152	3'seq
Sample 91	SCAF4SCAF8dKO1_3Seq_rep2	GSM3447153	3'seq
Sample 92	SCAF8KO2_3Seq_rep2	GSM3447154	3'seq
Sample 93	SCAF4SCAF8dKO2_3Seq_rep2	GSM3447155	3'seq
Sample 94	SCAF8KO3_3Seq_rep2	GSM3447156	3'seq
Sample 95	SCAF8KO1_3Seq_rep2	GSM3447157	3'seq
Sample 96	WT2_3Seq_rep2	GSM3447158	3'seq
Sample 97	SCAF4SCAF8dKO3_3Seq_rep2	GSM3447159	3'seq
Sample 98	SCAF4KO2_3Seq_rep2	GSM3447160	3'seq
Sample 99	SCAF4SCAF8dKO4_3Seq_rep2	GSM3447161	3'seq
Sample 100	SCAF4KO3_3Seq_rep2	GSM3447162	3'seq
Sample 101	SCAF8KO1 RNAPII mNET-Seq rep1	GSM3447335	mNET-seq
Sample 102	WT2 TT-Seq RNAPII mNET-Seq rep1	GSM3447336	mNET-seq
Sample 103	SCAF4SCAF8dKO4 RNAPII mNET-Seq rep1	GSM3447337	mNET-seq
Sample 104	SCAF4KO3 RNAPII mNET-Seq rep1	GSM3447338	mNET-seq
Sample 105	SCAF8KO1 RNAPII mNET-Seq rep2	GSM3447339	mNET-seq
Sample 106	WT2 TT-Seq RNAPII mNET-Seq rep2	GSM3447340	mNET-seq
Sample 107	SCAF4SCAF8dKO4 RNAPII mNET-Seq rep2	GSM3447341	mNET-seq
Sample 108	SCAF4KO3 RNAPII mNET-Seq rep2	GSM3447342	mNET-seq
Sample 109	Control sol CLIP input rep1	GSM3447275	PAR-CLIP
Sample 110	SCAF4 sol CLIP input rep1	GSM3447276	PAR-CLIP
Sample 111	SCAF8 sol CLIP input rep1	GSM3447277	PAR-CLIP
Sample 112	Control chr CLIP input rep1	GSM3447278	PAR-CLIP
Sample 113	SCAF4 chr CLIP input rep1	GSM3447279	PAR-CLIP
Sample 114	SCAF8 chr CLIP input rep1	GSM3447280	PAR-CLIP
Sample 115	Control sol CLIP rep1	GSM3447281	PAR-CLIP
Sample 116	SCAF4 sol CLIP rep1	GSM3447282	PAR-CLIP
Sample 117	SCAF8 sol CLIP rep1	GSM3447283	PAR-CLIP
Sample 118	Control chr CLIP rep1	GSM3447284	PAR-CLIP
Sample 119	SCAF4 chr CLIP rep1	GSM3447285	PAR-CLIP
Sample 120	SCAF8 chr CLIP rep1	GSM3447286	PAR-CLIP
Sample 121	Control sol CLIP input rep2	GSM3447287	PAR-CLIP
Sample 122	SCAF4 sol CLIP input rep2	GSM3447288	PAR-CLIP
Sample 123	SCAF8 sol CLIP input rep2	GSM3447289	PAR-CLIP
Sample 124	Control chr CLIP input rep2	GSM3447290	PAR-CLIP
Sample 125	SCAF4 chr CLIP input rep2	GSM3447291	PAR-CLIP
Sample 126	SCAF8 chr CLIP input rep2	GSM3447292	PAR-CLIP
Sample 127	Control sol CLIP rep2	GSM3447293	PAR-CLIP
Sample 128	SCAF4 sol CLIP rep2	GSM3447294	PAR-CLIP
Sample 129	SCAF8 sol CLIP rep2	GSM3447295	PAR-CLIP
Sample 130	Control chr CLIP rep2	GSM3447296	PAR-CLIP
Sample 131	SCAF4 chr CLIP rep2	GSM3447297	PAR-CLIP
Sample 132	SCAF8 chr CLIP rep2	GSM3447298	PAR-CLIP
Sample 133	Control sol CLIP input rep3	GSM3447299	PAR-CLIP
Sample 134	SCAF4 sol CLIP input rep3	GSM3447300	PAR-CLIP
Sample 135	SCAF8 sol CLIP input rep3	GSM3447301	PAR-CLIP
Sample 136	Control chr CLIP input rep3	GSM3447302	PAR-CLIP
Sample 137	SCAF4 chr CLIP input rep3	GSM3447303	PAR-CLIP
Sample 138	SCAF8 chr CLIP input rep3	GSM3447304	PAR-CLIP
Sample 139	Control sol CLIP rep3	GSM3447305	PAR-CLIP
Sample 140	SCAF4 sol CLIP rep3	GSM3447306	PAR-CLIP
Sample 141	SCAF8 sol CLIP rep3	GSM3447307	PAR-CLIP
Sample 142	Control chr CLIP rep3	GSM3447308	PAR-CLIP
Sample 143	SCAF4 chr CLIP rep3	GSM3447309	PAR-CLIP
Sample 144	SCAF8 chr CLIP rep3	GSM3447310	PAR-CLIP
